# Supplementary material for: Mutation rate heterogeneity at the sub-gene scale due to local DNA hypomethylation
Source: Nucleic Acids Res. 2024 Apr 8;52(8):4393–408. doi: 10.1093/nar/gkae252 (PMC11077091; doi:10.1093/nar/gkae252)
Supplement: gkae252_Supplemental_Files [file gkae252_supplemental_files.zip]

Archive with 6 entries (6 files):
- Mas and Supek_Supplementary Methods_accept all.pdf
- SupplementaryFigures_upd.pdf
- SupplementaryTables_S1-S6.xlsx
- Supplementary_Figure_S1.pdf
- Supplementary_Figure_S11.pdf
- Supplementary_Figure_S2.pdf
