# Supplementary material for: Mutation rate heterogeneity at the sub-gene scale due to local DNA hypomethylation
Source: Nucleic Acids Res. 2024 Apr 8;52(8):4393–408. doi: 10.1093/nar/gkae252 (PMC11077091; doi:10.1093/nar/gkae252)
Supplement: gkae252_Supplemental_Files [file gkae252_supplemental_files.zip › SupplementaryTables_S1-S6.xlsx]

## Sheet: Supplementary Table 1
Tissue	Cancer Type	Dataset	Number of samples
Liver	LIRI-JP	PCAWG	217
PediatricBrain	PBCA-DE	PCAWG	195
Breast	BRCA-POG	POG	144
Pancreas	PACA-CA	PCAWG	129
Prostate	PRAD-CA	PCAWG	101
BloodLymphoid	MALY-DE	PCAWG	97
PancreasEndocrine	PACA-AU	PCAWG	89
Colorectal	COLO-POG	POG	87
Breast	BRCA-US	PCAWG	86
Oesophagus	ESAD-UK	PCAWG	85
BloodLymphoid	CLLE-ES	PCAWG	73
Kidney	RECA-EU	PCAWG	73
Ovary	OV-AU	PCAWG	69
Skin	MELA-AU	PCAWG	67
Lung	LUNG-POG	POG	67
Liver	LIHC-US	PCAWG	53
Lung	LUSC-US	PCAWG	47
PancreasEndocrine	PAEN-AU	PCAWG	47
SoftTissue	SARC-POG	POG	47
CUPMisc	THCA-US	PCAWG	44
Kidney	KICH-US	PCAWG	43
HeadNeck	HNSC-US	PCAWG	42
Uterus	UCEC-US	PCAWG	42
Pancreas	PANC-POG	POG	42
Ovary	OV-US	PCAWG	41
Brain	GBM-US	PCAWG	39
Skin	SKCM-US	PCAWG	37
Colorectal	COAD-US	PCAWG	36
Kidney	KIRC-US	PCAWG	36
Lung	LUAD-US	PCAWG	36
Gastric	STAD-US	PCAWG	35
PancreasEndocrine	PAEN-IT	PCAWG	34
Kidney	KIRP-US	PCAWG	32
SoftTissue	SARC-US	PCAWG	32
Liver	LINC-JP	PCAWG	28
Ovary	OV-POG	POG	28
BloodMyeloid	CMDI-UK	PCAWG	24
UrinaryTract	BLCA-US	PCAWG	23
Prostate	EOPC-DE	PCAWG	22
Gastric	GACA-CN	PCAWG	20
CUPMisc	CNS-PNS-POG	POG	19
Brain	LGG-US	PCAWG	18
Cervix	CESC-US	PCAWG	18
Prostate	PRAD-UK	PCAWG	16
Colorectal	READ-US	PCAWG	15
Prostate	PRAD-US	PCAWG	14
Biliary	CHOL-POG	POG	14
Skin	SKCM-POG	POG	13
CUPMisc	SECR-POG	POG	12
BloodLymphoid	LYMP-POG	POG	11
CUPMisc	MISC-POG	POG	11
Gastric	STAD-POG	POG	11
Oesophagus	ESCA-POG	POG	10
Uterus	UCEC-POG	POG	10
Liver	cirrhoticLiver	BrunnerNature2019	9
BloodMyeloid	LAML-KR	PCAWG	8
HeadNeck	ORCA-IN	PCAWG	8
BloodLymphoid	DLBC-US	PCAWG	7
HeadNeck	HNSC-POG	POG	7
Lung	healthyLung-Never-smoker	YoshidaNature2020	7
Skin	UVM-POG	POG	6
Lung	healthyLung-Ex-smoker	YoshidaNature2020	6
Liver	healthyLiver	BrunnerNature2019	5
Liver	LICA-FR	PCAWG	5
Kidney	KDNY-POG	POG	5
Cervix	CERV-POG	POG	4
CUPMisc	ACC-POG	POG	4
CUPMisc	THCA-POG	POG	4
CUPMisc	THYM-POG	POG	4
Prostate	PRAD-POG	POG	3
Skin	BCC-POG	POG	3
Lung	healthyLung-Current smoker	YoshidaNature2020	3
Liver	HCC-POG	POG	2
UrinaryTract	BLCA-POG	POG	1

## Sheet: Supplementary Table 2
code	group	tissue	source	inclusion	totalReads	liftOverEfficiency	methylation_cutoff	ncpg_cutoff	FDRper	PMDError	totalAutosomicCGpositions	keptAfterSnpRemoval	trainingChr	TotalWidthUmrLmr
E058	solid	skin	ROADMAP	excluded	52633640	no liftover required	0.5	4	0.061	No error	50187806	0.5	chr21	108290849
E054	brain	brain_ganglion	ROADMAP	included	48363350	no liftover required	0.5	4	0.012	No error	46277056	0.51	chr21	78967948
E053	brain	brain_cortex	ROADMAP	included	53743020	no liftover required	0.5	4	0.016	No error	51320388	0.5	chr21	85146106
E071	brain	brain_hippocampus	ROADMAP	included	53530930	no liftover required	0.5	4	0.007	No error	51030426	0.51	chr21	79545018
E070	brain	brain_matrix	ROADMAP	included	48350286	no liftover required	0.5	4	0.019	No error	46312114	0.51	chr21	98948007
E100	solid	muscle	ROADMAP	included	54261658	no liftover required	0.5	4	0.03	No error	51653626	0.5	chr21	114119567
E095	solid	heart	ROADMAP	included	54510028	no liftover required	0.5	4	0.01	No error	51874588	0.5	chr21	71085329
E109	solid	intestine	ROADMAP	included	54470478	no liftover required	0.5	4	0.012	No error	51843440	0.5	chr21	72889249
E079	solid	esophagusgut	ROADMAP	included	54240642	no liftover required	0.5	4	0.012	No error	51633090	0.5	chr21	78609887
E094	solid	stomach	ROADMAP	included	54054176	no liftover required	0.5	4	0.019	No error	51471542	0.5	chr21	103815766
E066	solid	liver	ROADMAP	included	51884076	no liftover required	0.5	4	0.008	No error	49526514	0.51	chr21	65726414
E096	solid	lung	ROADMAP	included	54236520	no liftover required	0.5	4	0.01	No error	51776410	0.5	chr21	73087658
E113	blood	spleen	ROADMAP	included	54368892	no liftover required	0.5	4	0.012	No error	51751196	0.5	chr21	72300133
E085	solid	intestine	ROADMAP	included	32582720	no liftover required	0.5	4	0.007	No error	31511272	0.47	chr21	69148189
E084	solid	intestine	ROADMAP	included	45639798	no liftover required	0.5	4	0.008	No error	43834860	0.48	chr21	80254187
E106	solid	colon	ROADMAP	included	54631426	no liftover required	0.5	4	0.009	No error	51985072	0.51	chr21	77950142
E112	blood	thymus	ROADMAP	included	54122166	no liftover required	0.5	4	0.003	No error	51532780	0.5	chr21	61539099
E050	blood	hsc	ROADMAP	included	53495380	no liftover required	0.5	4	0.006	No error	51087068	0.51	chr21	72292167
E008	stemcells	esc	ROADMAP	included	53968204	no liftover required	0.5	4	0.002	No error	51529464	0.5	chr21	27273886
E016	stemcells	esc	ROADMAP	included	52926530	no liftover required	0.5	4	0.001	No error	50481778	0.51	chr21	29248304
E024	stemcells	esc	ROADMAP	manually_excluded	52154340	no liftover required	0.5	4	0.003	No error	49826380	0.5	chr21	54758498
E021	stemcells	ips	ROADMAP	included	53944774	no liftover required	0.5	4	0.002	No error	51391752	0.5	chr21	47685111
E022	stemcells	ips	ROADMAP	included	54164598	no liftover required	0.5	4	0.002	No error	51577520	0.5	chr21	51095932
E007	stemcells	escd	ROADMAP	included	53420625	no liftover required	0.5	4	0.001	No error	50826225	0.5	chr21	39496379
ENCFF491ZQM	blood	natural killer cell	ENCODE	excluded	24736548	0.993	0.5	4	0.009	No error	24138011	0.58	chr21	50057397
ENCFF867JRG	blood	K562	ENCODE	manually_excluded	48342898	0.987	0.5	4	0.01	No error	46362562	0.5	chr21	1554341638
ENCFF279HCL	blood	GM12878	ENCODE	excluded	48332376	0.988	0.5	4	1.159	No error	46165350	0.5	chr21	843330637
ENCFF355UVU	blood	T-cell	ENCODE	included	38036648	0.988	0.5	4	0.011	No error	36713556	0.56	chr21	51246932
ENCFF774VLD	blood	B cell	ENCODE	included	37856965	0.988	0.5	4	0.009	No error	36570674	0.56	chr21	64729153
ENCFF451WIY	blood	CD14-positive monocyte	ENCODE	included	38550249	0.988	0.5	4	0.015	No error	37194089	0.55	chr21	79341328
ENCFF489CEV	solid	stomach	ENCODE	included	41897295	0.988	0.5	4	0.02	No error	40144480	0.55	chr21	84591859
ENCFF577TCU	solid	gastroesophageal sphincter	ENCODE	excluded	19624200	0.984	0.5	4	0.048	No error	18636037	0.54	chr21	75896721
ENCFF844EFX	solid	stomach	ENCODE	included	44905337	0.984	0.5	4	0.027	No error	43088213	0.5	chr21	75548982
ENCFF923CZC	solid	large intestine	ENCODE	included	31632136	0.987	0.5	4	0.009	No error	30594616	0.53	chr21	75162056
ENCFF521DHD	solid	small intestine	ENCODE	excluded	21907158	0.986	0.5	4	0.009	No error	21279555	0.54	chr21	66285068
ENCFF424XKF	solid	transverse colon	ENCODE	excluded	18217470	0.982	0.5	4	0.034	No error	17716291	0.54	chr21	54917634
ENCFF811QOG	solid	stomach	ENCODE	included	41271697	0.985	0.5	4	0.029	No error	39339782	0.51	chr21	81640221
ENCFF241AQC	solid	small intestine	ENCODE	included	52596760	0.99	0.5	4	0.009	No error	50214491	0.5	chr21	52559972
ENCFF266NGW	solid	small intestine	ENCODE	included	42807831	0.991	0.5	4	0.012	No error	40871764	0.49	chr21	63595672
ENCFF534RNT	solid	stomach	ENCODE	included	46109965	0.991	0.5	4	0.012	No error	44291371	0.49	chr21	70856980
ENCFF455TQO	solid	sigmoid colon	ENCODE	included	52994256	0.99	0.5	4	0.02	No error	50565647	0.51	chr21	86007640
ENCFF435SPL	solid	stomach	ENCODE	included	46510052	0.991	0.5	4	0.021	No error	44394831	0.49	chr21	92539941
ENCFF122LEF	solid	small intestine	ENCODE	included	42471371	0.991	0.5	4	0.024	No error	40853904	0.49	chr21	89505578
ENCFF497YOO	solid	stomach	ENCODE	included	52011057	0.99	0.5	4	0.019	No error	49683200	0.5	chr21	94022932
ENCFF157POM	solid	sigmoid colon	ENCODE	included	52697173	0.99	0.5	4	0.006	No error	50303494	0.5	chr21	49059946
ENCFF366UWF	solid	hepatocyte	ENCODE	manually_excluded	48654467	0.986	0.5	4	0.01	No error	46441449	0.5	chr21	70746855
ENCFF847OWL	solid	HepG2	ENCODE	excluded	46880166	0.986	0.5	4	2.545	No error	45197523	0.5	chr21	1398562294
ENCFF390OZB	solid	HepG2	ENCODE	excluded	44537161	0.985	0.5	4	2.198	No error	43047739	0.51	chr21	1486267948
ENCFF487XOB	solid	hepatocyte	ENCODE	manually_excluded	47487814	0.985	0.5	4	0.01	No error	45312261	0.5	chr21	68617010
ENCFF577VGR	solid	right lobe of liver	ENCODE	included	35512258	0.984	0.5	4	0.016	No error	33796636	0.51	chr21	65336025
ENCFF064GJQ	solid	HepG2	ENCODE	excluded	33636904	0.985	0.5	4	2.504	No error	32426277	0.52	chr21	1401851624
ENCFF369YQW	solid	HepG2	ENCODE	excluded	36701748	0.985	0.5	4	2.495	No error	35314124	0.52	chr21	1416591817
ENCFF005TID	solid	A549	ENCODE	excluded	40430960	0.985	0.5	4	1.694	No error	38588513	0.51	chr21	615993233
ENCFF842MHJ	solid	upper lobe of left lung	ENCODE	included	35753964	0.984	0.5	4	0.012	No error	34319361	0.52	chr21	63160587
ENCFF937OSM	solid	IMR-90	ENCODE	included	27223136	0.99	0.5	4	0.031	No error	26185001	0.58	chr21	78849792
ENCFF003JVR	solid	A549	ENCODE	excluded	41034116	0.985	0.5	4	1.754	No error	39162559	0.51	chr21	647542688
ENCFF477AUC	solid	lung	ENCODE	included	43860057	0.991	0.5	4	0.006	No error	42275649	0.49	chr21	65516632
ENCFF733EFJ	solid	upper lobe of left lung	ENCODE	included	45524185	0.986	0.5	4	0.015	No error	43415464	0.5	chr21	62959700
ENCFF039JFT	solid	lung	ENCODE	included	52490263	0.991	0.5	4	0.009	No error	50164447	0.5	chr21	62843505
ENCFF288YTY	solid	IMR-90	ENCODE	excluded	4359	0.451	0.5	4	0.643	No error	3253	0.57	chr10	85950357
ENCFF254DBF	solid	IMR-90	ENCODE	excluded	9595	0.541	0.5	4	0.782	No error	8040	0.57	chr12	176853985
ENCFF714SUO	solid	GM23248	ENCODE	excluded	44611617	0.986	0.5	4	0.073	No error	42920612	0.5	chr21	107515043
ENCFF959WCA	solid	GM23248	ENCODE	excluded	47343200	0.986	0.5	4	0.072	No error	45486405	0.5	chr21	111843192
ENCFF116DGM	solid	GM23248	ENCODE	excluded	46835856	0.985	0.5	4	0.073	No error	44906221	0.5	chr21	125812390
ENCFF219GCQ	solid	lower leg skin	ENCODE	included	43988976	0.984	0.5	4	0.016	No error	42144348	0.5	chr21	74565673
ENCFF752NXS	solid	GM23248	ENCODE	excluded	48473634	0.984	0.5	4	0.074	No error	46436477	0.5	chr21	127301933
ENCFF121VIX	solid	lower leg skin	ENCODE	included	46092050	0.984	0.5	4	0.017	No error	43960092	0.5	chr21	73448503
ENCFF517AOL	solid	iPS DF 19.11	ENCODE	excluded	152296	0.896	0.5	4	0.009	PMD regions are NULL	147093	0.57	chr22	14104156
ENCFF545MIY	solid	iPS DF 6.9	ENCODE	excluded	5802800	0.982	0.5	4	0.001	No error	5732794	0.58	chr21	35906952
ENCFF186EKM	solid	iPS DF 19.11	ENCODE	excluded	6968519	0.984	0.5	4	0.001	No error	6887501	0.58	chr21	39896920
ENCFF774GXJ	solid	skeletal muscle myoblast	ENCODE	manually_excluded	47781807	0.985	0.5	4	0.045	No error	45910910	0.5	chr21	94999394
ENCFF588ETU	solid	muscle of leg	ENCODE	included	33789164	0.988	0.5	4	0.027	No error	32420877	0.57	chr21	78409570
ENCFF837SXM	solid	skeletal muscle myoblast	ENCODE	manually_excluded	52167614	0.984	0.5	4	0.044	No error	49858857	0.5	chr21	96476185
ENCFF645AZF	solid	muscle of trunk	ENCODE	included	39901068	0.988	0.5	4	0.029	No error	38243262	0.55	chr21	83324773
ENCFF672QKY	solid	smooth muscle cell	ENCODE	manually_excluded	41179677	0.984	0.5	4	0.011	No error	39233303	0.51	chr21	77304925
ENCFF297CJG	solid	smooth muscle cell	ENCODE	manually_excluded	39101058	0.984	0.5	4	0.011	No error	37238482	0.51	chr21	76185773
ENCFF588IUK	solid	smooth muscle cell	ENCODE	manually_excluded	49840510	0.986	0.5	4	0.011	No error	47582077	0.5	chr21	79993937
ENCFF315ZJB	solid	smooth muscle cell	ENCODE	manually_excluded	50819694	0.985	0.5	4	0.011	No error	48525265	0.5	chr21	81827708
ENCFF913UZU	solid	psoas muscle	ENCODE	included	43662768	0.991	0.5	4	0.026	No error	41650952	0.49	chr21	94696041
ENCFF121ZES	solid	psoas muscle	ENCODE	included	42595842	0.991	0.5	4	0.012	No error	41065505	0.49	chr21	65736441
ENCFF940XWW	brain	SK-N-SH	ENCODE	excluded	38762207	0.985	0.5	4	0.759	No error	36970621	0.51	chr21	484288986
ENCFF179VKR	brain	SK-N-SH	ENCODE	excluded	35093298	0.985	0.5	4	0.967	No error	33450782	0.52	chr21	582834973

## Sheet: Supplementary Table 3
TranscriptId	GeneCluster
ENST00000005180.4	c1
ENST00000005995.3	c1
ENST00000010132.5	c1
ENST00000011653.4	c1
ENST00000023064.4	c1
ENST00000037502.6	c1
ENST00000053243.1	c1
ENST00000057513.3	c1
ENST00000078445.2	c1
ENST00000085219.5	c1
ENST00000155858.6	c1
ENST00000156626.7	c1
ENST00000158009.5	c1
ENST00000158762.3	c1
ENST00000159060.2	c1
ENST00000160262.5	c1
ENST00000160382.5	c1
ENST00000164139.3	c1
ENST00000165524.1	c1
ENST00000167588.3	c1
ENST00000168148.3	c1
ENST00000170150.3	c1
ENST00000170630.2	c1
ENST00000181383.4	c1
ENST00000190983.4	c1
ENST00000192314.6	c1
ENST00000194152.1	c1
ENST00000198536.2	c1
ENST00000199280.3	c1
ENST00000199447.4	c1
ENST00000199706.8	c1
ENST00000200676.3	c1
ENST00000201586.2	c1
ENST00000202625.2	c1
ENST00000203629.2	c1
ENST00000205386.4	c1
ENST00000205948.6	c1
ENST00000206513.5	c1
ENST00000206765.6	c1
ENST00000207457.3	c1
ENST00000209540.2	c1
ENST00000209718.3	c1
ENST00000211314.4	c1
ENST00000215539.3	c1
ENST00000215727.5	c1
ENST00000215781.2	c1
ENST00000215812.4	c1
ENST00000215855.2	c1
ENST00000215885.3	c1
ENST00000215939.2	c1
ENST00000216071.4	c1
ENST00000216075.6	c1
ENST00000216139.5	c1
ENST00000216223.5	c1
ENST00000216241.9	c1
ENST00000216274.5	c1
ENST00000216336.2	c1
ENST00000216540.4	c1
ENST00000217043.2	c1
ENST00000217133.1	c1
ENST00000217169.3	c1
ENST00000217188.1	c1
ENST00000217270.3	c1
ENST00000217386.2	c1
ENST00000217407.2	c1
ENST00000219022.2	c1
ENST00000219162.3	c1
ENST00000219235.4	c1
ENST00000219406.6	c1
ENST00000219596.1	c1
ENST00000219660.5	c1
ENST00000219794.6	c1
ENST00000220420.5	c1
ENST00000220812.2	c1
ENST00000220940.1	c1
ENST00000221399.3	c1
ENST00000221421.2	c1
ENST00000221538.3	c1
ENST00000221700.6	c1
ENST00000221742.3	c1
ENST00000221856.6	c1
ENST00000221972.3	c1
ENST00000221978.5	c1
ENST00000222032.5	c1
ENST00000222033.4	c1
ENST00000222157.3	c1
ENST00000222275.2	c1
ENST00000222304.3	c1
ENST00000222381.3	c1
ENST00000222482.4	c1
ENST00000222902.2	c1
ENST00000223167.4	c1
ENST00000223215.4	c1
ENST00000223364.3	c1
ENST00000223795.2	c1
ENST00000225371.5	c1
ENST00000225538.3	c1
ENST00000225550.3	c1
ENST00000225740.6	c1
ENST00000225844.2	c1
ENST00000225899.3	c1
ENST00000225941.1	c1
ENST00000225992.3	c1
ENST00000226021.3	c1
ENST00000226193.5	c1
ENST00000226207.5	c1
ENST00000226247.2	c1
ENST00000226413.4	c1
ENST00000226951.6	c1
ENST00000227214.6	c1
ENST00000227665.4	c1
ENST00000227667.3	c1
ENST00000227918.2	c1
ENST00000228476.3	c1
ENST00000228644.3	c1
ENST00000228837.2	c1
ENST00000228841.8	c1
ENST00000228916.2	c1
ENST00000229003.3	c1
ENST00000229134.4	c1
ENST00000229243.2	c1
ENST00000229264.3	c1
ENST00000229304.4	c1
ENST00000229332.5	c1
ENST00000229387.5	c1
ENST00000229729.6	c1
ENST00000229829.5	c1
ENST00000229913.5	c1
ENST00000230036.1	c1
ENST00000230256.3	c1
ENST00000230361.3	c1
ENST00000230381.5	c1
ENST00000231338.7	c1
ENST00000231420.6	c1
ENST00000231454.1	c1
ENST00000231721.2	c1
ENST00000232003.4	c1
ENST00000232603.5	c1
ENST00000233840.3	c1
ENST00000233997.2	c1
ENST00000234071.3	c1
ENST00000234179.2	c1
ENST00000234313.7	c1
ENST00000234396.4	c1
ENST00000234798.4	c1
ENST00000235180.4	c1
ENST00000235933.6	c1
ENST00000236979.2	c1
ENST00000237201.1	c1
ENST00000239174.6	c1
ENST00000239451.4	c1
ENST00000239462.4	c1
ENST00000239587.5	c1
ENST00000239926.4	c1
ENST00000240619.2	c1
ENST00000241356.4	c1
ENST00000241651.4	c1
ENST00000241808.4	c1
ENST00000241891.5	c1
ENST00000242310.4	c1
ENST00000242819.4	c1
ENST00000243911.2	c1
ENST00000243914.3	c1
ENST00000244314.5	c1
ENST00000244537.4	c1
ENST00000244565.3	c1
ENST00000244669.2	c1
ENST00000244709.4	c1
ENST00000244930.4	c1
ENST00000245255.3	c1
ENST00000245312.3	c1
ENST00000245796.6	c1
ENST00000245907.6	c1
ENST00000245912.3	c1
ENST00000246006.4	c1
ENST00000246012.1	c1
ENST00000246081.2	c1
ENST00000246115.3	c1
ENST00000246515.1	c1
ENST00000246549.2	c1
ENST00000246553.2	c1
ENST00000246635.3	c1
ENST00000246639.2	c1
ENST00000246646.3	c1
ENST00000246657.2	c1
ENST00000246662.4	c1
ENST00000246801.3	c1
ENST00000246841.3	c1
ENST00000247271.4	c1
ENST00000247879.2	c1
ENST00000247881.2	c1
ENST00000247883.4	c1
ENST00000248072.3	c1
ENST00000248073.2	c1
ENST00000248076.3	c1
ENST00000248444.5	c1
ENST00000248668.4	c1
ENST00000248901.6	c1
ENST00000248948.3	c1
ENST00000248983.4	c1
ENST00000249005.2	c1
ENST00000249016.4	c1
ENST00000249044.2	c1
ENST00000249116.2	c1
ENST00000249363.3	c1
ENST00000249389.2	c1
ENST00000250092.6	c1
ENST00000250160.6	c1
ENST00000250360.3	c1
ENST00000250383.6	c1
ENST00000250693.1	c1
ENST00000250699.2	c1
ENST00000251102.8	c1
ENST00000251535.6	c1
ENST00000251643.4	c1
ENST00000251645.2	c1
ENST00000251864.2	c1
ENST00000252037.4	c1
ENST00000252087.1	c1
ENST00000252242.4	c1
ENST00000252244.3	c1
ENST00000252245.5	c1
ENST00000252453.8	c1
ENST00000252490.4	c1
ENST00000252505.3	c1
ENST00000252590.4	c1
ENST00000252593.6	c1
ENST00000252597.3	c1
ENST00000252660.4	c1
ENST00000252936.3	c1
ENST00000252998.1	c1
ENST00000253109.4	c1
ENST00000253255.5	c1
ENST00000253354.1	c1
ENST00000253381.2	c1
ENST00000253408.5	c1
ENST00000253410.2	c1
ENST00000253451.4	c1
ENST00000253697.3	c1
ENST00000253799.3	c1
ENST00000253801.2	c1
ENST00000254035.4	c1
ENST00000254051.6	c1
ENST00000254235.3	c1
ENST00000254627.3	c1
ENST00000254695.8	c1
ENST00000254722.4	c1
ENST00000254850.7	c1
ENST00000254853.5	c1
ENST00000254963.2	c1
ENST00000255008.3	c1
ENST00000255030.5	c1
ENST00000255040.2	c1
ENST00000255082.3	c1
ENST00000255108.3	c1
ENST00000255189.3	c1
ENST00000255192.3	c1
ENST00000255226.6	c1
ENST00000255262.3	c1
ENST00000255409.3	c1
ENST00000255416.4	c1
ENST00000255616.8	c1
ENST00000255695.1	c1
ENST00000255746.4	c1
ENST00000256103.2	c1
ENST00000256178.3	c1
ENST00000256186.2	c1
ENST00000256343.3	c1
ENST00000256362.4	c1
ENST00000256404.6	c1
ENST00000256412.4	c1
ENST00000256425.2	c1
ENST00000256447.4	c1
ENST00000256906.4	c1
ENST00000257189.4	c1
ENST00000257192.4	c1
ENST00000257197.3	c1
ENST00000257549.4	c1
ENST00000257600.3	c1
ENST00000257832.2	c1
ENST00000257863.4	c1
ENST00000257867.4	c1
ENST00000257901.3	c1
ENST00000257951.3	c1
ENST00000257974.2	c1
ENST00000257979.4	c1
ENST00000258034.2	c1
ENST00000258302.4	c1
ENST00000258349.4	c1
ENST00000258403.3	c1
ENST00000258443.2	c1
ENST00000258456.1	c1
ENST00000258538.3	c1
ENST00000258787.7	c1
ENST00000258873.4	c1
ENST00000259089.4	c1
ENST00000259205.4	c1
ENST00000259211.6	c1
ENST00000259607.2	c1
ENST00000259608.3	c1
ENST00000259782.4	c1
ENST00000259803.7	c1
ENST00000259845.4	c1
ENST00000259870.3	c1
ENST00000259938.2	c1
ENST00000259989.6	c1
ENST00000260008.3	c1
ENST00000260010.6	c1
ENST00000260049.5	c1
ENST00000260228.2	c1
ENST00000260402.3	c1
ENST00000260442.3	c1
ENST00000260645.1	c1
ENST00000260723.4	c1
ENST00000260843.4	c1
ENST00000260988.4	c1
ENST00000261170.3	c1
ENST00000261208.3	c1
ENST00000261336.2	c1
ENST00000261405.5	c1
ENST00000261448.5	c1
ENST00000261454.4	c1
ENST00000261503.5	c1
ENST00000261574.5	c1
ENST00000261615.4	c1
ENST00000261652.2	c1
ENST00000261655.4	c1
ENST00000261740.2	c1
ENST00000261796.3	c1
ENST00000261862.6	c1
ENST00000261883.4	c1
ENST00000261891.3	c1
ENST00000262018.3	c1
ENST00000262103.3	c1
ENST00000262269.8	c1
ENST00000262290.4	c1
ENST00000262383.2	c1
ENST00000262441.5	c1
ENST00000262623.3	c1
ENST00000262629.4	c1
ENST00000262776.3	c1
ENST00000262861.4	c1
ENST00000262865.4	c1
ENST00000262866.4	c1
ENST00000262895.3	c1
ENST00000262958.3	c1
ENST00000263071.4	c1
ENST00000263087.4	c1
ENST00000263100.3	c1
ENST00000263126.1	c1
ENST00000263187.3	c1
ENST00000263266.3	c1
ENST00000263314.2	c1
ENST00000263321.5	c1
ENST00000263326.3	c1
ENST00000263408.4	c1
ENST00000263409.4	c1
ENST00000263604.3	c1
ENST00000263621.1	c1
ENST00000263826.5	c1
ENST00000263863.4	c1
ENST00000264005.5	c1
ENST00000264051.3	c1
ENST00000264162.2	c1
ENST00000264211.8	c1
ENST00000264231.3	c1
ENST00000264234.3	c1
ENST00000264316.4	c1
ENST00000264387.4	c1
ENST00000264431.4	c1
ENST00000264497.3	c1
ENST00000264553.3	c1
ENST00000264601.3	c1
ENST00000264651.2	c1
ENST00000264734.2	c1
ENST00000264779.6	c1
ENST00000264784.3	c1
ENST00000264952.2	c1
ENST00000264972.5	c1
ENST00000264991.4	c1
ENST00000265016.4	c1
ENST00000265104.4	c1
ENST00000265132.3	c1
ENST00000265224.4	c1
ENST00000265294.4	c1
ENST00000265310.1	c1
ENST00000265460.5	c1
ENST00000265605.2	c1
ENST00000265707.5	c1
ENST00000265708.4	c1
ENST00000265770.7	c1
ENST00000265801.6	c1
ENST00000265825.5	c1
ENST00000265968.3	c1
ENST00000265983.3	c1
ENST00000266086.4	c1
ENST00000266551.4	c1
ENST00000266557.3	c1
ENST00000266594.1	c1
ENST00000266980.4	c1
ENST00000267015.3	c1
ENST00000267017.3	c1
ENST00000267119.5	c1
ENST00000267273.6	c1
ENST00000267291.6	c1
ENST00000267426.5	c1
ENST00000267569.5	c1
ENST00000267953.3	c1
ENST00000268053.6	c1
ENST00000268125.5	c1
ENST00000268231.8	c1
ENST00000268281.4	c1
ENST00000268389.4	c1
ENST00000268595.2	c1
ENST00000268661.7	c1
ENST00000268793.4	c1
ENST00000268912.5	c1
ENST00000268919.4	c1
ENST00000269053.3	c1
ENST00000269394.3	c1
ENST00000269576.5	c1
ENST00000269834.1	c1
ENST00000269945.3	c1
ENST00000270235.4	c1
ENST00000270560.3	c1
ENST00000270590.4	c1
ENST00000270879.4	c1
ENST00000271332.3	c1
ENST00000271357.5	c1
ENST00000272134.5	c1
ENST00000272190.8	c1
ENST00000272198.6	c1
ENST00000272286.2	c1
ENST00000272367.2	c1
ENST00000272425.3	c1
ENST00000272602.2	c1
ENST00000272644.3	c1
ENST00000272972.3	c1
ENST00000273173.4	c1
ENST00000273283.2	c1
ENST00000273352.3	c1
ENST00000273610.3	c1
ENST00000273695.3	c1
ENST00000273905.6	c1
ENST00000273936.5	c1
ENST00000274629.4	c1
ENST00000274673.3	c1
ENST00000274711.6	c1
ENST00000274764.2	c1
ENST00000274963.8	c1
ENST00000274979.8	c1
ENST00000275198.1	c1
ENST00000275200.1	c1
ENST00000275216.1	c1
ENST00000275246.7	c1
ENST00000275560.3	c1
ENST00000275635.7	c1
ENST00000275732.5	c1
ENST00000275764.3	c1
ENST00000276297.4	c1
ENST00000276420.4	c1
ENST00000276480.7	c1
ENST00000276570.5	c1
ENST00000276616.2	c1
ENST00000276699.6	c1
ENST00000276943.2	c1
ENST00000277309.2	c1
ENST00000277480.2	c1
ENST00000277517.1	c1
ENST00000278282.2	c1
ENST00000278520.5	c1
ENST00000278853.5	c1
ENST00000278855.2	c1
ENST00000278865.3	c1
ENST00000278947.5	c1
ENST00000279027.4	c1
ENST00000279028.2	c1
ENST00000279168.2	c1
ENST00000279178.3	c1
ENST00000279791.1	c1
ENST00000280115.7	c1
ENST00000280325.4	c1
ENST00000280605.3	c1
ENST00000280606.6	c1
ENST00000280979.4	c1
ENST00000281030.2	c1
ENST00000281047.3	c1
ENST00000281154.4	c1
ENST00000281416.7	c1
ENST00000282018.3	c1
ENST00000282026.1	c1
ENST00000282141.3	c1
ENST00000282466.3	c1
ENST00000282478.7	c1
ENST00000282611.6	c1
ENST00000283025.2	c1
ENST00000283225.2	c1
ENST00000283296.7	c1
ENST00000283309.6	c1
ENST00000283441.8	c1
ENST00000283547.1	c1
ENST00000283550.3	c1
ENST00000283684.4	c1
ENST00000284142.6	c1
ENST00000284287.3	c1
ENST00000284288.2	c1
ENST00000284311.3	c1
ENST00000284629.2	c1
ENST00000284669.1	c1
ENST00000284690.3	c1
ENST00000285402.3	c1
ENST00000286301.3	c1
ENST00000286349.3	c1
ENST00000286719.7	c1
ENST00000286794.4	c1
ENST00000286808.3	c1
ENST00000287468.5	c1
ENST00000287777.4	c1
ENST00000287899.8	c1
ENST00000288025.3	c1
ENST00000288065.2	c1
ENST00000288319.7	c1
ENST00000288710.2	c1
ENST00000288815.5	c1
ENST00000288861.4	c1
ENST00000288873.3	c1
ENST00000289004.4	c1
ENST00000289388.3	c1
ENST00000289448.2	c1
ENST00000289707.5	c1
ENST00000289877.8	c1
ENST00000289902.1	c1
ENST00000289953.2	c1
ENST00000289957.2	c1
ENST00000290472.3	c1
ENST00000290536.5	c1
ENST00000290722.1	c1
ENST00000290868.2	c1
ENST00000290953.2	c1
ENST00000291294.2	c1
ENST00000291526.4	c1
ENST00000291527.2	c1
ENST00000291554.2	c1
ENST00000291560.2	c1
ENST00000291582.5	c1
ENST00000291700.4	c1
ENST00000291707.3	c1
ENST00000291744.6	c1
ENST00000291759.4	c1
ENST00000291775.3	c1
ENST00000291823.2	c1
ENST00000292079.2	c1
ENST00000292169.1	c1
ENST00000292174.4	c1
ENST00000292327.4	c1
ENST00000292432.5	c1
ENST00000292539.4	c1
ENST00000292779.3	c1
ENST00000292896.2	c1
ENST00000292907.3	c1
ENST00000293255.2	c1
ENST00000293502.1	c1
ENST00000293636.1	c1
ENST00000293670.3	c1
ENST00000293745.2	c1
ENST00000293883.4	c1
ENST00000293897.4	c1
ENST00000294338.2	c1
ENST00000294454.5	c1
ENST00000294507.3	c1
ENST00000294600.2	c1
ENST00000294829.3	c1
ENST00000294954.7	c1
ENST00000295055.8	c1
ENST00000295150.3	c1
ENST00000295201.4	c1
ENST00000295237.9	c1
ENST00000295266.4	c1
ENST00000295314.4	c1
ENST00000295379.1	c1
ENST00000295453.3	c1
ENST00000295463.3	c1
ENST00000295542.1	c1
ENST00000295589.3	c1
ENST00000295645.4	c1
ENST00000295683.2	c1
ENST00000295755.6	c1
ENST00000295834.3	c1
ENST00000296028.3	c1
ENST00000296096.5	c1
ENST00000296125.4	c1
ENST00000296142.3	c1
ENST00000296271.3	c1
ENST00000296277.4	c1
ENST00000296326.3	c1
ENST00000296327.5	c1
ENST00000296370.3	c1
ENST00000296435.2	c1
ENST00000296519.4	c1
ENST00000296525.3	c1
ENST00000296589.4	c1
ENST00000296641.4	c1
ENST00000296662.5	c1
ENST00000296682.3	c1
ENST00000296741.2	c1
ENST00000296776.5	c1
ENST00000296870.2	c1
ENST00000296871.2	c1
ENST00000296877.2	c1
ENST00000297012.3	c1
ENST00000297130.4	c1
ENST00000297203.2	c1
ENST00000297423.4	c1
ENST00000297435.2	c1
ENST00000297439.3	c1
ENST00000297494.3	c1
ENST00000297581.2	c1
ENST00000297679.5	c1
ENST00000297819.3	c1
ENST00000297994.3	c1
ENST00000298032.5	c1
ENST00000298050.3	c1
ENST00000298223.6	c1
ENST00000298251.4	c1
ENST00000298283.3	c1
ENST00000298530.3	c1
ENST00000298532.2	c1
ENST00000298573.4	c1
ENST00000298622.4	c1
ENST00000298690.4	c1
ENST00000298841.5	c1
ENST00000298854.2	c1
ENST00000299140.3	c1
ENST00000299174.5	c1
ENST00000299191.3	c1
ENST00000299290.1	c1
ENST00000299308.3	c1
ENST00000299367.5	c1
ENST00000299550.6	c1
ENST00000299687.5	c1
ENST00000299698.7	c1
ENST00000299709.3	c1
ENST00000299882.5	c1
ENST00000300098.1	c1
ENST00000300127.2	c1
ENST00000300504.2	c1
ENST00000300575.2	c1
ENST00000300589.2	c1
ENST00000300692.4	c1
ENST00000300762.1	c1
ENST00000300773.2	c1
ENST00000300778.4	c1
ENST00000300784.7	c1
ENST00000301149.3	c1
ENST00000301175.3	c1
ENST00000301202.2	c1
ENST00000301246.5	c1
ENST00000301258.4	c1
ENST00000301263.4	c1
ENST00000301305.3	c1
ENST00000301395.3	c1
ENST00000301452.4	c1
ENST00000301466.3	c1
ENST00000301475.1	c1
ENST00000301532.3	c1
ENST00000301607.3	c1
ENST00000301656.3	c1
ENST00000301659.4	c1
ENST00000301691.2	c1
ENST00000301698.1	c1
ENST00000301744.4	c1
ENST00000301891.4	c1
ENST00000301897.4	c1
ENST00000301944.2	c1
ENST00000302005.1	c1
ENST00000302030.2	c1
ENST00000302035.6	c1
ENST00000302084.2	c1
ENST00000302097.3	c1
ENST00000302101.5	c1
ENST00000302250.2	c1
ENST00000302259.3	c1
ENST00000302328.3	c1
ENST00000302334.2	c1
ENST00000302342.3	c1
ENST00000302347.5	c1
ENST00000302451.4	c1
ENST00000302495.4	c1
ENST00000302610.1	c1
ENST00000302641.3	c1
ENST00000302681.1	c1
ENST00000302783.4	c1
ENST00000302804.7	c1
ENST00000302823.3	c1
ENST00000302926.2	c1
ENST00000302938.4	c1
ENST00000302946.8	c1
ENST00000302957.3	c1
ENST00000302981.1	c1
ENST00000303037.8	c1
ENST00000303130.2	c1
ENST00000303143.4	c1
ENST00000303254.3	c1
ENST00000303532.1	c1
ENST00000303645.5	c1
ENST00000303790.2	c1
ENST00000303846.3	c1
ENST00000303941.3	c1
ENST00000304094.1	c1
ENST00000304418.3	c1
ENST00000304460.10	c1
ENST00000304502.4	c1
ENST00000304506.3	c1
ENST00000304519.5	c1
ENST00000304526.2	c1
ENST00000304538.6	c1
ENST00000304552.4	c1
ENST00000304568.3	c1
ENST00000304620.4	c1
ENST00000304639.3	c1
ENST00000304710.4	c1
ENST00000304725.2	c1
ENST00000304801.3	c1
ENST00000304865.2	c1
ENST00000304880.2	c1
ENST00000304936.2	c1
ENST00000304954.3	c1
ENST00000305139.6	c1
ENST00000305141.4	c1
ENST00000305208.5	c1
ENST00000305253.4	c1
ENST00000305444.2	c1
ENST00000305454.3	c1
ENST00000305456.2	c1
ENST00000305620.2	c1
ENST00000305748.3	c1
ENST00000305817.2	c1
ENST00000305879.5	c1
ENST00000306084.6	c1
ENST00000306151.4	c1
ENST00000306238.3	c1
ENST00000306390.6	c1
ENST00000306593.1	c1
ENST00000306675.3	c1
ENST00000306687.1	c1
ENST00000306708.6	c1
ENST00000306904.5	c1
ENST00000306928.5	c1
ENST00000307002.3	c1
ENST00000307003.2	c1
ENST00000307033.2	c1
ENST00000307144.4	c1
ENST00000307221.4	c1
ENST00000307271.3	c1
ENST00000307340.3	c1
ENST00000307358.2	c1
ENST00000307395.4	c1
ENST00000307503.3	c1
ENST00000307518.5	c1
ENST00000307552.2	c1
ENST00000307584.5	c1
ENST00000307599.4	c1
ENST00000307635.2	c1
ENST00000307751.4	c1
ENST00000307786.3	c1
ENST00000307832.2	c1
ENST00000307886.3	c1
ENST00000307972.4	c1
ENST00000308105.4	c1
ENST00000308182.5	c1
ENST00000308208.5	c1
ENST00000308227.2	c1
ENST00000308284.6	c1
ENST00000308287.1	c1
ENST00000308304.2	c1
ENST00000308611.3	c1
ENST00000308700.6	c1
ENST00000308868.4	c1
ENST00000308910.4	c1
ENST00000308919.7	c1
ENST00000308946.3	c1
ENST00000308963.4	c1
ENST00000309061.7	c1
ENST00000309106.3	c1
ENST00000309154.2	c1
ENST00000309285.3	c1
ENST00000309495.5	c1
ENST00000309539.3	c1
ENST00000309602.4	c1
ENST00000309664.5	c1
ENST00000309668.2	c1
ENST00000309675.2	c1
ENST00000309680.3	c1
ENST00000309765.4	c1
ENST00000309893.2	c1
ENST00000309964.4	c1
ENST00000309996.2	c1
ENST00000310123.3	c1
ENST00000310169.2	c1
ENST00000310194.1	c1
ENST00000310248.2	c1
ENST00000310581.5	c1
ENST00000310594.3	c1
ENST00000310673.3	c1
ENST00000311014.6	c1
ENST00000311104.2	c1
ENST00000311303.3	c1
ENST00000311352.2	c1
ENST00000311378.4	c1
ENST00000311591.3	c1
ENST00000311604.3	c1
ENST00000311620.5	c1
ENST00000311659.4	c1
ENST00000311787.5	c1
ENST00000311813.4	c1
ENST00000311856.4	c1
ENST00000311862.5	c1
ENST00000311907.5	c1
ENST00000311925.2	c1
ENST00000311955.3	c1
ENST00000312006.4	c1
ENST00000312106.5	c1
ENST00000312108.7	c1
ENST00000312150.4	c1
ENST00000312295.4	c1
ENST00000312349.4	c1
ENST00000312371.4	c1
ENST00000312457.2	c1
ENST00000312493.4	c1
ENST00000312511.3	c1
ENST00000312648.3	c1
ENST00000312693.3	c1
ENST00000312943.6	c1
ENST00000313028.7	c1
ENST00000313421.7	c1
ENST00000313455.4	c1
ENST00000313543.4	c1
ENST00000313581.4	c1
ENST00000313683.10	c1
ENST00000313735.6	c1
ENST00000313965.2	c1
ENST00000314032.4	c1
ENST00000314103.5	c1
ENST00000314214.8	c1
ENST00000314254.3	c1
ENST00000314391.3	c1
ENST00000314520.3	c1
ENST00000314556.3	c1
ENST00000314583.3	c1
ENST00000314669.5	c1
ENST00000314933.6	c1
ENST00000315013.5	c1
ENST00000315099.2	c1
ENST00000315170.7	c1
ENST00000315238.1	c1
ENST00000315274.6	c1
ENST00000315475.6	c1
ENST00000315906.5	c1
ENST00000315938.4	c1
ENST00000316144.5	c1
ENST00000316157.3	c1
ENST00000316161.4	c1
ENST00000316219.5	c1
ENST00000316249.3	c1
ENST00000316368.2	c1
ENST00000316398.3	c1
ENST00000316770.2	c1
ENST00000316851.7	c1
ENST00000316997.4	c1
ENST00000317011.3	c1
ENST00000317037.2	c1
ENST00000317060.2	c1
ENST00000317093.2	c1
ENST00000317306.7	c1
ENST00000317310.4	c1
ENST00000317449.4	c1
ENST00000317543.7	c1
ENST00000317605.4	c1
ENST00000317620.9	c1
ENST00000317643.6	c1
ENST00000317658.3	c1
ENST00000317749.5	c1
ENST00000317802.7	c1
ENST00000317861.1	c1
ENST00000317977.6	c1
ENST00000318184.5	c1
ENST00000318225.2	c1
ENST00000318244.3	c1
ENST00000318245.4	c1
ENST00000318351.1	c1
ENST00000318357.4	c1
ENST00000318442.5	c1
ENST00000318469.2	c1
ENST00000318507.2	c1
ENST00000318579.4	c1
ENST00000318666.6	c1
ENST00000318749.6	c1
ENST00000318974.9	c1
ENST00000319098.4	c1
ENST00000319144.4	c1
ENST00000319153.3	c1
ENST00000319294.6	c1
ENST00000319441.4	c1
ENST00000319460.1	c1
ENST00000319590.4	c1
ENST00000319675.3	c1
ENST00000320002.2	c1
ENST00000320065.1	c1
ENST00000320256.4	c1
ENST00000320334.4	c1
ENST00000320531.2	c1
ENST00000320634.3	c1
ENST00000320704.3	c1
ENST00000320741.2	c1
ENST00000320955.6	c1
ENST00000321039.3	c1
ENST00000321252.2	c1
ENST00000321255.1	c1
ENST00000321339.1	c1
ENST00000321424.3	c1
ENST00000321505.4	c1
ENST00000321510.6	c1
ENST00000321543.1	c1
ENST00000321660.1	c1
ENST00000321691.3	c1
ENST00000321760.6	c1
ENST00000321762.1	c1
ENST00000321826.4	c1
ENST00000322013.3	c1
ENST00000322049.1	c1
ENST00000322099.7	c1
ENST00000322101.2	c1
ENST00000322110.5	c1
ENST00000322128.3	c1
ENST00000322153.7	c1
ENST00000322224.4	c1
ENST00000322301.3	c1
ENST00000322348.4	c1
ENST00000322569.4	c1
ENST00000322653.4	c1
ENST00000322861.7	c1
ENST00000322937.6	c1
ENST00000323061.5	c1
ENST00000323076.2	c1
ENST00000323110.2	c1
ENST00000323319.5	c1
ENST00000323372.4	c1
ENST00000323404.1	c1
ENST00000323675.3	c1
ENST00000323776.5	c1
ENST00000323777.3	c1
ENST00000323830.3	c1
ENST00000324038.3	c1
ENST00000324058.5	c1
ENST00000324060.2	c1
ENST00000324106.8	c1
ENST00000324134.6	c1
ENST00000324166.5	c1
ENST00000324333.10	c1
ENST00000324341.1	c1
ENST00000324417.5	c1
ENST00000324436.3	c1
ENST00000324489.5	c1
ENST00000324616.5	c1
ENST00000324642.3	c1
ENST00000324662.3	c1
ENST00000324675.3	c1
ENST00000325113.4	c1
ENST00000325157.6	c1
ENST00000325411.5	c1
ENST00000325643.5	c1
ENST00000325656.5	c1
ENST00000325812.2	c1
ENST00000325885.5	c1
ENST00000325995.7	c1
ENST00000326010.5	c1
ENST00000326053.5	c1
ENST00000326134.5	c1
ENST00000326139.2	c1
ENST00000326165.6	c1
ENST00000326245.3	c1
ENST00000326258.1	c1
ENST00000326294.3	c1
ENST00000326441.9	c1
ENST00000326499.6	c1
ENST00000326648.3	c1
ENST00000326652.4	c1
ENST00000326669.4	c1
ENST00000326695.5	c1
ENST00000326783.3	c1
ENST00000326842.2	c1
ENST00000327042.4	c1
ENST00000327097.4	c1
ENST00000327157.2	c1
ENST00000327216.2	c1
ENST00000327228.3	c1
ENST00000327407.2	c1
ENST00000327442.6	c1
ENST00000327451.6	c1
ENST00000327606.3	c1
ENST00000327705.9	c1
ENST00000327839.3	c1
ENST00000327930.2	c1
ENST00000328051.2	c1
ENST00000328064.2	c1
ENST00000328087.4	c1
ENST00000328092.5	c1
ENST00000328119.6	c1
ENST00000328248.2	c1
ENST00000328264.3	c1
ENST00000328275.1	c1
ENST00000328313.5	c1
ENST00000328439.1	c1
ENST00000328449.5	c1
ENST00000328504.3	c1
ENST00000328540.3	c1
ENST00000328600.2	c1
ENST00000328611.3	c1
ENST00000328619.5	c1
ENST00000328655.3	c1
ENST00000328736.3	c1
ENST00000328794.6	c1
ENST00000328886.4	c1
ENST00000328890.2	c1
ENST00000328895.4	c1
ENST00000328916.3	c1
ENST00000329016.9	c1
ENST00000329021.5	c1
ENST00000329066.4	c1
ENST00000329099.4	c1
ENST00000329196.5	c1
ENST00000329245.4	c1
ENST00000329267.7	c1
ENST00000329293.3	c1
ENST00000329309.3	c1
ENST00000329328.3	c1
ENST00000329402.3	c1
ENST00000329410.3	c1
ENST00000329446.4	c1
ENST00000329447.5	c1
ENST00000329454.2	c1
ENST00000329468.2	c1
ENST00000329493.5	c1
ENST00000329582.4	c1
ENST00000329600.6	c1
ENST00000329621.4	c1
ENST00000329673.7	c1
ENST00000329805.4	c1
ENST00000329905.5	c1
ENST00000330261.4	c1
ENST00000330377.2	c1
ENST00000330500.2	c1
ENST00000330553.5	c1
ENST00000330710.5	c1
ENST00000330714.3	c1
ENST00000330767.4	c1
ENST00000330793.1	c1
ENST00000330862.3	c1
ENST00000330883.4	c1
ENST00000330943.4	c1
ENST00000330953.5	c1
ENST00000331090.6	c1
ENST00000331342.2	c1
ENST00000331433.4	c1
ENST00000331563.2	c1
ENST00000331597.4	c1
ENST00000331664.5	c1
ENST00000331837.4	c1
ENST00000332018.4	c1
ENST00000332043.1	c1
ENST00000332145.2	c1
ENST00000332246.6	c1
ENST00000332314.3	c1
ENST00000332375.3	c1
ENST00000332378.4	c1
ENST00000332517.3	c1
ENST00000332549.3	c1
ENST00000332567.4	c1
ENST00000332578.3	c1
ENST00000332601.3	c1
ENST00000332690.1	c1
ENST00000332782.2	c1
ENST00000332826.6	c1
ENST00000332836.2	c1
ENST00000332900.1	c1
ENST00000332912.3	c1
ENST00000332955.2	c1
ENST00000333141.5	c1
ENST00000333149.2	c1
ENST00000333254.3	c1
ENST00000333305.3	c1
ENST00000333493.4	c1
ENST00000333625.2	c1
ENST00000333634.4	c1
ENST00000333722.5	c1
ENST00000333756.4	c1
ENST00000333813.3	c1
ENST00000333861.3	c1
ENST00000333870.3	c1
ENST00000333881.3	c1
ENST00000333976.4	c1
ENST00000333999.3	c1
ENST00000334046.5	c1
ENST00000334068.2	c1
ENST00000334077.3	c1
ENST00000334122.4	c1
ENST00000334151.2	c1
ENST00000334179.3	c1
ENST00000334202.3	c1
ENST00000334287.2	c1
ENST00000334346.2	c1
ENST00000334371.2	c1
ENST00000334409.5	c1
ENST00000334414.6	c1
ENST00000334425.1	c1
ENST00000334528.9	c1
ENST00000334529.5	c1
ENST00000334549.1	c1
ENST00000334567.5	c1
ENST00000334632.1	c1
ENST00000334662.2	c1
ENST00000334897.3	c1
ENST00000334994.5	c1
ENST00000335017.1	c1
ENST00000335040.1	c1
ENST00000335094.2	c1
ENST00000335119.2	c1
ENST00000335185.5	c1
ENST00000335230.3	c1
ENST00000335247.7	c1
ENST00000335288.4	c1
ENST00000335304.2	c1
ENST00000335385.3	c1
ENST00000335524.3	c1
ENST00000335552.4	c1
ENST00000335585.5	c1
ENST00000335678.6	c1
ENST00000335749.4	c1
ENST00000335875.4	c1
ENST00000336092.4	c1
ENST00000336123.4	c1
ENST00000336232.2	c1
ENST00000336517.4	c1
ENST00000336648.4	c1
ENST00000336726.6	c1
ENST00000336798.7	c1
ENST00000336832.2	c1
ENST00000336890.5	c1
ENST00000336909.5	c1
ENST00000336915.6	c1
ENST00000337352.6	c1
ENST00000337571.4	c1
ENST00000337576.5	c1
ENST00000337911.4	c1
ENST00000337940.4	c1
ENST00000338010.5	c1
ENST00000338040.4	c1
ENST00000338087.5	c1
ENST00000338134.3	c1
ENST00000338327.4	c1
ENST00000338372.2	c1
ENST00000338379.4	c1
ENST00000338487.5	c1
ENST00000338513.1	c1
ENST00000338581.6	c1
ENST00000338588.3	c1
ENST00000338602.2	c1
ENST00000338608.2	c1
ENST00000338832.2	c1
ENST00000338897.3	c1
ENST00000339133.5	c1
ENST00000339137.3	c1
ENST00000339176.3	c1
ENST00000339355.2	c1
ENST00000339381.5	c1
ENST00000339480.1	c1
ENST00000339732.5	c1
ENST00000339777.4	c1
ENST00000339922.3	c1
ENST00000339994.4	c1
ENST00000339996.3	c1
ENST00000340019.3	c1
ENST00000340023.6	c1
ENST00000340057.1	c1
ENST00000340083.5	c1
ENST00000340112.2	c1
ENST00000340147.6	c1
ENST00000340160.3	c1
ENST00000340184.4	c1
ENST00000340209.4	c1
ENST00000340313.4	c1
ENST00000340345.4	c1
ENST00000340398.3	c1
ENST00000340446.4	c1
ENST00000340595.3	c1
ENST00000340650.3	c1
ENST00000340722.7	c1
ENST00000340758.2	c1
ENST00000340806.6	c1
ENST00000340827.3	c1
ENST00000340880.4	c1
ENST00000340958.2	c1
ENST00000341029.5	c1
ENST00000341148.3	c1
ENST00000341206.4	c1
ENST00000341280.5	c1
ENST00000341287.4	c1
ENST00000341294.2	c1
ENST00000341319.3	c1
ENST00000341360.2	c1
ENST00000341415.2	c1
ENST00000341449.2	c1
ENST00000341458.4	c1
ENST00000341529.3	c1
ENST00000341584.3	c1
ENST00000341642.5	c1
ENST00000341689.3	c1
ENST00000341735.3	c1
ENST00000341809.3	c1
ENST00000341843.4	c1
ENST00000341846.5	c1
ENST00000341959.2	c1
ENST00000342144.2	c1
ENST00000342216.4	c1
ENST00000342320.4	c1
ENST00000342623.3	c1
ENST00000342694.2	c1
ENST00000342878.2	c1
ENST00000342902.5	c1
ENST00000343131.5	c1
ENST00000343216.3	c1
ENST00000343246.4	c1
ENST00000343257.2	c1
ENST00000343267.3	c1
ENST00000343410.6	c1
ENST00000343414.4	c1
ENST00000343684.3	c1
ENST00000343735.4	c1
ENST00000343737.5	c1
ENST00000343762.5	c1
ENST00000343837.3	c1
ENST00000343849.2	c1
ENST00000343855.4	c1
ENST00000343932.4	c1
ENST00000344001.3	c1
ENST00000344135.5	c1
ENST00000344138.4	c1
ENST00000344227.2	c1
ENST00000344248.2	c1
ENST00000344320.6	c1
ENST00000344419.3	c1
ENST00000344575.3	c1
ENST00000344616.2	c1
ENST00000344636.3	c1
ENST00000344731.5	c1
ENST00000344774.4	c1
ENST00000344935.4	c1
ENST00000345005.4	c1
ENST00000345034.1	c1
ENST00000345043.2	c1
ENST00000345088.2	c1
ENST00000345108.6	c1
ENST00000345517.3	c1
ENST00000345714.4	c1
ENST00000345728.5	c1
ENST00000346199.2	c1
ENST00000346342.3	c1
ENST00000346477.3	c1
ENST00000346569.6	c1
ENST00000346664.5	c1
ENST00000346878.2	c1
ENST00000347063.4	c1
ENST00000347310.5	c1
ENST00000347624.3	c1
ENST00000347644.3	c1
ENST00000347785.3	c1
ENST00000348616.4	c1
ENST00000348628.6	c1
ENST00000348729.3	c1
ENST00000348931.4	c1
ENST00000349033.5	c1
ENST00000349077.4	c1
ENST00000349184.4	c1
ENST00000349457.3	c1
ENST00000349552.1	c1
ENST00000349607.4	c1
ENST00000349618.3	c1
ENST00000350025.2	c1
ENST00000350375.2	c1
ENST00000350513.2	c1
ENST00000350887.5	c1
ENST00000351008.3	c1
ENST00000351050.3	c1
ENST00000351261.3	c1
ENST00000352312.1	c1
ENST00000352432.4	c1
ENST00000352793.2	c1
ENST00000352909.3	c1
ENST00000352998.3	c1
ENST00000353317.5	c1
ENST00000353836.5	c1
ENST00000354042.4	c1
ENST00000354115.2	c1
ENST00000354297.4	c1
ENST00000354462.3	c1
ENST00000354600.5	c1
ENST00000354673.2	c1
ENST00000354685.3	c1
ENST00000354760.3	c1
ENST00000354841.4	c1
ENST00000354932.5	c1
ENST00000355265.2	c1
ENST00000355329.3	c1
ENST00000355349.3	c1
ENST00000355530.2	c1
ENST00000355547.5	c1
ENST00000355591.3	c1
ENST00000355612.2	c1
ENST00000355728.2	c1
ENST00000355784.2	c1
ENST00000355868.3	c1
ENST00000355870.3	c1
ENST00000355962.4	c1
ENST00000356130.3	c1
ENST00000356147.3	c1
ENST00000356173.3	c1
ENST00000356219.3	c1
ENST00000356289.5	c1
ENST00000356415.1	c1
ENST00000356427.2	c1
ENST00000356444.2	c1
ENST00000356495.4	c1
ENST00000356501.4	c1
ENST00000356588.3	c1
ENST00000356728.6	c1
ENST00000356766.6	c1
ENST00000356873.3	c1
ENST00000356876.3	c1
ENST00000356897.1	c1
ENST00000356998.3	c1
ENST00000357001.2	c1
ENST00000357147.3	c1
ENST00000357155.1	c1
ENST00000357167.4	c1
ENST00000357246.3	c1
ENST00000357366.3	c1
ENST00000357424.2	c1
ENST00000357447.2	c1
ENST00000357450.4	c1
ENST00000357550.2	c1
ENST00000357605.2	c1
ENST00000357627.1	c1
ENST00000357632.2	c1
ENST00000357726.4	c1
ENST00000357780.3	c1
ENST00000357869.3	c1
ENST00000357922.4	c1
ENST00000358049.4	c1
ENST00000358067.4	c1
ENST00000358110.5	c1
ENST00000358117.5	c1
ENST00000358184.2	c1
ENST00000358208.4	c1
ENST00000358241.1	c1
ENST00000358321.3	c1
ENST00000358415.4	c1
ENST00000358517.2	c1
ENST00000358519.4	c1
ENST00000358642.2	c1
ENST00000358657.3	c1
ENST00000358781.2	c1
ENST00000358813.4	c1
ENST00000358821.3	c1
ENST00000358834.4	c1
ENST00000358842.3	c1
ENST00000358859.2	c1
ENST00000358864.1	c1
ENST00000358992.3	c1
ENST00000359086.3	c1
ENST00000359128.5	c1
ENST00000359228.3	c1
ENST00000359318.5	c1
ENST00000359320.3	c1
ENST00000359322.4	c1
ENST00000359357.3	c1
ENST00000359396.3	c1
ENST00000359422.4	c1
ENST00000359440.5	c1
ENST00000359446.5	c1
ENST00000359450.6	c1
ENST00000359478.2	c1
ENST00000359486.3	c1
ENST00000359492.2	c1
ENST00000359610.2	c1
ENST00000359653.4	c1
ENST00000359674.4	c1
ENST00000359747.4	c1
ENST00000359785.5	c1
ENST00000359801.3	c1
ENST00000360032.3	c1
ENST00000360121.3	c1
ENST00000360213.1	c1
ENST00000360215.1	c1
ENST00000360345.3	c1
ENST00000360358.3	c1
ENST00000360421.4	c1
ENST00000360542.3	c1
ENST00000360658.2	c1
ENST00000360759.3	c1
ENST00000360937.4	c1
ENST00000360990.3	c1
ENST00000361017.4	c1
ENST00000361034.3	c1
ENST00000361035.4	c1
ENST00000361050.3	c1
ENST00000361069.4	c1
ENST00000361134.2	c1
ENST00000361200.2	c1
ENST00000361424.2	c1
ENST00000361475.2	c1
ENST00000361484.3	c1
ENST00000361492.4	c1
ENST00000361529.3	c1
ENST00000361530.6	c1
ENST00000361546.2	c1
ENST00000361557.3	c1
ENST00000361632.4	c1
ENST00000361664.2	c1
ENST00000361696.5	c1
ENST00000361714.1	c1
ENST00000361763.4	c1
ENST00000361824.2	c1
ENST00000361921.3	c1
ENST00000361987.4	c1
ENST00000362012.2	c1
ENST00000362061.3	c1
ENST00000366474.1	c1
ENST00000366480.3	c1
ENST00000366488.4	c1
ENST00000366518.4	c1
ENST00000366552.2	c1
ENST00000366553.1	c1
ENST00000366570.4	c1
ENST00000366597.1	c1
ENST00000366622.1	c1
ENST00000366667.4	c1
ENST00000366676.1	c1
ENST00000366688.3	c1
ENST00000366696.1	c1
ENST00000366714.2	c1
ENST00000366757.3	c1
ENST00000366820.5	c1
ENST00000366834.1	c1
ENST00000366875.3	c1
ENST00000366953.3	c1
ENST00000366963.4	c1
ENST00000367002.4	c1
ENST00000367009.1	c1
ENST00000367025.3	c1
ENST00000367027.3	c1
ENST00000367070.3	c1
ENST00000367091.3	c1
ENST00000367097.3	c1
ENST00000367098.1	c1
ENST00000367126.4	c1
ENST00000367135.3	c1
ENST00000367136.4	c1
ENST00000367155.3	c1
ENST00000367165.3	c1
ENST00000367167.3	c1
ENST00000367187.3	c1
ENST00000367194.4	c1
ENST00000367222.2	c1
ENST00000367279.4	c1
ENST00000367282.5	c1
ENST00000367408.1	c1
ENST00000367536.1	c1
ENST00000367545.3	c1
ENST00000367547.3	c1
ENST00000367565.1	c1
ENST00000367643.3	c1
ENST00000367685.2	c1
ENST00000367698.3	c1
ENST00000367721.2	c1
ENST00000367755.4	c1
ENST00000367817.3	c1
ENST00000367821.3	c1
ENST00000367872.4	c1
ENST00000367911.2	c1
ENST00000367928.4	c1
ENST00000367929.2	c1
ENST00000367935.5	c1
ENST00000367974.1	c1
ENST00000367990.3	c1
ENST00000367996.5	c1
ENST00000368012.3	c1
ENST00000368013.3	c1
ENST00000368029.3	c1
ENST00000368034.4	c1
ENST00000368039.2	c1
ENST00000368078.3	c1
ENST00000368087.3	c1
ENST00000368100.1	c1
ENST00000368130.4	c1
ENST00000368143.1	c1
ENST00000368144.2	c1
ENST00000368145.1	c1
ENST00000368168.3	c1
ENST00000368199.3	c1
ENST00000368272.4	c1
ENST00000368318.3	c1
ENST00000368424.3	c1
ENST00000368444.3	c1
ENST00000368554.4	c1
ENST00000368667.2	c1
ENST00000368690.3	c1
ENST00000368710.1	c1
ENST00000368713.3	c1
ENST00000368717.2	c1
ENST00000368733.3	c1
ENST00000368738.3	c1
ENST00000368739.3	c1
ENST00000368762.1	c1
ENST00000368775.2	c1
ENST00000368808.3	c1
ENST00000368817.5	c1
ENST00000368820.3	c1
ENST00000368910.3	c1
ENST00000368924.3	c1
ENST00000368931.3	c1
ENST00000368947.4	c1
ENST00000369134.4	c1
ENST00000369221.2	c1
ENST00000369235.1	c1
ENST00000369358.4	c1
ENST00000369400.1	c1
ENST00000369422.3	c1
ENST00000369478.3	c1
ENST00000369522.3	c1
ENST00000369697.1	c1
ENST00000369699.4	c1
ENST00000369718.3	c1
ENST00000369748.4	c1
ENST00000369768.1	c1
ENST00000369771.2	c1
ENST00000369783.4	c1
ENST00000369805.3	c1
ENST00000369880.3	c1
ENST00000369887.3	c1
ENST00000369916.3	c1
ENST00000370017.3	c1
ENST00000370041.4	c1
ENST00000370168.3	c1
ENST00000370336.4	c1
ENST00000370367.3	c1
ENST00000370370.3	c1
ENST00000370375.3	c1
ENST00000370388.3	c1
ENST00000370418.3	c1
ENST00000370449.4	c1
ENST00000370640.3	c1
ENST00000370646.4	c1
ENST00000370905.3	c1
ENST00000370981.1	c1
ENST00000371001.2	c1
ENST00000371117.3	c1
ENST00000371168.3	c1
ENST00000371174.2	c1
ENST00000371237.4	c1
ENST00000371263.3	c1
ENST00000371265.4	c1
ENST00000371273.3	c1
ENST00000371445.3	c1
ENST00000371447.3	c1
ENST00000371591.1	c1
ENST00000371688.3	c1
ENST00000371732.5	c1
ENST00000371763.1	c1
ENST00000371806.3	c1
ENST00000371827.1	c1
ENST00000371910.1	c1
ENST00000372003.1	c1
ENST00000372017.3	c1
ENST00000372027.5	c1
ENST00000372066.3	c1
ENST00000372105.3	c1
ENST00000372122.1	c1
ENST00000372190.3	c1
ENST00000372213.3	c1
ENST00000372220.4	c1
ENST00000372264.3	c1
ENST00000372299.3	c1
ENST00000372476.3	c1
ENST00000372519.3	c1
ENST00000372539.3	c1
ENST00000372555.3	c1
ENST00000372581.1	c1
ENST00000372589.3	c1
ENST00000372670.3	c1
ENST00000372726.3	c1
ENST00000372769.3	c1
ENST00000372789.4	c1
ENST00000372824.1	c1
ENST00000372958.1	c1
ENST00000373003.1	c1
ENST00000373025.3	c1
ENST00000373032.3	c1
ENST00000373083.4	c1
ENST00000373113.3	c1
ENST00000373127.4	c1
ENST00000373161.1	c1
ENST00000373186.4	c1
ENST00000373209.2	c1
ENST00000373295.2	c1
ENST00000373306.4	c1
ENST00000373387.4	c1
ENST00000373428.5	c1
ENST00000373534.3	c1
ENST00000373574.1	c1
ENST00000373588.4	c1
ENST00000373614.2	c1
ENST00000373631.3	c1
ENST00000373642.1	c1
ENST00000373670.1	c1
ENST00000373680.2	c1
ENST00000373765.4	c1
ENST00000373861.5	c1
ENST00000373968.3	c1
ENST00000374004.1	c1
ENST00000374027.3	c1
ENST00000374037.3	c1
ENST00000374079.4	c1
ENST00000374144.3	c1
ENST00000374160.3	c1
ENST00000374179.3	c1
ENST00000374201.3	c1
ENST00000374213.2	c1
ENST00000374272.3	c1
ENST00000374280.3	c1
ENST00000374369.3	c1
ENST00000374375.1	c1
ENST00000374408.3	c1
ENST00000374472.4	c1
ENST00000374619.1	c1
ENST00000374640.4	c1
ENST00000374667.3	c1
ENST00000374781.2	c1
ENST00000374954.3	c1
ENST00000375023.3	c1
ENST00000375076.4	c1
ENST00000375102.3	c1
ENST00000375108.3	c1
ENST00000375116.3	c1
ENST00000375121.2	c1
ENST00000375144.1	c1
ENST00000375224.1	c1
ENST00000375263.3	c1
ENST00000375337.3	c1
ENST00000375352.1	c1
ENST00000375405.3	c1
ENST00000375406.1	c1
ENST00000375415.1	c1
ENST00000375419.1	c1
ENST00000375427.2	c1
ENST00000375452.3	c1
ENST00000375460.3	c1
ENST00000375471.4	c1
ENST00000375483.3	c1
ENST00000375494.3	c1
ENST00000375541.5	c1
ENST00000375547.2	c1
ENST00000375559.3	c1
ENST00000375732.1	c1
ENST00000375782.1	c1
ENST00000375809.3	c1
ENST00000375819.2	c1
ENST00000375825.3	c1
ENST00000375832.4	c1
ENST00000375910.3	c1
ENST00000375949.4	c1
ENST00000375957.1	c1
ENST00000375978.3	c1
ENST00000375985.4	c1
ENST00000376059.3	c1
ENST00000376073.4	c1
ENST00000376075.3	c1
ENST00000376191.2	c1
ENST00000376221.1	c1
ENST00000376238.4	c1
ENST00000376288.2	c1
ENST00000376296.3	c1
ENST00000376309.3	c1
ENST00000376480.3	c1
ENST00000376483.4	c1
ENST00000376547.3	c1
ENST00000376650.1	c1
ENST00000376666.3	c1
ENST00000376694.4	c1
ENST00000376724.2	c1
ENST00000376819.3	c1
ENST00000376838.1	c1
ENST00000376865.1	c1
ENST00000376917.3	c1
ENST00000376974.4	c1
ENST00000377009.3	c1
ENST00000377024.3	c1
ENST00000377028.5	c1
ENST00000377035.1	c1
ENST00000377049.3	c1
ENST00000377127.3	c1
ENST00000377147.2	c1
ENST00000377160.2	c1
ENST00000377179.3	c1
ENST00000377185.2	c1
ENST00000377276.2	c1
ENST00000377307.2	c1
ENST00000377374.4	c1
ENST00000377428.2	c1
ENST00000377443.2	c1
ENST00000377470.3	c1
ENST00000377741.3	c1
ENST00000377755.4	c1
ENST00000377805.3	c1
ENST00000377848.3	c1
ENST00000377850.3	c1
ENST00000377924.4	c1
ENST00000377950.3	c1
ENST00000377976.1	c1
ENST00000377981.2	c1
ENST00000378058.3	c1
ENST00000378079.2	c1
ENST00000378088.1	c1
ENST00000378187.2	c1
ENST00000378279.3	c1
ENST00000378404.2	c1
ENST00000378470.1	c1
ENST00000378485.1	c1
ENST00000378487.2	c1
ENST00000378501.2	c1
ENST00000378538.3	c1
ENST00000378605.3	c1
ENST00000378644.4	c1
ENST00000378661.2	c1
ENST00000378681.3	c1
ENST00000378785.2	c1
ENST00000378789.3	c1
ENST00000378832.1	c1
ENST00000378850.4	c1
ENST00000378904.2	c1
ENST00000378910.5	c1
ENST00000378919.6	c1
ENST00000379018.3	c1
ENST00000379108.1	c1
ENST00000379179.3	c1
ENST00000379236.3	c1
ENST00000379289.1	c1
ENST00000379376.2	c1
ENST00000379445.3	c1
ENST00000379721.3	c1
ENST00000379800.3	c1
ENST00000379808.3	c1
ENST00000379881.3	c1
ENST00000379907.4	c1
ENST00000379936.2	c1
ENST00000379953.2	c1
ENST00000379959.3	c1
ENST00000380032.3	c1
ENST00000380069.3	c1
ENST00000380175.4	c1
ENST00000380211.1	c1
ENST00000380217.1	c1
ENST00000380224.1	c1
ENST00000380232.2	c1
ENST00000380277.2	c1
ENST00000380281.1	c1
ENST00000380293.3	c1
ENST00000380320.4	c1
ENST00000380332.3	c1
ENST00000380370.1	c1
ENST00000380409.2	c1
ENST00000380419.3	c1
ENST00000380433.3	c1
ENST00000380450.4	c1
ENST00000380473.3	c1
ENST00000380490.3	c1
ENST00000380534.4	c1
ENST00000380585.1	c1
ENST00000380589.4	c1
ENST00000380620.4	c1
ENST00000380683.1	c1
ENST00000380835.2	c1
ENST00000380894.1	c1
ENST00000380897.3	c1
ENST00000380907.2	c1
ENST00000381153.3	c1
ENST00000381330.4	c1
ENST00000381458.5	c1
ENST00000381476.1	c1
ENST00000381480.2	c1
ENST00000381496.3	c1
ENST00000381542.1	c1
ENST00000381641.3	c1
ENST00000381669.3	c1
ENST00000381781.2	c1
ENST00000381821.1	c1
ENST00000381911.1	c1
ENST00000381922.3	c1
ENST00000381951.1	c1
ENST00000381998.4	c1
ENST00000382082.3	c1
ENST00000382151.2	c1
ENST00000382160.1	c1
ENST00000382208.2	c1
ENST00000382209.2	c1
ENST00000382252.1	c1
ENST00000382280.3	c1
ENST00000382289.2	c1
ENST00000382483.3	c1
ENST00000382696.3	c1
ENST00000382771.4	c1
ENST00000382774.3	c1
ENST00000382776.4	c1
ENST00000382788.3	c1
ENST00000382839.3	c1
ENST00000382865.1	c1
ENST00000382891.5	c1
ENST00000382932.2	c1
ENST00000382933.4	c1
ENST00000382951.3	c1
ENST00000382968.5	c1
ENST00000383163.2	c1
ENST00000383467.2	c1
ENST00000383671.3	c1
ENST00000383827.1	c1
ENST00000388887.2	c1
ENST00000388918.5	c1
ENST00000388934.4	c1
ENST00000388957.3	c1
ENST00000389019.3	c1
ENST00000389050.4	c1
ENST00000389202.2	c1
ENST00000389398.5	c1
ENST00000389474.3	c1
ENST00000389494.3	c1
ENST00000389614.5	c1
ENST00000389722.3	c1
ENST00000389832.5	c1
ENST00000389840.5	c1
ENST00000390649.3	c1
ENST00000390666.3	c1
ENST00000390677.2	c1
ENST00000390687.4	c1
ENST00000390689.2	c1
ENST00000391352.1	c1
ENST00000391353.1	c1
ENST00000391403.2	c1
ENST00000391419.3	c1
ENST00000391588.1	c1
ENST00000391617.1	c1
ENST00000391618.1	c1
ENST00000391624.1	c1
ENST00000391781.2	c1
ENST00000391802.1	c1
ENST00000391806.2	c1
ENST00000391813.1	c1
ENST00000391826.2	c1
ENST00000391828.3	c1
ENST00000391884.1	c1
ENST00000392027.2	c1
ENST00000392040.1	c1
ENST00000392045.3	c1
ENST00000392122.3	c1
ENST00000392213.3	c1
ENST00000392296.4	c1
ENST00000392413.4	c1
ENST00000392414.3	c1
ENST00000392467.3	c1
ENST00000392474.2	c1
ENST00000392487.1	c1
ENST00000392621.1	c1
ENST00000392666.1	c1
ENST00000392690.3	c1
ENST00000392723.1	c1
ENST00000392790.1	c1
ENST00000392793.1	c1
ENST00000392795.3	c1
ENST00000392800.2	c1
ENST00000392806.3	c1
ENST00000392920.3	c1
ENST00000392924.1	c1
ENST00000392937.6	c1
ENST00000392951.4	c1
ENST00000392953.3	c1
ENST00000393054.1	c1
ENST00000393056.2	c1
ENST00000393067.3	c1
ENST00000393086.1	c1
ENST00000393189.2	c1
ENST00000393200.2	c1
ENST00000393213.3	c1
ENST00000393238.3	c1
ENST00000393316.3	c1
ENST00000393409.2	c1
ENST00000393450.1	c1
ENST00000393526.2	c1
ENST00000393676.3	c1
ENST00000393688.3	c1
ENST00000393704.3	c1
ENST00000393774.3	c1
ENST00000393808.3	c1
ENST00000393845.2	c1
ENST00000393946.2	c1
ENST00000393997.2	c1
ENST00000394149.3	c1
ENST00000394179.1	c1
ENST00000394337.4	c1
ENST00000394510.2	c1
ENST00000394549.2	c1
ENST00000394570.2	c1
ENST00000394618.3	c1
ENST00000394705.2	c1
ENST00000394809.4	c1
ENST00000394815.2	c1
ENST00000395105.4	c1
ENST00000395118.1	c1
ENST00000395144.2	c1
ENST00000395347.1	c1
ENST00000395456.2	c1
ENST00000395512.1	c1
ENST00000395526.4	c1
ENST00000395572.2	c1
ENST00000395852.1	c1
ENST00000395876.2	c1
ENST00000395940.2	c1
ENST00000396005.3	c1
ENST00000396040.2	c1
ENST00000396213.3	c1
ENST00000396333.3	c1
ENST00000396399.2	c1
ENST00000396404.4	c1
ENST00000396482.2	c1
ENST00000396689.2	c1
ENST00000396806.3	c1
ENST00000396879.1	c1
ENST00000396884.2	c1
ENST00000396952.5	c1
ENST00000397016.2	c1
ENST00000397095.1	c1
ENST00000397147.4	c1
ENST00000397174.2	c1
ENST00000397183.2	c1
ENST00000397210.3	c1
ENST00000397224.4	c1
ENST00000397270.1	c1
ENST00000397272.3	c1
ENST00000397326.2	c1
ENST00000397536.2	c1
ENST00000397537.2	c1
ENST00000397541.2	c1
ENST00000397542.2	c1
ENST00000397746.3	c1
ENST00000397795.2	c1
ENST00000397820.4	c1
ENST00000397866.4	c1
ENST00000397907.1	c1
ENST00000397997.2	c1
ENST00000398016.3	c1
ENST00000398110.2	c1
ENST00000398129.1	c1
ENST00000398186.4	c1
ENST00000398189.3	c1
ENST00000398215.2	c1
ENST00000398341.3	c1
ENST00000398455.3	c1
ENST00000398458.3	c1
ENST00000398516.2	c1
ENST00000398686.4	c1
ENST00000398743.2	c1
ENST00000398754.1	c1
ENST00000398776.1	c1
ENST00000398780.3	c1
ENST00000398812.2	c1
ENST00000399139.1	c1
ENST00000399143.3	c1
ENST00000399151.3	c1
ENST00000399275.2	c1
ENST00000399285.2	c1
ENST00000399286.2	c1
ENST00000399444.2	c1
ENST00000399609.3	c1
ENST00000399635.2	c1
ENST00000399640.2	c1
ENST00000399677.1	c1
ENST00000399770.2	c1
ENST00000399881.3	c1
ENST00000399899.1	c1
ENST00000400113.3	c1
ENST00000400159.2	c1
ENST00000400228.2	c1
[truncated: 13,715 more rows]

## Sheet: Supplementary Table 4
totalWidth	totalInstances	Type	Dataset	Total Width
191597316	231100	LMR	Burger NAR 2013	192 Mbp
25328200	44952	LMR	Methylseeker (This study)	25 Mbp
84097179	28597	UMR	Burger NAR 2013	84 Mbp
41137249	18571	UMR	Methylseeker (This study)	41 Mbp
67224048	44657	UMR	Su GB 2018 (Ref)	67 Mbp
8538531	6185	UMR	Su GB 2018 (Hesp)	9 Mbp
8538531	6185	UMR	Su GB 2018 (Tusp)	9 Mbp

## Sheet: Supplementary Table 5
regression	term	estimate	std.error	statistic	p.value	ci_low	ci_high	genegroup	feat	sbs	term2
c1_macc_SBS10a	c1promoterUp	-0.000253102	0.101233	-0.00250019	0.998005	-0.199489	0.198986	c1	macc	SBS10a	promoterUp
c1_macc_SBS10a	c1promoterDown	-0.0761337	0.101367	-0.751068	0.452612	-0.275646	0.123374	c1	macc	SBS10a	promoterDown
c1_macc_SBS10a	c1flankUp	0.000442173	0.101295	0.0043652	0.996517	-0.198831	0.199725	c1	macc	SBS10a	flankUp
c1_macc_SBS10a	c1flankDown	0.0149595	0.101281	0.147702	0.882578	-0.184568	0.214498	c1	macc	SBS10a	flankDown
c1_macc_SBS10a	MACCeqFreqBin1of2_lowThr0	0.0860719	0.0786446	1.09444	0.273762	-0.0687641	0.240911	c1	macc	SBS10a	MACCeqFreqBin1of2_lowThr0
c1_macc_SBS10a	MACCeqFreqBin2of2_lowThr0	0.200171	0.0786399	2.54542	0.0109147	0.0454363	0.354915	c1	macc	SBS10a	MACCeqFreqBin2of2_lowThr0
c1_macc_SBS10b	c1promoterUp	-0.00290423	0.136566	-0.0212662	0.983033	-0.282614	0.276718	c1	macc	SBS10b	promoterUp
c1_macc_SBS10b	c1promoterDown	0.0106668	0.136524	0.0781316	0.937723	-0.267616	0.288912	c1	macc	SBS10b	promoterDown
c1_macc_SBS10b	c1flankUp	-0.0384325	0.1367	-0.281145	0.778599	-0.319723	0.242813	c1	macc	SBS10b	flankUp
c1_macc_SBS10b	c1flankDown	-0.088859	0.136819	-0.649464	0.516039	-0.370613	0.192862	c1	macc	SBS10b	flankDown
c1_macc_SBS10b	MACCeqFreqBin1of2_lowThr0	-0.0351668	0.106018	-0.331707	0.74011	-0.252722	0.182345	c1	macc	SBS10b	MACCeqFreqBin1of2_lowThr0
c1_macc_SBS10b	MACCeqFreqBin2of2_lowThr0	0.0968884	0.105983	0.914192	0.360616	-0.121138	0.314862	c1	macc	SBS10b	MACCeqFreqBin2of2_lowThr0
c1_macc_SBS13	c1promoterUp	0.0549749	0.0465153	1.18187	0.237258	-0.0358869	0.145606	c1	macc	SBS13	promoterUp
c1_macc_SBS13	c1promoterDown	0.0610256	0.0465821	1.31007	0.190174	-0.0299043	0.151723	c1	macc	SBS13	promoterDown
c1_macc_SBS13	c1flankUp	-0.0248509	0.0472536	-0.525906	0.598954	-0.116776	0.0668021	c1	macc	SBS13	flankUp
c1_macc_SBS13	c1flankDown	-0.0713596	0.0477101	-1.49569	0.134734	-0.164474	0.0214461	c1	macc	SBS13	flankDown
c1_macc_SBS13	MACCeqFreqBin1of2_lowThr0	-0.0660535	0.0375119	-1.76087	0.0782612	-0.139196	0.00685871	c1	macc	SBS13	MACCeqFreqBin1of2_lowThr0
c1_macc_SBS13	MACCeqFreqBin2of2_lowThr0	0.0216488	0.0373842	0.57909	0.562528	-0.0513396	0.0944183	c1	macc	SBS13	MACCeqFreqBin2of2_lowThr0
c1_macc_SBS15	c1promoterUp	0.0732724	0.192382	0.380869	0.7033	-0.346137	0.491936	c1	macc	SBS15	promoterUp
c1_macc_SBS15	c1promoterDown	0.235825	0.190622	1.23714	0.216037	-0.174607	0.645964	c1	macc	SBS15	promoterDown
c1_macc_SBS15	c1flankUp	-0.0527615	0.194274	-0.271583	0.785943	-0.476039	0.369543	c1	macc	SBS15	flankUp
c1_macc_SBS15	c1flankDown	-0.145039	0.195845	-0.740581	0.458947	-0.574416	0.282909	c1	macc	SBS15	flankDown
c1_macc_SBS15	MACCeqFreqBin1of2_lowThr0	-0.177341	0.149019	-1.19006	0.234024	-0.500845	0.145198	c1	macc	SBS15	MACCeqFreqBin1of2_lowThr0
c1_macc_SBS15	MACCeqFreqBin2of2_lowThr0	-0.345179	0.152249	-2.2672	0.0233778	-0.676347	-0.0152261	c1	macc	SBS15	MACCeqFreqBin2of2_lowThr0
c1_macc_SBS1	c1promoterUp	0.0756341	0.0415921	1.81847	0.0689919	-0.0197322	0.170956	c1	macc	SBS1	promoterUp
c1_macc_SBS1	c1promoterDown	0.379031	0.0408751	9.27291	1.81144e-20	0.287422	0.470655	c1	macc	SBS1	promoterDown
c1_macc_SBS1	c1flankUp	-0.149791	0.0423274	-3.53887	0.000401843	-0.248174	-0.0515111	c1	macc	SBS1	flankUp
c1_macc_SBS1	c1flankDown	0.0475158	0.0417383	1.13842	0.254945	-0.0486272	0.143602	c1	macc	SBS1	flankDown
c1_macc_SBS1	MACCeqFreqBin1of2_lowThr0	-0.2976	0.0319244	-9.32201	1.14156e-20	-0.370134	-0.225147	c1	macc	SBS1	MACCeqFreqBin1of2_lowThr0
c1_macc_SBS1	MACCeqFreqBin2of2_lowThr0	-0.538415	0.0328342	-16.398	1.97673e-60	-0.614335	-0.462621	c1	macc	SBS1	MACCeqFreqBin2of2_lowThr0
c1_macc_SBS2	c1promoterUp	0.0810287	0.0536145	1.51132	0.130707	-0.0257563	0.187617	c1	macc	SBS2	promoterUp
c1_macc_SBS2	c1promoterDown	0.165425	0.0531294	3.11362	0.00184805	0.0596109	0.27106	c1	macc	SBS2	promoterDown
c1_macc_SBS2	c1flankUp	0.0108984	0.0542151	0.201022	0.840681	-0.096824	0.118398	c1	macc	SBS2	flankUp
c1_macc_SBS2	c1flankDown	0.0235222	0.0541723	0.434211	0.664135	-0.0840878	0.130908	c1	macc	SBS2	flankDown
c1_macc_SBS2	MACCeqFreqBin1of2_lowThr0	-0.0247535	0.0422399	-0.58602	0.557862	-0.108685	0.0590036	c1	macc	SBS2	MACCeqFreqBin1of2_lowThr0
c1_macc_SBS2	MACCeqFreqBin2of2_lowThr0	0.000820603	0.042575	0.0192743	0.984622	-0.0837664	0.0852167	c1	macc	SBS2	MACCeqFreqBin2of2_lowThr0
c1_macc_SBS6	c1promoterUp	0.217483	0.24026	0.905198	0.36536	-0.29587	0.73025	c1	macc	SBS6	promoterUp
c1_macc_SBS6	c1promoterDown	0.48369	0.238051	2.03188	0.0421659	-0.0188679	0.986423	c1	macc	SBS6	promoterDown
c1_macc_SBS6	c1flankUp	-0.207833	0.245381	-0.846979	0.397007	-0.735818	0.319134	c1	macc	SBS6	flankUp
c1_macc_SBS6	c1flankDown	0.304729	0.239737	1.2711	0.203694	-0.211205	0.820317	c1	macc	SBS6	flankDown
c1_macc_SBS6	MACCeqFreqBin1of2_lowThr0	-0.233303	0.185893	-1.25504	0.209466	-0.627638	0.160207	c1	macc	SBS6	MACCeqFreqBin1of2_lowThr0
c1_macc_SBS6	MACCeqFreqBin2of2_lowThr0	-0.283122	0.187178	-1.51259	0.130385	-0.683023	0.115623	c1	macc	SBS6	MACCeqFreqBin2of2_lowThr0
c1_macc_SBS7a	c1promoterUp	0.0159155	0.0409511	0.388646	0.697538	-0.0659719	0.0978033	c1	macc	SBS7a	promoterUp
c1_macc_SBS7a	c1promoterDown	0.10855	0.0408242	2.65897	0.00783789	0.0269372	0.190159	c1	macc	SBS7a	promoterDown
c1_macc_SBS7a	c1flankUp	-0.0153568	0.0410336	-0.374249	0.708219	-0.097641	0.0669324	c1	macc	SBS7a	flankUp
c1_macc_SBS7a	c1flankDown	0.0198201	0.0409945	0.483483	0.628753	-0.0623205	0.101964	c1	macc	SBS7a	flankDown
c1_macc_SBS7a	MACCeqFreqBin1of2_lowThr0	-0.0502745	0.0317569	-1.58311	0.113397	-0.113748	0.0132011	c1	macc	SBS7a	MACCeqFreqBin1of2_lowThr0
c1_macc_SBS7a	MACCeqFreqBin2of2_lowThr0	-0.0424544	0.0318764	-1.33185	0.182911	-0.10629	0.0213844	c1	macc	SBS7a	MACCeqFreqBin2of2_lowThr0
c1_macc_SBS7b	c1promoterUp	0.0376622	0.0455724	0.826425	0.408563	-0.0528758	0.128152	c1	macc	SBS7b	promoterUp
c1_macc_SBS7b	c1promoterDown	0.131526	0.0452641	2.90575	0.00366369	0.041708	0.221302	c1	macc	SBS7b	promoterDown
c1_macc_SBS7b	c1flankUp	0.00613656	0.0457506	0.134131	0.893299	-0.0849122	0.0971348	c1	macc	SBS7b	flankUp
c1_macc_SBS7b	c1flankDown	0.0707127	0.045517	1.55355	0.120293	-0.0199315	0.161313	c1	macc	SBS7b	flankDown
c1_macc_SBS7b	MACCeqFreqBin1of2_lowThr0	-0.0199849	0.0354203	-0.564221	0.572604	-0.0901442	0.0501348	c1	macc	SBS7b	MACCeqFreqBin1of2_lowThr0
c1_macc_SBS7b	MACCeqFreqBin2of2_lowThr0	-0.0379558	0.0357904	-1.0605	0.288916	-0.109092	0.0331266	c1	macc	SBS7b	MACCeqFreqBin2of2_lowThr0
c1_mnase_SBS10a	c1promoterUp	-0.0216877	0.0965797	-0.224558	0.822323	-0.213041	0.16961	c1	mnase	SBS10a	promoterUp
c1_mnase_SBS10a	c1promoterDown	-0.107725	0.096588	-1.11531	0.264719	-0.298464	0.0828781	c1	mnase	SBS10a	promoterDown
c1_mnase_SBS10a	c1flankUp	-0.00120337	0.0969853	-0.0124077	0.9901	-0.193711	0.191364	c1	mnase	SBS10a	flankUp
c1_mnase_SBS10a	c1flankDown	0.0202674	0.0971147	0.208695	0.834686	-0.172976	0.213593	c1	mnase	SBS10a	flankDown
c1_mnase_SBS10a	MNasefree	-0.210597	0.108572	-1.9397	0.0524164	-0.431311	0.00668528	c1	mnase	SBS10a	MNasefree
c1_mnase_SBS10a	MNasebound	-0.0466023	0.0799165	-0.583137	0.559801	-0.204471	0.111273	c1	mnase	SBS10a	MNasebound
c1_mnase_SBS10a	MNaseunbound	0.324779	0.0802582	4.04668	5.19483e-05	0.166967	0.482599	c1	mnase	SBS10a	MNaseunbound
c1_mnase_SBS10b	c1promoterUp	0.015966	0.132517	0.120483	0.904101	-0.254408	0.286221	c1	mnase	SBS10b	promoterUp
c1_mnase_SBS10b	c1promoterDown	0.0330536	0.13212	0.250179	0.802449	-0.23501	0.301058	c1	mnase	SBS10b	promoterDown
c1_mnase_SBS10b	c1flankUp	-0.035673	0.133212	-0.267791	0.78886	-0.31032	0.23917	c1	mnase	SBS10b	flankUp
c1_mnase_SBS10b	c1flankDown	-0.101181	0.133634	-0.75715	0.44896	-0.376245	0.174103	c1	mnase	SBS10b	flankDown
c1_mnase_SBS10b	MNasefree	-1.36353	0.18404	-7.4089	1.27348e-13	-1.74371	-1.00153	c1	mnase	SBS10b	MNasefree
c1_mnase_SBS10b	MNasebound	0.189595	0.106602	1.77853	0.0753164	-0.0280914	0.407238	c1	mnase	SBS10b	MNasebound
c1_mnase_SBS10b	MNaseunbound	0.352471	0.107259	3.28616	0.00101562	0.131173	0.573676	c1	mnase	SBS10b	MNaseunbound
c1_mnase_SBS13	c1promoterUp	0.0619486	0.0461327	1.34283	0.179326	-0.0281971	0.151864	c1	mnase	SBS13	promoterUp
c1_mnase_SBS13	c1promoterDown	0.0754497	0.0459061	1.64357	0.100266	-0.0142207	0.164898	c1	mnase	SBS13	promoterDown
c1_mnase_SBS13	c1flankUp	-0.0248206	0.0470234	-0.527834	0.597614	-0.116379	0.0664632	c1	mnase	SBS13	flankUp
c1_mnase_SBS13	c1flankDown	-0.0753255	0.0474708	-1.58678	0.112563	-0.167896	0.0169355	c1	mnase	SBS13	flankDown
c1_mnase_SBS13	MNasefree	0.230843	0.0983705	2.34667	0.0189422	0.0313671	0.420078	c1	mnase	SBS13	MNasefree
c1_mnase_SBS13	MNasebound	0.166466	0.0360842	4.61327	3.96389e-06	0.0962351	0.236592	c1	mnase	SBS13	MNasebound
c1_mnase_SBS13	MNaseunbound	0.264654	0.0394371	6.71079	1.93572e-11	0.187608	0.341381	c1	mnase	SBS13	MNaseunbound
c1_mnase_SBS15	c1promoterUp	-0.0255005	0.19423	-0.13129	0.895546	-0.44651	0.394065	c1	mnase	SBS15	promoterUp
c1_mnase_SBS15	c1promoterDown	0.261258	0.189933	1.37553	0.168969	-0.148681	0.671089	c1	mnase	SBS15	promoterDown
c1_mnase_SBS15	c1flankUp	-0.0650649	0.195549	-0.33273	0.739338	-0.493326	0.362473	c1	mnase	SBS15	flankUp
c1_mnase_SBS15	c1flankDown	-0.132628	0.196579	-0.674683	0.499877	-0.565668	0.298971	c1	mnase	SBS15	flankDown
c1_mnase_SBS15	MNasefree	-0.710509	0.364554	-1.94898	0.0512978	-1.50506	-0.033083	c1	mnase	SBS15	MNasefree
c1_mnase_SBS15	MNasebound	0.200213	0.149008	1.34364	0.179064	-0.1246	0.52442	c1	mnase	SBS15	MNasebound
c1_mnase_SBS15	MNaseunbound	-0.125164	0.159726	-0.78362	0.433263	-0.476019	0.22364	c1	mnase	SBS15	MNaseunbound
c1_mnase_SBS1	c1promoterUp	0.0938477	0.0416331	2.25416	0.024186	-0.000484039	0.188124	c1	mnase	SBS1	promoterUp
c1_mnase_SBS1	c1promoterDown	0.445292	0.0405695	10.976	4.98259e-28	0.355613	0.534997	c1	mnase	SBS1	promoterDown
c1_mnase_SBS1	c1flankUp	-0.147803	0.0426163	-3.46823	0.0005239	-0.245606	-0.0501148	c1	mnase	SBS1	flankUp
c1_mnase_SBS1	c1flankDown	0.0740464	0.0419014	1.76716	0.0772014	-0.0211063	0.169134	c1	mnase	SBS1	flankDown
c1_mnase_SBS1	MNasefree	-0.313249	0.0647245	-4.83973	1.30015e-06	-0.44226	-0.186945	c1	mnase	SBS1	MNasefree
c1_mnase_SBS1	MNasebound	0.183719	0.0320429	5.73352	9.83684e-09	0.111479	0.255915	c1	mnase	SBS1	MNasebound
c1_mnase_SBS1	MNaseunbound	-0.281024	0.0346926	-8.10038	5.47885e-16	-0.361323	-0.200886	c1	mnase	SBS1	MNaseunbound
c1_mnase_SBS2	c1promoterUp	0.100933	0.0531004	1.9008	0.0573281	-0.00461695	0.206291	c1	mnase	SBS2	promoterUp
c1_mnase_SBS2	c1promoterDown	0.191256	0.0522821	3.65815	0.000254038	0.087458	0.294891	c1	mnase	SBS2	promoterDown
c1_mnase_SBS2	c1flankUp	0.0184335	0.0539538	0.341653	0.732612	-0.088642	0.125281	c1	mnase	SBS2	flankUp
c1_mnase_SBS2	c1flankDown	0.0451229	0.0537375	0.839691	0.401082	-0.0614649	0.151496	c1	mnase	SBS2	flankDown
c1_mnase_SBS2	MNasefree	0.204468	0.101199	2.02045	0.0433371	-0.00181138	0.400653	c1	mnase	SBS2	MNasefree
c1_mnase_SBS2	MNasebound	0.179278	0.040791	4.39504	1.10753e-05	0.0984403	0.260044	c1	mnase	SBS2	MNasebound
c1_mnase_SBS2	MNaseunbound	0.117337	0.0451046	2.60143	0.00928355	0.0278315	0.206501	c1	mnase	SBS2	MNaseunbound
c1_mnase_SBS6	c1promoterUp	0.299598	0.226548	1.32245	0.18602	-0.178646	0.778054	c1	mnase	SBS6	promoterUp
c1_mnase_SBS6	c1promoterDown	0.619635	0.222313	2.78721	0.00531634	0.154482	1.08633	c1	mnase	SBS6	promoterDown
c1_mnase_SBS6	c1flankUp	-0.147766	0.23458	-0.629916	0.52875	-0.646681	0.350235	c1	mnase	SBS6	flankUp
c1_mnase_SBS6	c1flankDown	0.415825	0.226834	1.83317	0.0667772	-0.0643449	0.896525	c1	mnase	SBS6	flankDown
c1_mnase_SBS6	MNasefree	0.742607	0.242321	3.06456	0.00217988	0.25853	1.2163	c1	mnase	SBS6	MNasefree
c1_mnase_SBS6	MNasebound	0.100341	0.185436	0.541108	0.588433	-0.29447	0.494421	c1	mnase	SBS6	MNasebound
c1_mnase_SBS6	MNaseunbound	-0.042548	0.19193	-0.221685	0.824559	-0.457396	0.370685	c1	mnase	SBS6	MNaseunbound
c1_mnase_SBS7a	c1promoterUp	0.0492031	0.0392043	1.25504	0.209463	-0.0291178	0.127529	c1	mnase	SBS7a	promoterUp
c1_mnase_SBS7a	c1promoterDown	0.133354	0.038902	3.42794	0.000608182	0.0559099	0.21079	c1	mnase	SBS7a	promoterDown
c1_mnase_SBS7a	c1flankUp	-0.00314684	0.0395181	-0.0796303	0.936531	-0.0823188	0.0760368	c1	mnase	SBS7a	flankUp
c1_mnase_SBS7a	c1flankDown	0.0223807	0.0395225	0.566278	0.571205	-0.0566599	0.10143	c1	mnase	SBS7a	flankDown
c1_mnase_SBS7a	MNasefree	0.021384	0.0488182	0.438033	0.661362	-0.075364	0.117187	c1	mnase	SBS7a	MNasefree
c1_mnase_SBS7a	MNasebound	0.0891807	0.031716	2.81186	0.00492565	0.0259167	0.152448	c1	mnase	SBS7a	MNasebound
c1_mnase_SBS7a	MNaseunbound	0.231471	0.0322751	7.17182	7.40064e-13	0.166753	0.296186	c1	mnase	SBS7a	MNaseunbound
c1_mnase_SBS7b	c1promoterUp	0.0652638	0.0446984	1.46009	0.144265	-0.0234791	0.153956	c1	mnase	SBS7b	promoterUp
c1_mnase_SBS7b	c1promoterDown	0.150561	0.0441905	3.40709	0.000656583	0.063047	0.23803	c1	mnase	SBS7b	promoterDown
c1_mnase_SBS7b	c1flankUp	-0.00936945	0.0452305	-0.207149	0.835894	-0.0991024	0.0803037	c1	mnase	SBS7b	flankUp
c1_mnase_SBS7b	c1flankDown	0.0776353	0.0448452	1.73119	0.0834185	-0.0116406	0.166869	c1	mnase	SBS7b	flankDown
c1_mnase_SBS7b	MNasefree	-0.00537125	0.076531	-0.070184	0.944047	-0.156629	0.141223	c1	mnase	SBS7b	MNasefree
c1_mnase_SBS7b	MNasebound	0.152803	0.0347615	4.39575	1.1039e-05	0.0841838	0.221412	c1	mnase	SBS7b	MNasebound
c1_mnase_SBS7b	MNaseunbound	0.152485	0.0368476	4.13827	3.49931e-05	0.0789606	0.225916	c1	mnase	SBS7b	MNaseunbound
c1_pcf11_SBS10a	c1promoterUp	0.00695815	0.0909833	0.0764772	0.939039	-0.172062	0.185979	c1	pcf11	SBS10a	promoterUp
c1_pcf11_SBS10a	c1promoterDown	-0.058603	0.0909776	-0.644148	0.519479	-0.237734	0.120523	c1	pcf11	SBS10a	promoterDown
c1_pcf11_SBS10a	c1flankUp	0.00279828	0.0910514	0.030733	0.975482	-0.176274	0.181878	c1	pcf11	SBS10a	flankUp
c1_pcf11_SBS10a	c1flankDown	0.0210621	0.0909798	0.231503	0.816924	-0.15821	0.200343	c1	pcf11	SBS10a	flankDown
c1_pcf11_SBS10a	PCF11eqFreqBin1of3_lowThr0	-0.0130468	0.0811946	-0.160686	0.872341	-0.173023	0.146934	c1	pcf11	SBS10a	PCF11eqFreqBin1of3_lowThr0
c1_pcf11_SBS10a	PCF11eqFreqBin2of3_lowThr0	-0.0818879	0.0813172	-1.00702	0.313926	-0.241924	0.0781511	c1	pcf11	SBS10a	PCF11eqFreqBin2of3_lowThr0
c1_pcf11_SBS10a	PCF11eqFreqBin3of3_lowThr0	-0.186963	0.0811833	-2.30298	0.0212801	-0.346727	-0.0272043	c1	pcf11	SBS10a	PCF11eqFreqBin3of3_lowThr0
c1_pcf11_SBS10b	c1promoterUp	-0.00636818	0.125199	-0.0508644	0.959434	-0.265619	0.252788	c1	pcf11	SBS10b	promoterUp
c1_pcf11_SBS10b	c1promoterDown	0.0125148	0.124989	0.100127	0.920243	-0.244146	0.269136	c1	pcf11	SBS10b	promoterDown
c1_pcf11_SBS10b	c1flankUp	-0.0707356	0.125421	-0.563986	0.572764	-0.331467	0.189903	c1	pcf11	SBS10b	flankUp
c1_pcf11_SBS10b	c1flankDown	-0.102014	0.125467	-0.813073	0.416176	-0.363228	0.159133	c1	pcf11	SBS10b	flankDown
c1_pcf11_SBS10b	PCF11eqFreqBin1of3_lowThr0	-0.2653	0.111921	-2.37041	0.0177683	-0.497188	-0.0335402	c1	pcf11	SBS10b	PCF11eqFreqBin1of3_lowThr0
c1_pcf11_SBS10b	PCF11eqFreqBin2of3_lowThr0	-0.226635	0.111786	-2.02741	0.0426208	-0.457791	0.00440403	c1	pcf11	SBS10b	PCF11eqFreqBin2of3_lowThr0
c1_pcf11_SBS10b	PCF11eqFreqBin3of3_lowThr0	-0.373765	0.111742	-3.34489	0.000823164	-0.603991	-0.143616	c1	pcf11	SBS10b	PCF11eqFreqBin3of3_lowThr0
c1_pcf11_SBS13	c1promoterUp	0.0484501	0.0444215	1.09069	0.275409	-0.0384376	0.135084	c1	pcf11	SBS13	promoterUp
c1_pcf11_SBS13	c1promoterDown	0.0523032	0.0441628	1.18433	0.236284	-0.0339899	0.138354	c1	pcf11	SBS13	promoterDown
c1_pcf11_SBS13	c1flankUp	-0.0321127	0.04522	-0.710144	0.477615	-0.120184	0.0556584	c1	pcf11	SBS13	flankUp
c1_pcf11_SBS13	c1flankDown	-0.0795056	0.0456139	-1.74301	0.0813317	-0.168621	0.00927202	c1	pcf11	SBS13	flankDown
c1_pcf11_SBS13	PCF11eqFreqBin1of3_lowThr0	0.039847	0.0409358	0.973402	0.330354	-0.0401558	0.119448	c1	pcf11	SBS13	PCF11eqFreqBin1of3_lowThr0
c1_pcf11_SBS13	PCF11eqFreqBin2of3_lowThr0	0.0334822	0.0408986	0.818662	0.412979	-0.0463778	0.112944	c1	pcf11	SBS13	PCF11eqFreqBin2of3_lowThr0
c1_pcf11_SBS13	PCF11eqFreqBin3of3_lowThr0	0.03913	0.0395194	0.990147	0.322102	-0.0381456	0.1161	c1	pcf11	SBS13	PCF11eqFreqBin3of3_lowThr0
c1_pcf11_SBS15	c1promoterUp	0.0965023	0.183785	0.525083	0.599525	-0.300794	0.492942	c1	pcf11	SBS15	promoterUp
c1_pcf11_SBS15	c1promoterDown	0.270162	0.180809	1.49419	0.135126	-0.117584	0.657655	c1	pcf11	SBS15	promoterDown
c1_pcf11_SBS15	c1flankUp	0.0507977	0.184641	0.275116	0.783227	-0.353418	0.454261	c1	pcf11	SBS15	flankUp
c1_pcf11_SBS15	c1flankDown	-0.113769	0.187215	-0.607692	0.543392	-0.523887	0.294695	c1	pcf11	SBS15	flankDown
c1_pcf11_SBS15	PCF11eqFreqBin1of3_lowThr0	-0.270252	0.163762	-1.65027	0.098888	-0.625409	0.0834886	c1	pcf11	SBS15	PCF11eqFreqBin1of3_lowThr0
c1_pcf11_SBS15	PCF11eqFreqBin2of3_lowThr0	-0.399496	0.165802	-2.40947	0.0159755	-0.762072	-0.0388895	c1	pcf11	SBS15	PCF11eqFreqBin2of3_lowThr0
c1_pcf11_SBS15	PCF11eqFreqBin3of3_lowThr0	-0.21365	0.160432	-1.33172	0.182953	-0.559117	0.130791	c1	pcf11	SBS15	PCF11eqFreqBin3of3_lowThr0
c1_pcf11_SBS1	c1promoterUp	0.0522423	0.0404471	1.29162	0.196489	-0.0403748	0.144801	c1	pcf11	SBS1	promoterUp
c1_pcf11_SBS1	c1promoterDown	0.393544	0.0394173	9.98406	1.78983e-23	0.305191	0.481909	c1	pcf11	SBS1	promoterDown
c1_pcf11_SBS1	c1flankUp	-0.155958	0.0411785	-3.78737	0.000152251	-0.251733	-0.0602972	c1	pcf11	SBS1	flankUp
c1_pcf11_SBS1	c1flankDown	0.0494388	0.040472	1.22156	0.221876	-0.0438172	0.142625	c1	pcf11	SBS1	flankDown
c1_pcf11_SBS1	PCF11eqFreqBin1of3_lowThr0	-0.313683	0.0359172	-8.7335	2.469e-18	-0.395962	-0.231534	c1	pcf11	SBS1	PCF11eqFreqBin1of3_lowThr0
c1_pcf11_SBS1	PCF11eqFreqBin2of3_lowThr0	-0.346899	0.0359868	-9.6396	5.43982e-22	-0.429124	-0.264806	c1	pcf11	SBS1	PCF11eqFreqBin2of3_lowThr0
c1_pcf11_SBS1	PCF11eqFreqBin3of3_lowThr0	-0.3333	0.0354601	-9.39931	5.49239e-21	-0.413206	-0.253489	c1	pcf11	SBS1	PCF11eqFreqBin3of3_lowThr0
c1_pcf11_SBS2	c1promoterUp	0.102372	0.0508662	2.01258	0.0441589	0.00140939	0.203127	c1	pcf11	SBS2	promoterUp
c1_pcf11_SBS2	c1promoterDown	0.209597	0.0498187	4.2072	2.58552e-05	0.11052	0.308519	c1	pcf11	SBS2	promoterDown
c1_pcf11_SBS2	c1flankUp	0.0181338	0.0516387	0.351166	0.725464	-0.0839485	0.119964	c1	pcf11	SBS2	flankUp
c1_pcf11_SBS2	c1flankDown	0.0534885	0.0513	1.04266	0.297106	-0.048203	0.154947	c1	pcf11	SBS2	flankDown
c1_pcf11_SBS2	PCF11eqFreqBin1of3_lowThr0	-0.00786526	0.0460586	-0.170766	0.864408	-0.0991645	0.0830755	c1	pcf11	SBS2	PCF11eqFreqBin1of3_lowThr0
c1_pcf11_SBS2	PCF11eqFreqBin2of3_lowThr0	0.0116479	0.0457936	0.254358	0.799219	-0.0792591	0.102212	c1	pcf11	SBS2	PCF11eqFreqBin2of3_lowThr0
c1_pcf11_SBS2	PCF11eqFreqBin3of3_lowThr0	0.0114032	0.0445707	0.255846	0.79807	-0.0771536	0.0996952	c1	pcf11	SBS2	PCF11eqFreqBin3of3_lowThr0
c1_pcf11_SBS6	c1promoterUp	0.385229	0.217662	1.76985	0.0767522	-0.083874	0.854623	c1	pcf11	SBS6	promoterUp
c1_pcf11_SBS6	c1promoterDown	0.557769	0.215426	2.58914	0.0096215	0.102887	1.01306	c1	pcf11	SBS6	promoterDown
c1_pcf11_SBS6	c1flankUp	-0.0822222	0.223938	-0.367165	0.713496	-0.567205	0.401989	c1	pcf11	SBS6	flankUp
c1_pcf11_SBS6	c1flankDown	0.476464	0.21681	2.19761	0.0279768	0.0104444	0.942897	c1	pcf11	SBS6	flankDown
c1_pcf11_SBS6	PCF11eqFreqBin1of3_lowThr0	-0.309701	0.194414	-1.59299	0.111161	-0.730371	0.109378	c1	pcf11	SBS6	PCF11eqFreqBin1of3_lowThr0
c1_pcf11_SBS6	PCF11eqFreqBin2of3_lowThr0	-0.181576	0.192628	-0.942621	0.345875	-0.593445	0.229332	c1	pcf11	SBS6	PCF11eqFreqBin2of3_lowThr0
c1_pcf11_SBS6	PCF11eqFreqBin3of3_lowThr0	-0.287291	0.192021	-1.49614	0.134616	-0.692821	0.117524	c1	pcf11	SBS6	PCF11eqFreqBin3of3_lowThr0
c1_pcf11_SBS7a	c1promoterUp	0.0140106	0.0368616	0.380087	0.703881	-0.0595187	0.0875365	c1	pcf11	SBS7a	promoterUp
c1_pcf11_SBS7a	c1promoterDown	0.131735	0.036571	3.60216	0.000315587	0.0587137	0.204751	c1	pcf11	SBS7a	promoterDown
c1_pcf11_SBS7a	c1flankUp	-0.0242156	0.0369628	-0.655134	0.512381	-0.0981436	0.0497106	c1	pcf11	SBS7a	flankUp
c1_pcf11_SBS7a	c1flankDown	0.0183832	0.0368694	0.498604	0.618058	-0.055358	0.0921227	c1	pcf11	SBS7a	flankDown
c1_pcf11_SBS7a	PCF11eqFreqBin1of3_lowThr0	-0.0343055	0.0328042	-1.04577	0.295668	-0.0999234	0.0313102	c1	pcf11	SBS7a	PCF11eqFreqBin1of3_lowThr0
c1_pcf11_SBS7a	PCF11eqFreqBin2of3_lowThr0	-0.0672315	0.0328373	-2.04741	0.0406179	-0.132903	-0.00156243	c1	pcf11	SBS7a	PCF11eqFreqBin2of3_lowThr0
c1_pcf11_SBS7a	PCF11eqFreqBin3of3_lowThr0	-0.183431	0.0327655	-5.59827	2.16495e-08	-0.248789	-0.118077	c1	pcf11	SBS7a	PCF11eqFreqBin3of3_lowThr0
c1_pcf11_SBS7b	c1promoterUp	0.0644429	0.042095	1.53089	0.125796	-0.018776	0.147606	c1	pcf11	SBS7b	promoterUp
c1_pcf11_SBS7b	c1promoterDown	0.149432	0.0415598	3.59558	0.000323664	0.0673767	0.231447	c1	pcf11	SBS7b	promoterDown
c1_pcf11_SBS7b	c1flankUp	0.0115186	0.0423871	0.271748	0.785816	-0.0724175	0.09539	c1	pcf11	SBS7b	flankUp
c1_pcf11_SBS7b	c1flankDown	0.0649059	0.0421141	1.54119	0.12327	-0.0184147	0.14817	c1	pcf11	SBS7b	flankDown
c1_pcf11_SBS7b	PCF11eqFreqBin1of3_lowThr0	0.0226965	0.0375992	0.603644	0.546081	-0.0516349	0.0969454	c1	pcf11	SBS7b	PCF11eqFreqBin1of3_lowThr0
c1_pcf11_SBS7b	PCF11eqFreqBin2of3_lowThr0	0.0242026	0.0375399	0.644717	0.51911	-0.0500584	0.0983829	c1	pcf11	SBS7b	PCF11eqFreqBin2of3_lowThr0
c1_pcf11_SBS7b	PCF11eqFreqBin3of3_lowThr0	-0.0443839	0.0371724	-1.194	0.232478	-0.117859	0.0290223	c1	pcf11	SBS7b	PCF11eqFreqBin3of3_lowThr0
c1_pol2_SBS10a	c1promoterUp	-0.162857	0.128875	-1.26369	0.206342	-0.417157	0.0909871	c1	pol2	SBS10a	promoterUp
c1_pol2_SBS10a	c1promoterDown	-0.128597	0.128756	-0.998758	0.317912	-0.385154	0.127815	c1	pol2	SBS10a	promoterDown
c1_pol2_SBS10a	c1flankUp	-0.135017	0.129842	-1.03985	0.298408	-0.391192	0.120765	c1	pol2	SBS10a	flankUp
c1_pol2_SBS10a	c1flankDown	-0.108387	0.133557	-0.811541	0.417055	-0.372956	0.156281	c1	pol2	SBS10a	flankDown
c1_pol2_SBS10a	RPOL2eqFreqBin1of2_lowThr5	-0.668449	0.114543	-5.83579	5.35374e-09	-0.896576	-0.445783	c1	pol2	SBS10a	RPOL2eqFreqBin1of2_lowThr5
c1_pol2_SBS10a	RPOL2eqFreqBin2of2_lowThr5	-0.74868	0.11898	-6.29247	3.12458e-10	-0.986334	-0.517391	c1	pol2	SBS10a	RPOL2eqFreqBin2of2_lowThr5
c1_pol2_SBS10b	c1promoterUp	-0.145974	0.17562	-0.83119	0.405866	-0.493151	0.199697	c1	pol2	SBS10b	promoterUp
c1_pol2_SBS10b	c1promoterDown	0.0179964	0.174063	0.10339	0.917654	-0.336023	0.372198	c1	pol2	SBS10b	promoterDown
c1_pol2_SBS10b	c1flankUp	-0.0109431	0.175567	-0.0623302	0.9503	-0.370795	0.349234	c1	pol2	SBS10b	flankUp
c1_pol2_SBS10b	c1flankDown	-0.140648	0.180408	-0.779613	0.435619	-0.505007	0.224375	c1	pol2	SBS10b	flankDown
c1_pol2_SBS10b	RPOL2eqFreqBin1of2_lowThr5	-1.44208	0.167761	-8.59605	8.25075e-18	-1.79263	-1.10954	c1	pol2	SBS10b	RPOL2eqFreqBin1of2_lowThr5
c1_pol2_SBS10b	RPOL2eqFreqBin2of2_lowThr5	-1.87024	0.198297	-9.4315	4.04261e-21	-2.28645	-1.48473	c1	pol2	SBS10b	RPOL2eqFreqBin2of2_lowThr5
c1_pol2_SBS13	c1promoterUp	0.0372067	0.0575756	0.646223	0.518135	-0.0754864	0.149736	c1	pol2	SBS13	promoterUp
c1_pol2_SBS13	c1promoterDown	0.0529691	0.0573671	0.923336	0.355832	-0.0594385	0.165215	c1	pol2	SBS13	promoterDown
c1_pol2_SBS13	c1flankUp	-0.0370552	0.0584064	-0.634437	0.525795	-0.151007	0.0767161	c1	pol2	SBS13	flankUp
c1_pol2_SBS13	c1flankDown	-0.0736943	0.059035	-1.24832	0.211915	-0.189518	0.0419539	c1	pol2	SBS13	flankDown
c1_pol2_SBS13	RPOL2eqFreqBin1of2_lowThr5	-0.0561156	0.107472	-0.52214	0.601573	-0.273672	0.148325	c1	pol2	SBS13	RPOL2eqFreqBin1of2_lowThr5
c1_pol2_SBS13	RPOL2eqFreqBin2of2_lowThr5	0.180716	0.0976207	1.8512	0.0641403	-0.0164121	0.367332	c1	pol2	SBS13	RPOL2eqFreqBin2of2_lowThr5
c1_pol2_SBS15	c1promoterUp	0.105729	0.24285	0.435369	0.663295	-0.399039	0.610223	c1	pol2	SBS15	promoterUp
c1_pol2_SBS15	c1promoterDown	0.22253	0.241293	0.92224	0.356403	-0.2744	0.720217	c1	pol2	SBS15	promoterDown
c1_pol2_SBS15	c1flankUp	0.0351045	0.244853	0.14337	0.885998	-0.478548	0.548698	c1	pol2	SBS15	flankUp
c1_pol2_SBS15	c1flankDown	-0.0370737	0.248012	-0.149484	0.881172	-0.560963	0.487369	c1	pol2	SBS15	flankDown
c1_pol2_SBS15	RPOL2eqFreqBin1of2_lowThr5	-1.42651	0.460207	-3.09971	0.0019371	-2.47724	-0.618235	c1	pol2	SBS15	RPOL2eqFreqBin1of2_lowThr5
c1_pol2_SBS15	RPOL2eqFreqBin2of2_lowThr5	-0.710934	0.337736	-2.105	0.0352913	-1.44166	-0.0920342	c1	pol2	SBS15	RPOL2eqFreqBin2of2_lowThr5
c1_pol2_SBS1	c1promoterUp	0.214865	0.195948	1.09654	0.272841	-0.186019	0.616386	c1	pol2	SBS1	promoterUp
c1_pol2_SBS1	c1promoterDown	0.565118	0.192711	2.93246	0.00336284	0.164754	0.966898	c1	pol2	SBS1	promoterDown
c1_pol2_SBS1	c1flankUp	0.15812	0.198019	0.798509	0.424575	-0.2452	0.562079	c1	pol2	SBS1	flankUp
c1_pol2_SBS1	c1flankDown	0.355394	0.201556	1.76325	0.0778584	-0.0590917	0.771396	c1	pol2	SBS1	flankDown
c1_pol2_SBS1	RPOL2eqFreqBin1of2_lowThr5	-1.19294	0.150924	-7.90422	2.6962e-15	-1.51714	-0.872476	c1	pol2	SBS1	RPOL2eqFreqBin1of2_lowThr5
c1_pol2_SBS1	RPOL2eqFreqBin2of2_lowThr5	-1.32908	0.155107	-8.56879	1.04575e-17	-1.65479	-1.00738	c1	pol2	SBS1	RPOL2eqFreqBin2of2_lowThr5
c1_pol2_SBS2	c1promoterUp	0.0671367	0.0687395	0.976684	0.328726	-0.0708473	0.204997	c1	pol2	SBS2	promoterUp
c1_pol2_SBS2	c1promoterDown	0.16555	0.0680065	2.43432	0.0149196	0.0292013	0.301782	c1	pol2	SBS2	promoterDown
c1_pol2_SBS2	c1flankUp	0.0117077	0.0695095	0.168433	0.866243	-0.127925	0.151239	c1	pol2	SBS2	flankUp
c1_pol2_SBS2	c1flankDown	0.0178341	0.0700871	0.254456	0.799144	-0.122699	0.158303	c1	pol2	SBS2	flankDown
c1_pol2_SBS2	RPOL2eqFreqBin1of2_lowThr5	0.0659637	0.102104	0.646046	0.51825	-0.140913	0.261996	c1	pol2	SBS2	RPOL2eqFreqBin1of2_lowThr5
c1_pol2_SBS2	RPOL2eqFreqBin2of2_lowThr5	0.107104	0.101794	1.05217	0.292723	-0.0992093	0.302719	c1	pol2	SBS2	RPOL2eqFreqBin2of2_lowThr5
c1_pol2_SBS6	c1promoterUp	0.306015	0.297077	1.03009	0.302969	-0.300653	0.912778	c1	pol2	SBS6	promoterUp
c1_pol2_SBS6	c1promoterDown	0.370139	0.296084	1.25011	0.211259	-0.229564	0.969465	c1	pol2	SBS6	promoterDown
c1_pol2_SBS6	c1flankUp	-0.014651	0.305371	-0.0479777	0.961734	-0.649091	0.619697	c1	pol2	SBS6	flankUp
c1_pol2_SBS6	c1flankDown	0.237328	0.306298	0.774827	0.438442	-0.381364	0.855887	c1	pol2	SBS6	flankDown
c1_pol2_SBS6	RPOL2eqFreqBin1of2_lowThr5	-0.506579	0.30939	-1.63735	0.101557	-1.15965	0.0789528	c1	pol2	SBS6	RPOL2eqFreqBin1of2_lowThr5
c1_pol2_SBS6	RPOL2eqFreqBin2of2_lowThr5	-0.61545	0.327763	-1.87773	0.0604184	-1.31553	0.00302685	c1	pol2	SBS6	RPOL2eqFreqBin2of2_lowThr5
c1_pol2_SBS7a	c1promoterUp	0.0743201	0.0544239	1.36558	0.172071	-0.0328504	0.181533	c1	pol2	SBS7a	promoterUp
c1_pol2_SBS7a	c1promoterDown	0.189925	0.0540842	3.51166	0.000445312	0.0832007	0.296703	c1	pol2	SBS7a	promoterDown
c1_pol2_SBS7a	c1flankUp	0.0155896	0.0550225	0.283331	0.776923	-0.0925076	0.123723	c1	pol2	SBS7a	flankUp
c1_pol2_SBS7a	c1flankDown	0.0411756	0.0560419	0.73473	0.462504	-0.0689576	0.151432	c1	pol2	SBS7a	flankDown
c1_pol2_SBS7a	RPOL2eqFreqBin1of2_lowThr5	-0.824458	0.060136	-13.7099	8.85987e-43	-0.942935	-0.708605	c1	pol2	SBS7a	RPOL2eqFreqBin1of2_lowThr5
c1_pol2_SBS7a	RPOL2eqFreqBin2of2_lowThr5	-0.668275	0.0575966	-11.6027	3.99398e-31	-0.781406	-0.557354	c1	pol2	SBS7a	RPOL2eqFreqBin2of2_lowThr5
c1_pol2_SBS7b	c1promoterUp	0.0528053	0.0587829	0.89831	0.36902	-0.0634995	0.169099	c1	pol2	SBS7b	promoterUp
c1_pol2_SBS7b	c1promoterDown	0.128277	0.0584149	2.19597	0.028094	0.0128182	0.243731	c1	pol2	SBS7b	promoterDown
c1_pol2_SBS7b	c1flankUp	0.0243561	0.0592387	0.411152	0.680961	-0.0934826	0.142215	c1	pol2	SBS7b	flankUp
c1_pol2_SBS7b	c1flankDown	0.0773586	0.0596506	1.29686	0.194679	-0.0410794	0.195861	c1	pol2	SBS7b	flankDown
c1_pol2_SBS7b	RPOL2eqFreqBin1of2_lowThr5	-0.369196	0.0839704	-4.39674	1.0989e-05	-0.536673	-0.208635	c1	pol2	SBS7b	RPOL2eqFreqBin1of2_lowThr5
c1_pol2_SBS7b	RPOL2eqFreqBin2of2_lowThr5	-0.252474	0.0811263	-3.11211	0.00185758	-0.413787	-0.0974005	c1	pol2	SBS7b	RPOL2eqFreqBin2of2_lowThr5
c1_single_SBS10a	c1promoterUp	0.0270852	0.158494	0.170891	0.864309	-0.284644	0.338815	c1	single	SBS10a	promoterUp
c1_single_SBS10a	c1promoterDown	-0.0391267	0.158514	-0.246835	0.805036	-0.350893	0.272637	c1	single	SBS10a	promoterDown
c1_single_SBS10a	c1flankUp	0.00802239	0.158552	0.0505979	0.959646	-0.303683	0.319731	c1	single	SBS10a	flankUp
c1_single_SBS10a	c1flankDown	0.0342113	0.158508	0.215833	0.829118	-0.277616	0.346041	c1	single	SBS10a	flankDown
c1_single_SBS10b	c1promoterUp	0.0802228	0.200165	0.400782	0.68858	-0.320209	0.480627	c1	single	SBS10b	promoterUp
c1_single_SBS10b	c1promoterDown	0.0777661	0.200115	0.388608	0.697566	-0.321517	0.477032	c1	single	SBS10b	promoterDown
c1_single_SBS10b	c1flankUp	-0.0197284	0.200317	-0.0984861	0.921546	-0.421102	0.38161	c1	single	SBS10b	flankUp
c1_single_SBS10b	c1flankDown	-0.0615687	0.200355	-0.307298	0.758617	-0.46303	0.339856	c1	single	SBS10b	flankDown
c1_single_SBS13	c1promoterUp	0.0812982	0.0589932	1.37809	0.168174	-0.034313	0.196784	c1	single	SBS13	promoterUp
c1_single_SBS13	c1promoterDown	0.100755	0.0588167	1.71303	0.0867071	-0.0143683	0.215747	c1	single	SBS13	promoterDown
c1_single_SBS13	c1flankUp	-0.0231019	0.059721	-0.38683	0.698882	-0.139462	0.0931056	c1	single	SBS13	flankUp
c1_single_SBS13	c1flankDown	-0.0606215	0.0600082	-1.01022	0.31239	-0.177823	0.0564044	c1	single	SBS13	flankDown
c1_single_SBS15	c1promoterUp	0.125929	0.250985	0.501739	0.615851	-0.401958	0.653336	c1	single	SBS15	promoterUp
c1_single_SBS15	c1promoterDown	0.249847	0.249761	1.00034	0.317144	-0.2692	0.768752	c1	single	SBS15	promoterDown
c1_single_SBS15	c1flankUp	0.00689464	0.252196	0.0273384	0.97819	-0.526248	0.539482	c1	single	SBS15	flankUp
c1_single_SBS15	c1flankDown	-0.0198779	0.252405	-0.0787537	0.937228	-0.556425	0.5157	c1	single	SBS15	flankDown
c1_single_SBS1	c1promoterUp	0.0995775	0.0496445	2.00581	0.0448764	-0.00872344	0.20783	c1	single	SBS1	promoterUp
c1_single_SBS1	c1promoterDown	0.382252	0.0491368	7.77936	7.28948e-15	0.277471	0.487041	c1	single	SBS1	promoterDown
c1_single_SBS1	c1flankUp	-0.0974247	0.0500749	-1.94558	0.0517055	-0.20868	0.0137253	c1	single	SBS1	flankUp
c1_single_SBS1	c1flankDown	0.109321	0.0496516	2.20176	0.0276822	0.000478049	0.218104	c1	single	SBS1	flankDown
c1_single_SBS2	c1promoterUp	0.117402	0.0717101	1.63718	0.101593	-0.0269313	0.261665	c1	single	SBS2	promoterUp
c1_single_SBS2	c1promoterDown	0.229995	0.0710476	3.2372	0.00120709	0.0871797	0.372729	c1	single	SBS2	promoterDown
c1_single_SBS2	c1flankUp	0.00623712	0.0723857	0.086165	0.931335	-0.138776	0.151161	c1	single	SBS2	flankUp
c1_single_SBS2	c1flankDown	0.0430501	0.0721734	0.596481	0.550854	-0.101707	0.187721	c1	single	SBS2	flankDown
c1_single_SBS6	c1promoterUp	0.31597	0.331573	0.952944	0.340618	-0.365977	0.997787	c1	single	SBS6	promoterUp
c1_single_SBS6	c1promoterDown	0.503427	0.330403	1.52367	0.12759	-0.170363	1.17735	c1	single	SBS6	promoterDown
c1_single_SBS6	c1flankUp	-0.0652763	0.33432	-0.195251	0.845196	-0.760621	0.629497	c1	single	SBS6	flankUp
c1_single_SBS6	c1flankDown	0.363286	0.331409	1.09619	0.272997	-0.318039	1.04451	c1	single	SBS6	flankDown
c1_single_SBS7a	c1promoterUp	0.0530075	0.0614775	0.862226	0.388563	-0.0688551	0.174872	c1	single	SBS7a	promoterUp
c1_single_SBS7a	c1promoterDown	0.173377	0.061333	2.82682	0.00470135	0.0519007	0.294852	c1	single	SBS7a	promoterDown
c1_single_SBS7a	c1flankUp	0.00118817	0.0615541	0.0193029	0.984599	-0.121003	0.123382	c1	single	SBS7a	flankUp
c1_single_SBS7a	c1flankDown	0.0522164	0.0614953	0.849112	0.395819	-0.0698128	0.174247	c1	single	SBS7a	flankDown
c1_single_SBS7b	c1promoterUp	0.0723239	0.062305	1.1608	0.245722	-0.0515291	0.196168	c1	single	SBS7b	promoterUp
c1_single_SBS7b	c1promoterDown	0.168742	0.0619604	2.72339	0.00646166	0.0457619	0.291707	c1	single	SBS7b	promoterDown
c1_single_SBS7b	c1flankUp	0.00305856	0.0625604	0.0488898	0.961007	-0.121318	0.127427	c1	single	SBS7b	flankUp
c1_single_SBS7b	c1flankDown	0.0898391	0.0622888	1.4423	0.149218	-0.0341015	0.213772	c1	single	SBS7b	flankDown
c1_spt5_SBS10a	c1promoterUp	-0.134713	0.137386	-0.980544	0.326818	-0.409078	0.139048	c1	spt5	SBS10a	promoterUp
c1_spt5_SBS10a	c1promoterDown	-0.173565	0.137893	-1.2587	0.208139	-0.450297	0.102796	c1	spt5	SBS10a	promoterDown
c1_spt5_SBS10a	c1flankUp	-0.187396	0.139364	-1.34465	0.178737	-0.463069	0.0875335	c1	spt5	SBS10a	flankUp
c1_spt5_SBS10a	c1flankDown	-0.150096	0.143019	-1.04948	0.293959	-0.433778	0.133716	c1	spt5	SBS10a	flankDown
c1_spt5_SBS10a	SPT5eqFreqBin1of2_lowThr5	-0.765833	0.139164	-5.50309	3.73199e-08	-1.04626	-0.497627	c1	spt5	SBS10a	SPT5eqFreqBin1of2_lowThr5
c1_spt5_SBS10a	SPT5eqFreqBin2of2_lowThr5	-0.89598	0.155969	-5.74459	9.21452e-09	-1.21205	-0.597297	c1	spt5	SBS10a	SPT5eqFreqBin2of2_lowThr5
c1_spt5_SBS10b	c1promoterUp	-0.0725367	0.187034	-0.387826	0.698145	-0.44095	0.294624	c1	spt5	SBS10b	promoterUp
c1_spt5_SBS10b	c1promoterDown	0.00971702	0.186716	0.0520416	0.958496	-0.36427	0.383992	c1	spt5	SBS10b	promoterDown
c1_spt5_SBS10b	c1flankUp	0.00678988	0.187769	0.0361609	0.971154	-0.37406	0.388608	c1	spt5	SBS10b	flankUp
c1_spt5_SBS10b	c1flankDown	-0.0948789	0.191221	-0.496176	0.619771	-0.479066	0.290838	c1	spt5	SBS10b	flankDown
c1_spt5_SBS10b	SPT5eqFreqBin1of2_lowThr5	-1.77802	0.231779	-7.67118	1.70423e-14	-2.26617	-1.3382	c1	spt5	SBS10b	SPT5eqFreqBin1of2_lowThr5
c1_spt5_SBS10b	SPT5eqFreqBin2of2_lowThr5	-2.14785	0.292367	-7.34643	2.03572e-13	-2.77629	-1.60713	c1	spt5	SBS10b	SPT5eqFreqBin2of2_lowThr5
c1_spt5_SBS13	c1promoterUp	0.0392394	0.0581638	0.674635	0.499907	-0.0746261	0.152948	c1	spt5	SBS13	promoterUp
c1_spt5_SBS13	c1promoterDown	0.0548447	0.0579421	0.946542	0.343872	-0.0587064	0.168241	c1	spt5	SBS13	promoterDown
c1_spt5_SBS13	c1flankUp	-0.0342778	0.0589765	-0.581211	0.561098	-0.149384	0.0806569	c1	spt5	SBS13	flankUp
c1_spt5_SBS13	c1flankDown	-0.0774256	0.0595693	-1.29976	0.193684	-0.194137	0.0391146	c1	spt5	SBS13	flankDown
c1_spt5_SBS13	SPT5eqFreqBin1of2_lowThr5	0.221072	0.11999	1.84242	0.0654138	-0.0229162	0.448346	c1	spt5	SBS13	SPT5eqFreqBin1of2_lowThr5
c1_spt5_SBS13	SPT5eqFreqBin2of2_lowThr5	0.178672	0.132823	1.34519	0.178564	-0.092945	0.429451	c1	spt5	SBS13	SPT5eqFreqBin2of2_lowThr5
c1_spt5_SBS15	c1promoterUp	0.101526	0.254578	0.398801	0.69004	-0.421006	0.623929	c1	spt5	SBS15	promoterUp
c1_spt5_SBS15	c1promoterDown	0.282756	0.252176	1.12126	0.262176	-0.236042	0.803815	c1	spt5	SBS15	promoterDown
c1_spt5_SBS15	c1flankUp	0.0931493	0.255837	0.364096	0.715786	-0.442909	0.63071	c1	spt5	SBS15	flankUp
c1_spt5_SBS15	c1flankDown	-0.0237785	0.259032	-0.0917976	0.926859	-0.565629	0.519428	c1	spt5	SBS15	flankDown
c1_spt5_SBS15	SPT5eqFreqBin1of2_lowThr5	-0.939867	0.465552	-2.01882	0.0435055	-1.99291	-0.127665	c1	spt5	SBS15	SPT5eqFreqBin1of2_lowThr5
c1_spt5_SBS15	SPT5eqFreqBin2of2_lowThr5	-0.756934	0.462188	-1.63772	0.10148	-1.8114	0.0574026	c1	spt5	SBS15	SPT5eqFreqBin2of2_lowThr5
c1_spt5_SBS1	c1promoterUp	0.279115	0.239823	1.16384	0.244491	-0.206937	0.7667	c1	spt5	SBS1	promoterUp
c1_spt5_SBS1	c1promoterDown	0.566972	0.23625	2.39988	0.0164006	0.082574	1.05371	c1	spt5	SBS1	promoterDown
c1_spt5_SBS1	c1flankUp	0.081415	0.245553	0.331557	0.740224	-0.407684	0.571041	c1	spt5	SBS1	flankUp
c1_spt5_SBS1	c1flankDown	0.283339	0.252591	1.12173	0.261976	-0.222525	0.791376	c1	spt5	SBS1	flankDown
c1_spt5_SBS1	SPT5eqFreqBin1of2_lowThr5	-1.09677	0.183083	-5.99058	2.09097e-09	-1.48501	-0.713915	c1	spt5	SBS1	SPT5eqFreqBin1of2_lowThr5
c1_spt5_SBS1	SPT5eqFreqBin2of2_lowThr5	-1.50298	0.202158	-7.43469	1.04815e-13	-1.91944	-1.09576	c1	spt5	SBS1	SPT5eqFreqBin2of2_lowThr5
c1_spt5_SBS2	c1promoterUp	-0.0846722	0.24398	-0.347045	0.728558	-0.577066	0.406045	c1	spt5	SBS2	promoterUp
c1_spt5_SBS2	c1promoterDown	0.0102173	0.242631	0.0421104	0.966411	-0.477976	0.497256	c1	spt5	SBS2	promoterDown
c1_spt5_SBS2	c1flankUp	-0.0018753	0.245565	-0.00763668	0.993907	-0.498874	0.494484	c1	spt5	SBS2	flankUp
c1_spt5_SBS2	c1flankDown	-0.0489372	0.258185	-0.189543	0.849667	-0.567566	0.469135	c1	spt5	SBS2	flankDown
c1_spt5_SBS2	SPT5eqFreqBin1of2_lowThr5	0.187724	0.195833	0.958593	0.337764	-0.212766	0.581561	c1	spt5	SBS2	SPT5eqFreqBin1of2_lowThr5
c1_spt5_SBS2	SPT5eqFreqBin2of2_lowThr5	0.230976	0.20195	1.14373	0.252737	-0.177376	0.631155	c1	spt5	SBS2	SPT5eqFreqBin2of2_lowThr5
c1_spt5_SBS6	c1promoterUp	0.283626	0.309385	0.916739	0.359279	-0.356648	0.923663	c1	spt5	SBS6	promoterUp
c1_spt5_SBS6	c1promoterDown	0.315855	0.30992	1.01915	0.308131	-0.31427	0.943467	c1	spt5	SBS6	promoterDown
c1_spt5_SBS6	c1flankUp	-0.0680747	0.317264	-0.214568	0.830104	-0.732581	0.595723	c1	spt5	SBS6	flankUp
c1_spt5_SBS6	c1flankDown	0.18182	0.318275	0.571266	0.56782	-0.465784	0.827856	c1	spt5	SBS6	flankDown
c1_spt5_SBS6	SPT5eqFreqBin1of2_lowThr5	-0.180985	0.332006	-0.545125	0.585668	-0.881792	0.437831	c1	spt5	SBS6	SPT5eqFreqBin1of2_lowThr5
c1_spt5_SBS6	SPT5eqFreqBin2of2_lowThr5	-1.38972	0.600878	-2.31281	0.0207332	-2.8147	-0.37029	c1	spt5	SBS6	SPT5eqFreqBin2of2_lowThr5
c1_spt5_SBS7a	c1promoterUp	0.0616765	0.0562168	1.09712	0.272589	-0.0490758	0.172479	c1	spt5	SBS7a	promoterUp
c1_spt5_SBS7a	c1promoterDown	0.17913	0.0557983	3.21032	0.00132587	0.068929	0.289394	c1	spt5	SBS7a	promoterDown
c1_spt5_SBS7a	c1flankUp	0.0247262	0.056763	0.435604	0.663124	-0.0871533	0.136669	c1	spt5	SBS7a	flankUp
c1_spt5_SBS7a	c1flankDown	0.0396815	0.0577995	0.686536	0.492375	-0.0740275	0.153557	c1	spt5	SBS7a	flankDown
c1_spt5_SBS7a	SPT5eqFreqBin1of2_lowThr5	-0.794883	0.0733994	-10.8296	2.49372e-27	-0.940392	-0.654106	c1	spt5	SBS7a	SPT5eqFreqBin1of2_lowThr5
c1_spt5_SBS7a	SPT5eqFreqBin2of2_lowThr5	-0.372951	0.0664518	-5.61235	1.99598e-08	-0.504167	-0.2452	c1	spt5	SBS7a	SPT5eqFreqBin2of2_lowThr5
c1_spt5_SBS7b	c1promoterUp	0.0529048	0.0599213	0.882906	0.377287	-0.0658182	0.171628	c1	spt5	SBS7b	promoterUp
c1_spt5_SBS7b	c1promoterDown	0.124603	0.05952	2.09347	0.0363076	0.00691441	0.242289	c1	spt5	SBS7b	promoterDown
c1_spt5_SBS7b	c1flankUp	0.0198185	0.0603791	0.328235	0.742734	-0.100368	0.140039	c1	spt5	SBS7b	flankUp
c1_spt5_SBS7b	c1flankDown	0.0754688	0.0607103	1.2431	0.213832	-0.0451381	0.196155	c1	spt5	SBS7b	flankDown
c1_spt5_SBS7b	SPT5eqFreqBin1of2_lowThr5	-0.367744	0.106189	-3.46311	0.000533977	-0.581446	-0.166236	c1	spt5	SBS7b	SPT5eqFreqBin1of2_lowThr5
c1_spt5_SBS7b	SPT5eqFreqBin2of2_lowThr5	-0.0139207	0.0978078	-0.142327	0.886821	-0.209854	0.172098	c1	spt5	SBS7b	SPT5eqFreqBin2of2_lowThr5
c1_tfbs_SBS10a	c1promoterUp	-0.0620642	0.206069	-0.301182	0.763276	-0.471078	0.346689	c1	tfbs	SBS10a	promoterUp
c1_tfbs_SBS10a	c1promoterDown	-0.0699741	0.208687	-0.335307	0.737394	-0.48311	0.341059	c1	tfbs	SBS10a	promoterDown
c1_tfbs_SBS10a	c1flankUp	-0.149326	0.219291	-0.680948	0.495904	-0.58308	0.279867	c1	tfbs	SBS10a	flankUp
c1_tfbs_SBS10a	c1flankDown	0.202693	0.221029	0.917042	0.359121	-0.237317	0.638581	c1	tfbs	SBS10a	flankDown
c1_tfbs_SBS10a	TFBSactive	-0.31648	0.252923	-1.25129	0.210829	-0.827361	0.168356	c1	tfbs	SBS10a	TFBSactive
c1_tfbs_SBS10a	TFBSinactiveRef	0.185679	0.163719	1.13413	0.256741	-0.137427	0.51114	c1	tfbs	SBS10a	TFBSinactiveRef
c1_tfbs_SBS10a	TFBSinactive	-0.0989592	0.213718	-0.463036	0.643339	-0.530203	0.321532	c1	tfbs	SBS10a	TFBSinactive
c1_tfbs_SBS10b	c1promoterUp	0.424178	0.328593	1.29089	0.19674	-0.288548	1.1376	c1	tfbs	SBS10b	promoterUp
c1_tfbs_SBS10b	c1promoterDown	-0.093628	0.346296	-0.270369	0.786876	-0.846991	0.655766	c1	tfbs	SBS10b	promoterDown
c1_tfbs_SBS10b	c1flankUp	0.12774	0.347542	0.367552	0.713207	-0.632786	0.881334	c1	tfbs	SBS10b	flankUp
c1_tfbs_SBS10b	c1flankDown	0.363165	0.356698	1.01813	0.308617	-0.411795	1.13024	c1	tfbs	SBS10b	flankDown
c1_tfbs_SBS10b	TFBSactive	-0.85642	0.413585	-2.07072	0.0383846	-1.76513	-0.020234	c1	tfbs	SBS10b	TFBSactive
c1_tfbs_SBS10b	TFBSinactiveRef	0.373472	0.255024	1.46446	0.143069	-0.183183	0.934134	c1	tfbs	SBS10b	TFBSinactiveRef
c1_tfbs_SBS10b	TFBSinactive	-0.498994	0.343279	-1.45361	0.146054	-1.26012	0.227871	c1	tfbs	SBS10b	TFBSinactive
c1_tfbs_SBS13	c1promoterUp	-0.555618	0.562716	-0.987387	0.323453	-1.67802	0.562135	c1	tfbs	SBS13	promoterUp
c1_tfbs_SBS13	c1promoterDown	-0.482986	0.57079	-0.846171	0.397457	-1.64085	0.684348	c1	tfbs	SBS13	promoterDown
c1_tfbs_SBS13	c1flankUp	-0.249721	0.563083	-0.443488	0.657413	-1.40117	0.901902	c1	tfbs	SBS13	flankUp
c1_tfbs_SBS13	c1flankDown	-0.196257	0.581468	-0.33752	0.735725	-1.3548	0.957689	c1	tfbs	SBS13	flankDown
c1_tfbs_SBS13	TFBSactive	0.413323	0.530206	0.779551	0.435655	-0.679281	1.5027	c1	tfbs	SBS13	TFBSactive
c1_tfbs_SBS13	TFBSinactiveRef	0.0350638	0.483075	0.0725845	0.942137	-0.924733	0.995987	c1	tfbs	SBS13	TFBSinactiveRef
c1_tfbs_SBS13	TFBSinactive	-0.202971	0.530965	-0.382269	0.702262	-1.25583	0.842127	c1	tfbs	SBS13	TFBSinactive
c1_tfbs_SBS1	c1promoterUp	0.473309	0.256357	1.84629	0.0648505	-0.0598423	1.0075	c1	tfbs	SBS1	promoterUp
c1_tfbs_SBS1	c1promoterDown	0.469739	0.260852	1.80079	0.0717362	-0.0757375	1.01696	c1	tfbs	SBS1	promoterDown
c1_tfbs_SBS1	c1flankUp	0.0785851	0.267495	0.293781	0.768925	-0.492208	0.648028	c1	tfbs	SBS1	flankUp
c1_tfbs_SBS1	c1flankDown	0.054667	0.2816	0.19413	0.846074	-0.537095	0.641957	c1	tfbs	SBS1	flankDown
c1_tfbs_SBS1	TFBSactive	0.072858	0.260093	0.280123	0.779383	-0.477216	0.618135	c1	tfbs	SBS1	TFBSactive
c1_tfbs_SBS1	TFBSinactiveRef	0.316881	0.218026	1.45341	0.14611	-0.149304	0.784531	c1	tfbs	SBS1	TFBSinactiveRef
c1_tfbs_SBS1	TFBSinactive	0.156856	0.240623	0.651875	0.514482	-0.349553	0.661597	c1	tfbs	SBS1	TFBSinactive
c1_tfbs_SBS2	c1promoterUp	0.189999	0.43214	0.439669	0.660177	-0.70402	1.08541	c1	tfbs	SBS2	promoterUp
c1_tfbs_SBS2	c1promoterDown	0.166634	0.440549	0.378242	0.705251	-0.739611	1.07365	c1	tfbs	SBS2	promoterDown
c1_tfbs_SBS2	c1flankUp	-0.105215	0.447357	-0.235193	0.814059	-1.0447	0.835138	c1	tfbs	SBS2	flankUp
c1_tfbs_SBS2	c1flankDown	-0.90152	0.516279	-1.74619	0.0807783	-1.96334	0.134104	c1	tfbs	SBS2	flankDown
c1_tfbs_SBS2	TFBSactive	0.419336	0.435648	0.962556	0.33577	-0.494154	1.32186	c1	tfbs	SBS2	TFBSactive
c1_tfbs_SBS2	TFBSinactiveRef	0.0136984	0.386603	0.0354327	0.971735	-0.776697	0.811657	c1	tfbs	SBS2	TFBSinactiveRef
c1_tfbs_SBS2	TFBSinactive	0.344125	0.415107	0.829003	0.407103	-0.522236	1.20507	c1	tfbs	SBS2	TFBSinactive
c1_tfbs_SBS6	c1promoterUp	-0.0240697	0.642629	-0.0374551	0.970122	-1.3228	1.25114	c1	tfbs	SBS6	promoterUp
c1_tfbs_SBS6	c1promoterDown	0.709307	0.585387	1.21169	0.225632	-0.44171	1.89262	c1	tfbs	SBS6	promoterDown
c1_tfbs_SBS6	c1flankUp	0.240254	0.660632	0.363674	0.716102	-1.11527	1.53665	c1	tfbs	SBS6	flankUp
c1_tfbs_SBS6	c1flankDown	1.09921	0.600948	1.82913	0.0673801	-0.127821	2.32877	c1	tfbs	SBS6	flankDown
c1_tfbs_SBS6	TFBSactive	1.04783	0.584417	1.79296	0.07298	-0.171141	2.20757	c1	tfbs	SBS6	TFBSactive
c1_tfbs_SBS6	TFBSinactiveRef	-0.131623	0.501229	-0.262601	0.792858	-1.12651	0.895363	c1	tfbs	SBS6	TFBSinactiveRef
c1_tfbs_SBS6	TFBSinactive	0.439478	0.590522	0.744219	0.456744	-0.799932	1.6209	c1	tfbs	SBS6	TFBSinactive
c1_tfbs_SBS7a	c1promoterUp	0.0762892	0.0813793	0.937453	0.348526	-0.0821544	0.234555	c1	tfbs	SBS7a	promoterUp
c1_tfbs_SBS7a	c1promoterDown	0.124758	0.0818534	1.52416	0.127468	-0.0343	0.283391	c1	tfbs	SBS7a	promoterDown
c1_tfbs_SBS7a	c1flankUp	0.0721926	0.0877874	0.822357	0.410874	-0.0992538	0.242298	c1	tfbs	SBS7a	flankUp
c1_tfbs_SBS7a	c1flankDown	-0.020103	0.0962362	-0.208892	0.834533	-0.208602	0.165497	c1	tfbs	SBS7a	flankDown
c1_tfbs_SBS7a	TFBSactive	0.573953	0.0931411	6.16218	7.17484e-10	0.392593	0.752976	c1	tfbs	SBS7a	TFBSactive
c1_tfbs_SBS7a	TFBSinactiveRef	0.182387	0.0700684	2.60299	0.00924149	0.0464159	0.319286	c1	tfbs	SBS7a	TFBSinactiveRef
c1_tfbs_SBS7a	TFBSinactive	0.524705	0.0866837	6.05311	1.4208e-09	0.356146	0.69206	c1	tfbs	SBS7a	TFBSinactive
c1_tfbs_SBS7b	c1promoterUp	0.127937	0.129818	0.985512	0.324373	-0.12447	0.380053	c1	tfbs	SBS7b	promoterUp
c1_tfbs_SBS7b	c1promoterDown	0.313389	0.126398	2.47939	0.0131607	0.0679039	0.558654	c1	tfbs	SBS7b	promoterDown
c1_tfbs_SBS7b	c1flankUp	0.240821	0.137636	1.7497	0.08017	-0.0286431	0.507191	c1	tfbs	SBS7b	flankUp
c1_tfbs_SBS7b	c1flankDown	0.430698	0.139104	3.09622	0.00196002	0.157825	0.699384	c1	tfbs	SBS7b	flankDown
c1_tfbs_SBS7b	TFBSactive	0.69962	0.141342	4.94983	7.42768e-07	0.423713	0.969846	c1	tfbs	SBS7b	TFBSactive
c1_tfbs_SBS7b	TFBSinactiveRef	0.073058	0.109112	0.669568	0.503133	-0.138169	0.286827	c1	tfbs	SBS7b	TFBSinactiveRef
c1_tfbs_SBS7b	TFBSinactive	0.640381	0.130812	4.89543	9.80934e-07	0.386407	0.892194	c1	tfbs	SBS7b	TFBSinactive
c2_macc_SBS10a	c2promoterUp	-0.134107	0.096843	-1.38479	0.166117	-0.324049	0.0558299	c2	macc	SBS10a	promoterUp
c2_macc_SBS10a	c2promoterDown	-0.215912	0.0969042	-2.2281	0.0258742	-0.405972	-0.0258585	c2	macc	SBS10a	promoterDown
c2_macc_SBS10a	c2flankUp	0.00701867	0.0969236	0.0724145	0.942272	-0.183531	0.197578	c2	macc	SBS10a	flankUp
c2_macc_SBS10a	c2flankDown	-0.0394232	0.0970113	-0.406377	0.684466	-0.230459	0.151628	c2	macc	SBS10a	flankDown
c2_macc_SBS10a	MACCeqFreqBin1of2_lowThr0	0.00235618	0.0753894	0.0312535	0.975067	-0.14561	0.150326	c2	macc	SBS10a	MACCeqFreqBin1of2_lowThr0
c2_macc_SBS10a	MACCeqFreqBin2of2_lowThr0	0.0996241	0.0751014	1.32653	0.184665	-0.0479305	0.247186	c2	macc	SBS10a	MACCeqFreqBin2of2_lowThr0
c2_macc_SBS10b	c2promoterUp	-0.396559	0.124173	-3.19361	0.00140507	-0.649103	-0.14406	c2	macc	SBS10b	promoterUp
c2_macc_SBS10b	c2promoterDown	-0.618627	0.124505	-4.96871	6.73988e-07	-0.871035	-0.366268	c2	macc	SBS10b	promoterDown
c2_macc_SBS10b	c2flankUp	-0.0715605	0.124004	-0.577082	0.563884	-0.325311	0.182132	c2	macc	SBS10b	flankUp
c2_macc_SBS10b	c2flankDown	-0.128896	0.124118	-1.0385	0.299038	-0.383128	0.125267	c2	macc	SBS10b	flankDown
c2_macc_SBS10b	MACCeqFreqBin1of2_lowThr0	-0.100903	0.0965846	-1.04471	0.296156	-0.298426	0.0965738	c2	macc	SBS10b	MACCeqFreqBin1of2_lowThr0
c2_macc_SBS10b	MACCeqFreqBin2of2_lowThr0	-0.0667725	0.0963114	-0.693297	0.488123	-0.263302	0.129725	c2	macc	SBS10b	MACCeqFreqBin2of2_lowThr0
c2_macc_SBS13	c2promoterUp	0.100512	0.0410732	2.44715	0.0143992	0.0200805	0.180822	c2	macc	SBS13	promoterUp
c2_macc_SBS13	c2promoterDown	0.128812	0.0408748	3.15138	0.001625	0.0485323	0.208971	c2	macc	SBS13	promoterDown
c2_macc_SBS13	c2flankUp	-0.00850954	0.0421393	-0.201938	0.839965	-0.0906237	0.0734531	c2	macc	SBS13	flankUp
c2_macc_SBS13	c2flankDown	0.0177931	0.041993	0.423716	0.671773	-0.0639219	0.0993666	c2	macc	SBS13	flankDown
c2_macc_SBS13	MACCeqFreqBin1of2_lowThr0	-0.00390098	0.0333551	-0.116953	0.906897	-0.0690591	0.0611542	c2	macc	SBS13	MACCeqFreqBin1of2_lowThr0
c2_macc_SBS13	MACCeqFreqBin2of2_lowThr0	0.044104	0.0322462	1.36773	0.171398	-0.0189724	0.107125	c2	macc	SBS13	MACCeqFreqBin2of2_lowThr0
c2_macc_SBS15	c2promoterUp	-0.235899	0.188286	-1.25288	0.210251	-0.635348	0.163013	c2	macc	SBS15	promoterUp
c2_macc_SBS15	c2promoterDown	-0.557347	0.192082	-2.90161	0.00371247	-0.95995	-0.155721	c2	macc	SBS15	promoterDown
c2_macc_SBS15	c2flankUp	-0.029705	0.187552	-0.158383	0.874155	-0.440799	0.380827	c2	macc	SBS15	flankUp
c2_macc_SBS15	c2flankDown	-0.140793	0.18881	-0.745687	0.455857	-0.555489	0.273564	c2	macc	SBS15	flankDown
c2_macc_SBS15	MACCeqFreqBin1of2_lowThr0	-0.464843	0.15001	-3.09874	0.00194343	-0.786541	-0.143838	c2	macc	SBS15	MACCeqFreqBin1of2_lowThr0
c2_macc_SBS15	MACCeqFreqBin2of2_lowThr0	-0.204436	0.145792	-1.40225	0.160842	-0.517073	0.107858	c2	macc	SBS15	MACCeqFreqBin2of2_lowThr0
c2_macc_SBS1	c2promoterUp	-0.532705	0.0410263	-12.9845	1.49886e-38	-0.624659	-0.440825	c2	macc	SBS1	promoterUp
c2_macc_SBS1	c2promoterDown	-0.601202	0.0412033	-14.5911	3.19862e-48	-0.69219	-0.510276	c2	macc	SBS1	promoterDown
c2_macc_SBS1	c2flankUp	-0.336937	0.0408308	-8.25203	1.55726e-16	-0.432181	-0.241804	c2	macc	SBS1	flankUp
c2_macc_SBS1	c2flankDown	-0.288683	0.0407433	-7.08541	1.38629e-12	-0.383624	-0.193837	c2	macc	SBS1	flankDown
c2_macc_SBS1	MACCeqFreqBin1of2_lowThr0	-0.346382	0.0320997	-10.7908	3.80328e-27	-0.419617	-0.273218	c2	macc	SBS1	MACCeqFreqBin1of2_lowThr0
c2_macc_SBS1	MACCeqFreqBin2of2_lowThr0	-0.545695	0.0321404	-16.9785	1.1852e-64	-0.619094	-0.472365	c2	macc	SBS1	MACCeqFreqBin2of2_lowThr0
c2_macc_SBS2	c2promoterUp	0.0999112	0.0486932	2.05185	0.0401839	0.00298154	0.196737	c2	macc	SBS2	promoterUp
c2_macc_SBS2	c2promoterDown	0.182227	0.0482123	3.77967	0.000157035	0.0858104	0.27855	c2	macc	SBS2	promoterDown
c2_macc_SBS2	c2flankUp	0.0385343	0.049479	0.778801	0.436097	-0.0598177	0.136783	c2	macc	SBS2	flankUp
c2_macc_SBS2	c2flankDown	0.0118106	0.0496743	0.237761	0.812067	-0.0864987	0.110008	c2	macc	SBS2	flankDown
c2_macc_SBS2	MACCeqFreqBin1of2_lowThr0	-0.0209572	0.0389064	-0.538657	0.590124	-0.0982625	0.0562664	c2	macc	SBS2	MACCeqFreqBin1of2_lowThr0
c2_macc_SBS2	MACCeqFreqBin2of2_lowThr0	-0.00310379	0.0380274	-0.0816198	0.934949	-0.0788507	0.0725964	c2	macc	SBS2	MACCeqFreqBin2of2_lowThr0
c2_macc_SBS6	c2promoterUp	-0.361074	0.215906	-1.67237	0.0944519	-0.817318	0.0945506	c2	macc	SBS6	promoterUp
c2_macc_SBS6	c2promoterDown	-0.121012	0.213393	-0.567085	0.570657	-0.567124	0.325104	c2	macc	SBS6	promoterDown
c2_macc_SBS6	c2flankUp	-0.18303	0.215606	-0.848908	0.395933	-0.650626	0.284141	c2	macc	SBS6	flankUp
c2_macc_SBS6	c2flankDown	-0.0546469	0.214539	-0.254718	0.798941	-0.522583	0.41314	c2	macc	SBS6	flankDown
c2_macc_SBS6	MACCeqFreqBin1of2_lowThr0	-0.19733	0.167666	-1.17692	0.239228	-0.555087	0.159891	c2	macc	SBS6	MACCeqFreqBin1of2_lowThr0
c2_macc_SBS6	MACCeqFreqBin2of2_lowThr0	-0.320108	0.167209	-1.91442	0.0555662	-0.676493	0.0359983	c2	macc	SBS6	MACCeqFreqBin2of2_lowThr0
c2_macc_SBS7a	c2promoterUp	-0.140522	0.0388347	-3.61848	0.000296344	-0.217788	-0.0632597	c2	macc	SBS7a	promoterUp
c2_macc_SBS7a	c2promoterDown	-0.340885	0.0390395	-8.73179	2.50666e-18	-0.418399	-0.263377	c2	macc	SBS7a	promoterDown
c2_macc_SBS7a	c2flankUp	-0.0860469	0.0389701	-2.20802	0.0272427	-0.164071	-0.00801881	c2	macc	SBS7a	flankUp
c2_macc_SBS7a	c2flankDown	-0.164697	0.0390829	-4.21406	2.50822e-05	-0.242994	-0.0863939	c2	macc	SBS7a	flankDown
c2_macc_SBS7a	MACCeqFreqBin1of2_lowThr0	-0.0885954	0.0304465	-2.90987	0.00361576	-0.149283	-0.027907	c2	macc	SBS7a	MACCeqFreqBin1of2_lowThr0
c2_macc_SBS7a	MACCeqFreqBin2of2_lowThr0	-0.0571667	0.030251	-1.88975	0.058792	-0.117468	0.00313641	c2	macc	SBS7a	MACCeqFreqBin2of2_lowThr0
c2_macc_SBS7b	c2promoterUp	-0.0678649	0.0414172	-1.63857	0.101303	-0.150513	0.0147409	c2	macc	SBS7b	promoterUp
c2_macc_SBS7b	c2promoterDown	-0.229338	0.0419394	-5.46831	4.5435e-08	-0.312499	-0.146234	c2	macc	SBS7b	promoterDown
c2_macc_SBS7b	c2flankUp	-0.0710227	0.041778	-1.7	0.0891304	-0.154922	0.0128435	c2	macc	SBS7b	flankUp
c2_macc_SBS7b	c2flankDown	-0.111812	0.0419511	-2.66529	0.00769229	-0.196051	-0.0276073	c2	macc	SBS7b	flankDown
c2_macc_SBS7b	MACCeqFreqBin1of2_lowThr0	-0.0971314	0.0331187	-2.93282	0.00335894	-0.163059	-0.0312354	c2	macc	SBS7b	MACCeqFreqBin1of2_lowThr0
c2_macc_SBS7b	MACCeqFreqBin2of2_lowThr0	-0.0410065	0.0324667	-1.26303	0.206578	-0.105761	0.0237323	c2	macc	SBS7b	MACCeqFreqBin2of2_lowThr0
c2_mnase_SBS10a	c2promoterUp	-0.254512	0.0904092	-2.81512	0.00487595	-0.432726	-0.0765045	c2	mnase	SBS10a	promoterUp
c2_mnase_SBS10a	c2promoterDown	-0.306251	0.0899588	-3.40435	0.000663222	-0.484064	-0.128627	c2	mnase	SBS10a	promoterDown
c2_mnase_SBS10a	c2flankUp	-0.0232276	0.0913347	-0.254314	0.799253	-0.204369	0.157941	c2	mnase	SBS10a	flankUp
c2_mnase_SBS10a	c2flankDown	-0.0521003	0.0916523	-0.568456	0.569725	-0.234985	0.130893	c2	mnase	SBS10a	flankDown
c2_mnase_SBS10a	MNasefree	0.00411384	0.0900518	0.0456831	0.963563	-0.175775	0.183244	c2	mnase	SBS10a	MNasefree
c2_mnase_SBS10a	MNasebound	0.0870617	0.0774535	1.12405	0.260991	-0.0658421	0.239978	c2	mnase	SBS10a	MNasebound
c2_mnase_SBS10a	MNaseunbound	0.5128	0.0768444	6.67323	2.5023e-11	0.361869	0.663739	c2	mnase	SBS10a	MNaseunbound
c2_mnase_SBS10b	c2promoterUp	-0.353978	0.119101	-2.97209	0.00295778	-0.59591	-0.112324	c2	mnase	SBS10b	promoterUp
c2_mnase_SBS10b	c2promoterDown	-0.542428	0.118921	-4.56123	5.08551e-06	-0.784565	-0.300486	c2	mnase	SBS10b	promoterDown
c2_mnase_SBS10b	c2flankUp	-0.0531985	0.120111	-0.442911	0.65783	-0.298982	0.192659	c2	mnase	SBS10b	flankUp
c2_mnase_SBS10b	c2flankDown	-0.102384	0.120467	-0.849893	0.395385	-0.351166	0.146819	c2	mnase	SBS10b	flankDown
c2_mnase_SBS10b	MNasefree	-1.16773	0.138946	-8.40419	4.30824e-17	-1.45265	-0.888562	c2	mnase	SBS10b	MNasefree
c2_mnase_SBS10b	MNasebound	0.32691	0.098326	3.32476	0.000884953	0.124616	0.529145	c2	mnase	SBS10b	MNasebound
c2_mnase_SBS10b	MNaseunbound	0.513062	0.0980164	5.23445	1.65472e-07	0.312784	0.713294	c2	mnase	SBS10b	MNaseunbound
c2_mnase_SBS13	c2promoterUp	0.107049	0.0408986	2.61742	0.00885978	0.0271384	0.186823	c2	mnase	SBS13	promoterUp
c2_mnase_SBS13	c2promoterDown	0.114258	0.0405531	2.81749	0.00484002	0.0348453	0.193546	c2	mnase	SBS13	promoterDown
c2_mnase_SBS13	c2flankUp	-2.24038e-05	0.0418257	-0.000535646	0.999573	-0.0815245	0.0813229	c2	mnase	SBS13	flankUp
c2_mnase_SBS13	c2flankDown	0.0106963	0.0416407	0.256872	0.797278	-0.0702396	0.0914873	c2	mnase	SBS13	flankDown
c2_mnase_SBS13	MNasefree	0.226012	0.0658928	3.43	0.00060358	0.0929077	0.35551	c2	mnase	SBS13	MNasefree
c2_mnase_SBS13	MNasebound	0.268214	0.0336769	7.96434	1.66112e-15	0.20266	0.333625	c2	mnase	SBS13	MNasebound
c2_mnase_SBS13	MNaseunbound	0.406818	0.0329666	12.3403	5.49471e-35	0.342443	0.471074	c2	mnase	SBS13	MNaseunbound
c2_mnase_SBS15	c2promoterUp	-0.239456	0.187436	-1.27754	0.201413	-0.638663	0.159033	c2	mnase	SBS15	promoterUp
c2_mnase_SBS15	c2promoterDown	-0.502358	0.189405	-2.65229	0.00799482	-0.905319	-0.100046	c2	mnase	SBS15	promoterDown
c2_mnase_SBS15	c2flankUp	-0.066018	0.188097	-0.350978	0.725605	-0.479252	0.346629	c2	mnase	SBS15	flankUp
c2_mnase_SBS15	c2flankDown	-0.157634	0.189082	-0.833681	0.404461	-0.577911	0.262527	c2	mnase	SBS15	flankDown
c2_mnase_SBS15	MNasefree	-0.311521	0.252213	-1.23515	0.216775	-0.815415	0.166608	c2	mnase	SBS15	MNasefree
c2_mnase_SBS15	MNasebound	0.374816	0.152108	2.46414	0.0137341	0.043446	0.705602	c2	mnase	SBS15	MNasebound
c2_mnase_SBS15	MNaseunbound	0.228869	0.15348	1.4912	0.13591	-0.106391	0.563341	c2	mnase	SBS15	MNaseunbound
c2_mnase_SBS1	c2promoterUp	-0.523106	0.0403651	-12.9594	2.07969e-38	-0.614016	-0.432276	c2	mnase	SBS1	promoterUp
c2_mnase_SBS1	c2promoterDown	-0.533266	0.0400214	-13.3245	1.6669e-40	-0.622659	-0.443924	c2	mnase	SBS1	promoterDown
c2_mnase_SBS1	c2flankUp	-0.376352	0.0404559	-9.30277	1.36832e-20	-0.470261	-0.282562	c2	mnase	SBS1	flankUp
c2_mnase_SBS1	c2flankDown	-0.341007	0.0403218	-8.45715	2.73999e-17	-0.434036	-0.248084	c2	mnase	SBS1	flankDown
c2_mnase_SBS1	MNasefree	-0.305122	0.0547019	-5.57791	2.43425e-08	-0.413868	-0.197674	c2	mnase	SBS1	MNasefree
c2_mnase_SBS1	MNasebound	0.295464	0.0323615	9.1301	6.84376e-20	0.220696	0.370143	c2	mnase	SBS1	MNasebound
c2_mnase_SBS1	MNaseunbound	-0.0425255	0.0332314	-1.27968	0.200658	-0.120115	0.0349384	c2	mnase	SBS1	MNaseunbound
c2_mnase_SBS2	c2promoterUp	0.111709	0.0481054	2.32218	0.0202231	0.0163673	0.206928	c2	mnase	SBS2	promoterUp
c2_mnase_SBS2	c2promoterDown	0.178516	0.0473353	3.77131	0.000162394	0.0842157	0.272726	c2	mnase	SBS2	promoterDown
c2_mnase_SBS2	c2flankUp	0.0376104	0.0489622	0.768151	0.442398	-0.0592141	0.134317	c2	mnase	SBS2	flankUp
c2_mnase_SBS2	c2flankDown	0.00950948	0.0490331	0.19394	0.846223	-0.0872219	0.106126	c2	mnase	SBS2	flankDown
c2_mnase_SBS2	MNasefree	0.187389	0.070442	2.66018	0.00780982	0.0439836	0.32725	c2	mnase	SBS2	MNasefree
c2_mnase_SBS2	MNasebound	0.248314	0.0390204	6.36369	1.96961e-10	0.171189	0.325327	c2	mnase	SBS2	MNasebound
c2_mnase_SBS2	MNaseunbound	0.288159	0.038893	7.40901	1.27245e-13	0.210948	0.365255	c2	mnase	SBS2	MNaseunbound
c2_mnase_SBS6	c2promoterUp	-0.245753	0.210064	-1.1699	0.242043	-0.691715	0.199964	c2	mnase	SBS6	promoterUp
c2_mnase_SBS6	c2promoterDown	0.0141326	0.205401	0.0688047	0.945145	-0.417447	0.446506	c2	mnase	SBS6	promoterDown
c2_mnase_SBS6	c2flankUp	-0.216253	0.213649	-1.01219	0.311448	-0.67537	0.242615	c2	mnase	SBS6	flankUp
c2_mnase_SBS6	c2flankDown	-0.0625688	0.211929	-0.295235	0.767814	-0.519462	0.394439	c2	mnase	SBS6	flankDown
c2_mnase_SBS6	MNasefree	0.146123	0.242918	0.60153	0.547487	-0.334745	0.614782	c2	mnase	SBS6	MNasefree
c2_mnase_SBS6	MNasebound	0.75861	0.170527	4.44862	8.64257e-06	0.39275	1.12401	c2	mnase	SBS6	MNasebound
c2_mnase_SBS6	MNaseunbound	0.203249	0.175129	1.16056	0.245819	-0.178842	0.584401	c2	mnase	SBS6	MNaseunbound
c2_mnase_SBS7a	c2promoterUp	-0.0898119	0.0364426	-2.46448	0.0137214	-0.162499	-0.01711	c2	mnase	SBS7a	promoterUp
c2_mnase_SBS7a	c2promoterDown	-0.313202	0.036524	-8.57525	9.88741e-18	-0.385583	-0.240832	c2	mnase	SBS7a	promoterDown
c2_mnase_SBS7a	c2flankUp	-0.0676095	0.0370933	-1.82269	0.0683508	-0.141916	0.00671805	c2	mnase	SBS7a	flankUp
c2_mnase_SBS7a	c2flankDown	-0.162969	0.0373118	-4.36777	1.25522e-05	-0.237741	-0.0881666	c2	mnase	SBS7a	flankDown
c2_mnase_SBS7a	MNasefree	0.108954	0.0398588	2.7335	0.00626651	0.029585	0.188013	c2	mnase	SBS7a	MNasefree
c2_mnase_SBS7a	MNasebound	0.230637	0.0307284	7.50564	6.11304e-14	0.169377	0.291903	c2	mnase	SBS7a	MNasebound
c2_mnase_SBS7a	MNaseunbound	0.436852	0.0304998	14.3231	1.56976e-46	0.375949	0.497759	c2	mnase	SBS7a	MNaseunbound
c2_mnase_SBS7b	c2promoterUp	0.00744306	0.0402868	0.184752	0.853424	-0.0730179	0.0878838	c2	mnase	SBS7b	promoterUp
c2_mnase_SBS7b	c2promoterDown	-0.189026	0.0406725	-4.6475	3.3598e-06	-0.26942	-0.108681	c2	mnase	SBS7b	promoterDown
c2_mnase_SBS7b	c2flankUp	-0.0577815	0.0410958	-1.40602	0.159718	-0.139898	0.024308	c2	mnase	SBS7b	flankUp
c2_mnase_SBS7b	c2flankDown	-0.0985437	0.0412116	-2.39116	0.0167952	-0.180898	-0.0162116	c2	mnase	SBS7b	flankDown
c2_mnase_SBS7b	MNasefree	0.305725	0.0528196	5.7881	7.11869e-09	0.202927	0.407339	c2	mnase	SBS7b	MNasefree
c2_mnase_SBS7b	MNasebound	0.371176	0.0331689	11.1905	4.53858e-29	0.305394	0.436941	c2	mnase	SBS7b	MNasebound
c2_mnase_SBS7b	MNaseunbound	0.349963	0.0332773	10.5166	7.2456e-26	0.283237	0.416653	c2	mnase	SBS7b	MNaseunbound
c2_pcf11_SBS10a	c2promoterUp	-0.127828	0.0866511	-1.4752	0.140159	-0.297687	0.0420244	c2	pcf11	SBS10a	promoterUp
c2_pcf11_SBS10a	c2promoterDown	-0.219313	0.0867615	-2.52777	0.0114791	-0.389454	-0.0491839	c2	pcf11	SBS10a	promoterDown
c2_pcf11_SBS10a	c2flankUp	-0.00112219	0.0866403	-0.0129523	0.989666	-0.171441	0.169204	c2	pcf11	SBS10a	flankUp
c2_pcf11_SBS10a	c2flankDown	-0.0630679	0.0867735	-0.72681	0.467342	-0.234015	0.10789	c2	pcf11	SBS10a	flankDown
c2_pcf11_SBS10a	PCF11eqFreqBin1of3_lowThr0	-0.0809705	0.0775678	-1.04387	0.296547	-0.233315	0.071377	c2	pcf11	SBS10a	PCF11eqFreqBin1of3_lowThr0
c2_pcf11_SBS10a	PCF11eqFreqBin2of3_lowThr0	-0.0788034	0.0774693	-1.01722	0.309048	-0.230955	0.0733506	c2	pcf11	SBS10a	PCF11eqFreqBin2of3_lowThr0
c2_pcf11_SBS10a	PCF11eqFreqBin3of3_lowThr0	-0.256662	0.0773235	-3.31933	0.000902331	-0.408397	-0.104931	c2	pcf11	SBS10a	PCF11eqFreqBin3of3_lowThr0
c2_pcf11_SBS10b	c2promoterUp	-0.368918	0.112482	-3.27979	0.00103884	-0.599699	-0.138157	c2	pcf11	SBS10b	promoterUp
c2_pcf11_SBS10b	c2promoterDown	-0.612613	0.113003	-5.42119	5.92031e-08	-0.84375	-0.381528	c2	pcf11	SBS10b	promoterDown
c2_pcf11_SBS10b	c2flankUp	-0.0592161	0.11211	-0.528194	0.597364	-0.291222	0.172742	c2	pcf11	SBS10b	flankUp
c2_pcf11_SBS10b	c2flankDown	-0.148149	0.112308	-1.31913	0.187125	-0.380651	0.0842869	c2	pcf11	SBS10b	flankDown
c2_pcf11_SBS10b	PCF11eqFreqBin1of3_lowThr0	-0.219511	0.100691	-2.18005	0.0292536	-0.427283	-0.0118209	c2	pcf11	SBS10b	PCF11eqFreqBin1of3_lowThr0
c2_pcf11_SBS10b	PCF11eqFreqBin2of3_lowThr0	-0.201847	0.100538	-2.00767	0.0446781	-0.408812	0.0050509	c2	pcf11	SBS10b	PCF11eqFreqBin2of3_lowThr0
c2_pcf11_SBS10b	PCF11eqFreqBin3of3_lowThr0	-0.410792	0.100407	-4.09126	4.29028e-05	-0.615963	-0.20568	c2	pcf11	SBS10b	PCF11eqFreqBin3of3_lowThr0
c2_pcf11_SBS13	c2promoterUp	0.103062	0.0390552	2.63887	0.00831824	0.0266916	0.179284	c2	pcf11	SBS13	promoterUp
c2_pcf11_SBS13	c2promoterDown	0.135034	0.0388133	3.47907	0.000503163	0.0588851	0.21104	c2	pcf11	SBS13	promoterDown
c2_pcf11_SBS13	c2flankUp	-0.0032581	0.0399529	-0.0815485	0.935006	-0.0810201	0.0743251	c2	pcf11	SBS13	flankUp
c2_pcf11_SBS13	c2flankDown	0.0350264	0.0397376	0.881442	0.378079	-0.0423617	0.112249	c2	pcf11	SBS13	flankDown
c2_pcf11_SBS13	PCF11eqFreqBin1of3_lowThr0	0.00878961	0.0360508	0.243812	0.807376	-0.0616077	0.0789148	c2	pcf11	SBS13	PCF11eqFreqBin1of3_lowThr0
c2_pcf11_SBS13	PCF11eqFreqBin2of3_lowThr0	-0.00726045	0.0358881	-0.202308	0.839676	-0.0773567	0.0625708	c2	pcf11	SBS13	PCF11eqFreqBin2of3_lowThr0
c2_pcf11_SBS13	PCF11eqFreqBin3of3_lowThr0	0.023447	0.0341193	0.687205	0.491953	-0.0434277	0.0901463	c2	pcf11	SBS13	PCF11eqFreqBin3of3_lowThr0
c2_pcf11_SBS15	c2promoterUp	-0.210606	0.17844	-1.18027	0.237894	-0.591813	0.169986	c2	pcf11	SBS15	promoterUp
c2_pcf11_SBS15	c2promoterDown	-0.468486	0.181867	-2.57598	0.00999552	-0.852255	-0.0855627	c2	pcf11	SBS15	promoterDown
c2_pcf11_SBS15	c2flankUp	-0.0503545	0.177238	-0.284106	0.776329	-0.441898	0.340591	c2	pcf11	SBS15	flankUp
c2_pcf11_SBS15	c2flankDown	-0.154273	0.178646	-0.863569	0.387825	-0.545318	0.236116	c2	pcf11	SBS15	flankDown
c2_pcf11_SBS15	PCF11eqFreqBin1of3_lowThr0	-0.174536	0.160249	-1.08915	0.276086	-0.525197	0.174837	c2	pcf11	SBS15	PCF11eqFreqBin1of3_lowThr0
c2_pcf11_SBS15	PCF11eqFreqBin2of3_lowThr0	-0.308156	0.161493	-1.90816	0.0563701	-0.65416	0.0365832	c2	pcf11	SBS15	PCF11eqFreqBin2of3_lowThr0
c2_pcf11_SBS15	PCF11eqFreqBin3of3_lowThr0	-0.285296	0.158039	-1.80523	0.0710393	-0.620555	0.0492343	c2	pcf11	SBS15	PCF11eqFreqBin3of3_lowThr0
c2_pcf11_SBS1	c2promoterUp	-0.600143	0.0395296	-15.1821	4.64501e-52	-0.688824	-0.511556	c2	pcf11	SBS1	promoterUp
c2_pcf11_SBS1	c2promoterDown	-0.601228	0.0394861	-15.2263	2.36603e-52	-0.688956	-0.513571	c2	pcf11	SBS1	promoterDown
c2_pcf11_SBS1	c2flankUp	-0.368292	0.0389034	-9.46684	2.88448e-21	-0.459609	-0.277088	c2	pcf11	SBS1	flankUp
c2_pcf11_SBS1	c2flankDown	-0.323245	0.0388111	-8.32869	8.17448e-17	-0.41386	-0.232734	c2	pcf11	SBS1	flankDown
c2_pcf11_SBS1	PCF11eqFreqBin1of3_lowThr0	-0.337821	0.0353321	-9.56131	1.16278e-21	-0.419335	-0.256448	c2	pcf11	SBS1	PCF11eqFreqBin1of3_lowThr0
c2_pcf11_SBS1	PCF11eqFreqBin2of3_lowThr0	-0.394661	0.0353814	-11.1545	6.80962e-29	-0.475869	-0.313592	c2	pcf11	SBS1	PCF11eqFreqBin2of3_lowThr0
c2_pcf11_SBS1	PCF11eqFreqBin3of3_lowThr0	-0.426889	0.0346901	-12.3058	8.43375e-35	-0.504765	-0.349095	c2	pcf11	SBS1	PCF11eqFreqBin3of3_lowThr0
c2_pcf11_SBS2	c2promoterUp	0.106834	0.0454874	2.34866	0.0188413	0.0165842	0.196953	c2	pcf11	SBS2	promoterUp
c2_pcf11_SBS2	c2promoterDown	0.175803	0.0450278	3.90431	9.44929e-05	0.086151	0.265336	c2	pcf11	SBS2	promoterDown
c2_pcf11_SBS2	c2flankUp	0.0457439	0.0460648	0.993033	0.320694	-0.0455193	0.136873	c2	pcf11	SBS2	flankUp
c2_pcf11_SBS2	c2flankDown	0.0180403	0.0463135	0.389525	0.696888	-0.0733588	0.109295	c2	pcf11	SBS2	flankDown
c2_pcf11_SBS2	PCF11eqFreqBin1of3_lowThr0	0.0582618	0.0412819	1.41132	0.158151	-0.0236159	0.13993	c2	pcf11	SBS2	PCF11eqFreqBin1of3_lowThr0
c2_pcf11_SBS2	PCF11eqFreqBin2of3_lowThr0	-0.0212498	0.0415743	-0.511129	0.609261	-0.103687	0.0609588	c2	pcf11	SBS2	PCF11eqFreqBin2of3_lowThr0
c2_pcf11_SBS2	PCF11eqFreqBin3of3_lowThr0	0.0599263	0.0396073	1.51301	0.130277	-0.0188819	0.138596	c2	pcf11	SBS2	PCF11eqFreqBin3of3_lowThr0
c2_pcf11_SBS6	c2promoterUp	-0.280465	0.200645	-1.39782	0.162167	-0.710384	0.149185	c2	pcf11	SBS6	promoterUp
c2_pcf11_SBS6	c2promoterDown	-0.0543751	0.197764	-0.274949	0.783355	-0.472038	0.363463	c2	pcf11	SBS6	promoterDown
c2_pcf11_SBS6	c2flankUp	-0.207961	0.200522	-1.0371	0.299688	-0.644332	0.227728	c2	pcf11	SBS6	flankUp
c2_pcf11_SBS6	c2flankDown	-0.0657162	0.199013	-0.330212	0.74124	-0.498536	0.366703	c2	pcf11	SBS6	flankDown
c2_pcf11_SBS6	PCF11eqFreqBin1of3_lowThr0	-0.332802	0.180354	-1.84527	0.0649988	-0.722989	0.0558683	c2	pcf11	SBS6	PCF11eqFreqBin1of3_lowThr0
c2_pcf11_SBS6	PCF11eqFreqBin2of3_lowThr0	-0.180709	0.177819	-1.01625	0.309509	-0.562905	0.200543	c2	pcf11	SBS6	PCF11eqFreqBin2of3_lowThr0
c2_pcf11_SBS6	PCF11eqFreqBin3of3_lowThr0	-0.239823	0.175762	-1.36448	0.172417	-0.612435	0.132336	c2	pcf11	SBS6	PCF11eqFreqBin3of3_lowThr0
c2_pcf11_SBS7a	c2promoterUp	-0.132366	0.0349345	-3.78897	0.000151274	-0.20191	-0.0628261	c2	pcf11	SBS7a	promoterUp
c2_pcf11_SBS7a	c2promoterDown	-0.313503	0.0351688	-8.91422	4.91252e-19	-0.383374	-0.243638	c2	pcf11	SBS7a	promoterDown
c2_pcf11_SBS7a	c2flankUp	-0.095263	0.0350096	-2.72105	0.00650744	-0.165388	-0.0251359	c2	pcf11	SBS7a	flankUp
c2_pcf11_SBS7a	c2flankDown	-0.161122	0.0351242	-4.58719	4.49245e-06	-0.231471	-0.0907698	c2	pcf11	SBS7a	flankDown
c2_pcf11_SBS7a	PCF11eqFreqBin1of3_lowThr0	-0.0187917	0.0314131	-0.598212	0.549699	-0.0815206	0.0439369	c2	pcf11	SBS7a	PCF11eqFreqBin1of3_lowThr0
c2_pcf11_SBS7a	PCF11eqFreqBin2of3_lowThr0	-0.033708	0.0313645	-1.07472	0.282501	-0.0963039	0.0288871	c2	pcf11	SBS7a	PCF11eqFreqBin2of3_lowThr0
c2_pcf11_SBS7a	PCF11eqFreqBin3of3_lowThr0	-0.184766	0.0312235	-5.91752	3.26822e-09	-0.246796	-0.122738	c2	pcf11	SBS7a	PCF11eqFreqBin3of3_lowThr0
c2_pcf11_SBS7b	c2promoterUp	-0.0448445	0.0383895	-1.16814	0.242749	-0.12113	0.03139	c2	pcf11	SBS7b	promoterUp
c2_pcf11_SBS7b	c2promoterDown	-0.187383	0.0389217	-4.81436	1.47675e-06	-0.264314	-0.110516	c2	pcf11	SBS7b	promoterDown
c2_pcf11_SBS7b	c2flankUp	-0.0449199	0.0385557	-1.16506	0.243994	-0.122057	0.0321724	c2	pcf11	SBS7b	flankUp
c2_pcf11_SBS7b	c2flankDown	-0.0810996	0.0387466	-2.09308	0.0363424	-0.158535	-0.00371336	c2	pcf11	SBS7b	flankDown
c2_pcf11_SBS7b	PCF11eqFreqBin1of3_lowThr0	-0.019976	0.0349183	-0.572078	0.567269	-0.0895775	0.0495519	c2	pcf11	SBS7b	PCF11eqFreqBin1of3_lowThr0
c2_pcf11_SBS7b	PCF11eqFreqBin2of3_lowThr0	-0.00908984	0.0346996	-0.261958	0.793354	-0.0781523	0.0599051	c2	pcf11	SBS7b	PCF11eqFreqBin2of3_lowThr0
c2_pcf11_SBS7b	PCF11eqFreqBin3of3_lowThr0	-0.0811477	0.0340762	-2.38136	0.0172489	-0.148723	-0.0136219	c2	pcf11	SBS7b	PCF11eqFreqBin3of3_lowThr0
c2_pol2_SBS10a	c2promoterUp	0.0156721	0.114157	0.137285	0.890805	-0.207159	0.238712	c2	pol2	SBS10a	promoterUp
c2_pol2_SBS10a	c2promoterDown	-0.0952902	0.11365	-0.838455	0.401775	-0.316816	0.126386	c2	pol2	SBS10a	promoterDown
c2_pol2_SBS10a	c2flankUp	0.0409233	0.12406	0.329865	0.741502	-0.200148	0.282186	c2	pol2	SBS10a	flankUp
c2_pol2_SBS10a	c2flankDown	0.124469	0.122444	1.01653	0.309375	-0.116825	0.36612	c2	pol2	SBS10a	flankDown
c2_pol2_SBS10a	RPOL2eqFreqBin1of2_lowThr5	-0.617732	0.0914441	-6.75529	1.42549e-11	-0.797274	-0.439326	c2	pol2	SBS10a	RPOL2eqFreqBin1of2_lowThr5
c2_pol2_SBS10a	RPOL2eqFreqBin2of2_lowThr5	-0.758183	0.0923242	-8.21219	2.17197e-16	-0.939939	-0.57763	c2	pol2	SBS10a	RPOL2eqFreqBin2of2_lowThr5
c2_pol2_SBS10b	c2promoterUp	-0.192041	0.14676	-1.30854	0.190691	-0.488634	0.104677	c2	pol2	SBS10b	promoterUp
c2_pol2_SBS10b	c2promoterDown	-0.35284	0.146293	-2.41187	0.0158709	-0.648556	-0.0568255	c2	pol2	SBS10b	promoterDown
c2_pol2_SBS10b	c2flankUp	-0.0304533	0.157796	-0.192991	0.846966	-0.346574	0.286047	c2	pol2	SBS10b	flankUp
c2_pol2_SBS10b	c2flankDown	-0.179889	0.158398	-1.13568	0.25609	-0.493782	0.134084	c2	pol2	SBS10b	flankDown
c2_pol2_SBS10b	RPOL2eqFreqBin1of2_lowThr5	-1.17348	0.118021	-9.94297	2.70627e-23	-1.41688	-0.934184	c2	pol2	SBS10b	RPOL2eqFreqBin1of2_lowThr5
c2_pol2_SBS10b	RPOL2eqFreqBin2of2_lowThr5	-1.99921	0.140252	-14.2544	4.20883e-46	-2.28626	-1.72069	c2	pol2	SBS10b	RPOL2eqFreqBin2of2_lowThr5
c2_pol2_SBS13	c2promoterUp	0.0874196	0.0495068	1.76581	0.0774277	-0.0102741	0.18503	c2	pol2	SBS13	promoterUp
c2_pol2_SBS13	c2promoterDown	0.0850196	0.0491383	1.73021	0.0835925	-0.0116278	0.181589	c2	pol2	SBS13	promoterDown
c2_pol2_SBS13	c2flankUp	-0.0216307	0.0525934	-0.411281	0.680866	-0.12462	0.0812893	c2	pol2	SBS13	flankUp
c2_pol2_SBS13	c2flankDown	-0.00467188	0.0523151	-0.0893027	0.928841	-0.106827	0.0974067	c2	pol2	SBS13	flankDown
c2_pol2_SBS13	RPOL2eqFreqBin1of2_lowThr5	-0.00292712	0.0655413	-0.0446606	0.964378	-0.133712	0.123911	c2	pol2	SBS13	RPOL2eqFreqBin1of2_lowThr5
c2_pol2_SBS13	RPOL2eqFreqBin2of2_lowThr5	0.384247	0.0515987	7.44684	9.56057e-14	0.281547	0.485139	c2	pol2	SBS13	RPOL2eqFreqBin2of2_lowThr5
c2_pol2_SBS15	c2promoterUp	0.0144572	0.222736	0.0649076	0.948248	-0.436984	0.467537	c2	pol2	SBS15	promoterUp
c2_pol2_SBS15	c2promoterDown	-0.335822	0.225522	-1.48909	0.136465	-0.789226	0.118485	c2	pol2	SBS15	promoterDown
c2_pol2_SBS15	c2flankUp	0.0901663	0.235692	0.38256	0.702046	-0.387599	0.568375	c2	pol2	SBS15	flankUp
c2_pol2_SBS15	c2flankDown	0.102943	0.234559	0.438879	0.660749	-0.383191	0.590735	c2	pol2	SBS15	flankDown
c2_pol2_SBS15	RPOL2eqFreqBin1of2_lowThr5	-0.655951	0.234556	-2.79656	0.00516497	-1.14209	-0.20748	c2	pol2	SBS15	RPOL2eqFreqBin1of2_lowThr5
c2_pol2_SBS15	RPOL2eqFreqBin2of2_lowThr5	-0.741576	0.227134	-3.26493	0.00109493	-1.2113	-0.303035	c2	pol2	SBS15	RPOL2eqFreqBin2of2_lowThr5
c2_pol2_SBS1	c2promoterUp	0.0134893	0.153003	0.0881638	0.929747	-0.297051	0.325063	c2	pol2	SBS1	promoterUp
c2_pol2_SBS1	c2promoterDown	-0.117485	0.152585	-0.769964	0.441321	-0.426248	0.192232	c2	pol2	SBS1	promoterDown
c2_pol2_SBS1	c2flankUp	0.105164	0.163575	0.642908	0.520284	-0.222994	0.434039	c2	pol2	SBS1	flankUp
c2_pol2_SBS1	c2flankDown	0.179519	0.161847	1.10919	0.267348	-0.153196	0.51359	c2	pol2	SBS1	flankDown
c2_pol2_SBS1	RPOL2eqFreqBin1of2_lowThr5	-1.22976	0.119236	-10.3136	6.11355e-25	-1.48215	-0.979159	c2	pol2	SBS1	RPOL2eqFreqBin1of2_lowThr5
c2_pol2_SBS1	RPOL2eqFreqBin2of2_lowThr5	-1.43631	0.121263	-11.8446	2.29551e-32	-1.68607	-1.18838	c2	pol2	SBS1	RPOL2eqFreqBin2of2_lowThr5
c2_pol2_SBS2	c2promoterUp	0.0442902	0.0596035	0.743081	0.457433	-0.0755022	0.164006	c2	pol2	SBS2	promoterUp
c2_pol2_SBS2	c2promoterDown	0.109012	0.0586877	1.8575	0.0632397	-0.00892628	0.226908	c2	pol2	SBS2	promoterDown
c2_pol2_SBS2	c2flankUp	0.00353181	0.0637286	0.0554195	0.955804	-0.124445	0.131481	c2	pol2	SBS2	flankUp
c2_pol2_SBS2	c2flankDown	-0.0483906	0.0637695	-0.758836	0.447951	-0.175772	0.0789456	c2	pol2	SBS2	flankDown
c2_pol2_SBS2	RPOL2eqFreqBin1of2_lowThr5	0.122702	0.065596	1.87057	0.0614051	-0.00867952	0.250905	c2	pol2	SBS2	RPOL2eqFreqBin1of2_lowThr5
c2_pol2_SBS2	RPOL2eqFreqBin2of2_lowThr5	0.348203	0.0566612	6.14535	7.97855e-10	0.23457	0.460065	c2	pol2	SBS2	RPOL2eqFreqBin2of2_lowThr5
c2_pol2_SBS6	c2promoterUp	-0.201824	0.244542	-0.825315	0.409193	-0.707578	0.305258	c2	pol2	SBS6	promoterUp
c2_pol2_SBS6	c2promoterDown	-0.270719	0.242591	-1.11595	0.264444	-0.754464	0.211713	c2	pol2	SBS6	promoterDown
c2_pol2_SBS6	c2flankUp	-0.119305	0.264077	-0.451783	0.651425	-0.662087	0.422889	c2	pol2	SBS6	flankUp
c2_pol2_SBS6	c2flankDown	0.0446608	0.259465	0.172127	0.863338	-0.48965	0.57876	c2	pol2	SBS6	flankDown
c2_pol2_SBS6	RPOL2eqFreqBin1of2_lowThr5	-0.288876	0.220987	-1.30721	0.191142	-0.746752	0.146517	c2	pol2	SBS6	RPOL2eqFreqBin1of2_lowThr5
c2_pol2_SBS6	RPOL2eqFreqBin2of2_lowThr5	-0.397653	0.218838	-1.81711	0.0691999	-0.845131	0.030912	c2	pol2	SBS6	RPOL2eqFreqBin2of2_lowThr5
c2_pol2_SBS7a	c2promoterUp	0.168404	0.0459084	3.66825	0.000244213	0.0771509	0.259775	c2	pol2	SBS7a	promoterUp
c2_pol2_SBS7a	c2promoterDown	-0.243024	0.0464433	-5.2327	1.6705e-07	-0.333131	-0.152907	c2	pol2	SBS7a	promoterDown
c2_pol2_SBS7a	c2flankUp	-0.0476492	0.0504733	-0.944048	0.345145	-0.145843	0.0506111	c2	pol2	SBS7a	flankUp
c2_pol2_SBS7a	c2flankDown	-0.150589	0.0505313	-2.9801	0.00288152	-0.248607	-0.0525134	c2	pol2	SBS7a	flankDown
c2_pol2_SBS7a	RPOL2eqFreqBin1of2_lowThr5	-0.852466	0.0438316	-19.4487	2.9913e-84	-0.938439	-0.767309	c2	pol2	SBS7a	RPOL2eqFreqBin1of2_lowThr5
c2_pol2_SBS7a	RPOL2eqFreqBin2of2_lowThr5	-0.528086	0.0388426	-13.5956	4.25529e-42	-0.604076	-0.452519	c2	pol2	SBS7a	RPOL2eqFreqBin2of2_lowThr5
c2_pol2_SBS7b	c2promoterUp	0.0432508	0.0509364	0.849114	0.395818	-0.0579635	0.144501	c2	pol2	SBS7b	promoterUp
c2_pol2_SBS7b	c2promoterDown	-0.18053	0.0512592	-3.5219	0.000428471	-0.281062	-0.0800127	c2	pol2	SBS7b	promoterDown
c2_pol2_SBS7b	c2flankUp	-0.017795	0.0543553	-0.327383	0.743378	-0.125532	0.0900148	c2	pol2	SBS7b	flankUp
c2_pol2_SBS7b	c2flankDown	-0.0760299	0.0543701	-1.39838	0.162	-0.183409	0.0314031	c2	pol2	SBS7b	flankDown
c2_pol2_SBS7b	RPOL2eqFreqBin1of2_lowThr5	-0.452815	0.0595235	-7.60733	2.79822e-14	-0.570154	-0.338131	c2	pol2	SBS7b	RPOL2eqFreqBin1of2_lowThr5
c2_pol2_SBS7b	RPOL2eqFreqBin2of2_lowThr5	-0.134386	0.0496064	-2.70905	0.00674767	-0.231079	-0.0389382	c2	pol2	SBS7b	RPOL2eqFreqBin2of2_lowThr5
c2_single_SBS10a	c2promoterUp	-0.109274	0.155352	-0.703396	0.481809	-0.414322	0.195773	c2	single	SBS10a	promoterUp
c2_single_SBS10a	c2promoterDown	-0.19274	0.155393	-1.24034	0.214848	-0.497859	0.112377	c2	single	SBS10a	promoterDown
c2_single_SBS10a	c2flankUp	0.0107478	0.155387	0.0691681	0.944856	-0.294661	0.31616	c2	single	SBS10a	flankUp
c2_single_SBS10a	c2flankDown	-0.0422443	0.155423	-0.271802	0.785774	-0.347935	0.26345	c2	single	SBS10a	flankDown
c2_single_SBS10b	c2promoterUp	-0.320183	0.185682	-1.72436	0.084642	-0.690171	0.0497905	c2	single	SBS10b	promoterUp
c2_single_SBS10b	c2promoterDown	-0.531786	0.185877	-2.86095	0.00422369	-0.901875	-0.161711	c2	single	SBS10b	promoterDown
c2_single_SBS10b	c2flankUp	-0.029359	0.185563	-0.158216	0.874287	-0.399887	0.341148	c2	single	SBS10b	flankUp
c2_single_SBS10b	c2flankDown	-0.0808559	0.1856	-0.435646	0.663094	-0.451563	0.28983	c2	single	SBS10b	flankDown
c2_single_SBS13	c2promoterUp	0.137306	0.0532713	2.57748	0.00995246	0.0325282	0.242011	c2	single	SBS13	promoterUp
c2_single_SBS13	c2promoterDown	0.175553	0.0530467	3.3094	0.000934948	0.070862	0.28017	c2	single	SBS13	promoterDown
c2_single_SBS13	c2flankUp	-0.000572447	0.0542348	-0.010555	0.991579	-0.106602	0.105383	c2	single	SBS13	flankUp
c2_single_SBS13	c2flankDown	0.0184953	0.0541082	0.341821	0.732485	-0.0870515	0.12397	c2	single	SBS13	flankDown
c2_single_SBS15	c2promoterUp	-0.217342	0.245804	-0.884208	0.376584	-0.724493	0.289614	c2	single	SBS15	promoterUp
c2_single_SBS15	c2promoterDown	-0.537757	0.248304	-2.16573	0.0303321	-1.04705	-0.0288159	c2	single	SBS15	promoterDown
c2_single_SBS15	c2flankUp	0.00388137	0.245136	0.0158335	0.987367	-0.512361	0.519612	c2	single	SBS15	flankUp
c2_single_SBS15	c2flankDown	-0.0965261	0.245755	-0.392774	0.694486	-0.614366	0.420818	c2	single	SBS15	flankDown
c2_single_SBS1	c2promoterUp	-0.535525	0.0481413	-11.124	9.58593e-29	-0.639395	-0.431718	c2	single	SBS1	promoterUp
c2_single_SBS1	c2promoterDown	-0.597579	0.0482383	-12.3881	3.033e-35	-0.700645	-0.49456	c2	single	SBS1	promoterDown
c2_single_SBS1	c2flankUp	-0.250894	0.0477793	-5.2511	1.51195e-07	-0.35687	-0.145027	c2	single	SBS1	flankUp
c2_single_SBS1	c2flankDown	-0.19678	0.0476708	-4.12789	3.66112e-05	-0.302042	-0.0916144	c2	single	SBS1	flankDown
c2_single_SBS2	c2promoterUp	0.123093	0.0671114	1.83416	0.06663	-0.0115245	0.257658	c2	single	SBS2	promoterUp
c2_single_SBS2	c2promoterDown	0.210177	0.0667229	3.15	0.00163272	0.0760318	0.344263	c2	single	SBS2	promoterDown
c2_single_SBS2	c2flankUp	0.0402014	0.0677818	0.5931	0.553114	-0.0959015	0.176292	c2	single	SBS2	flankUp
c2_single_SBS2	c2flankDown	-0.00789007	0.0679661	-0.116088	0.907583	-0.143531	0.127722	c2	single	SBS2	flankDown
c2_single_SBS6	c2promoterUp	-0.369458	0.293976	-1.25676	0.208839	-0.972726	0.233526	c2	single	SBS6	promoterUp
c2_single_SBS6	c2promoterDown	-0.16295	0.292445	-0.557199	0.577391	-0.757975	0.432042	c2	single	SBS6	promoterDown
c2_single_SBS6	c2flankUp	-0.146064	0.29334	-0.497934	0.61853	-0.75688	0.464213	c2	single	SBS6	flankUp
c2_single_SBS6	c2flankDown	-0.0445458	0.292661	-0.152209	0.879022	-0.652286	0.562726	c2	single	SBS6	flankDown
c2_single_SBS7a	c2promoterUp	-0.122482	0.0575323	-2.12894	0.0332596	-0.236119	-0.00884644	c2	single	SBS7a	promoterUp
c2_single_SBS7a	c2promoterDown	-0.313625	0.0576573	-5.43947	5.34406e-08	-0.427416	-0.199836	c2	single	SBS7a	promoterDown
c2_single_SBS7a	c2flankUp	-0.0699352	0.0576039	-1.21407	0.22472	-0.184128	0.0442606	c2	single	SBS7a	flankUp
c2_single_SBS7a	c2flankDown	-0.150714	0.0576608	-2.61381	0.00895389	-0.265044	-0.036381	c2	single	SBS7a	flankDown
c2_single_SBS7b	c2promoterUp	-0.0597284	0.0570578	-1.0468	0.29519	-0.173223	0.053751	c2	single	SBS7b	promoterUp
c2_single_SBS7b	c2promoterDown	-0.235299	0.0574571	-4.09521	4.21782e-05	-0.349068	-0.121553	c2	single	SBS7b	promoterDown
c2_single_SBS7b	c2flankUp	-0.0534624	0.0572905	-0.93318	0.350727	-0.168086	0.0611618	c2	single	SBS7b	flankUp
c2_single_SBS7b	c2flankDown	-0.0995324	0.057389	-1.73435	0.0828565	-0.214312	0.0152474	c2	single	SBS7b	flankDown
c2_spt5_SBS10a	c2promoterUp	-0.00896348	0.119615	-0.0749358	0.940266	-0.244212	0.226578	c2	spt5	SBS10a	promoterUp
c2_spt5_SBS10a	c2promoterDown	-0.164091	0.119544	-1.37265	0.169863	-0.398094	0.0699966	c2	spt5	SBS10a	promoterDown
c2_spt5_SBS10a	c2flankUp	-0.0229951	0.13243	-0.17364	0.862148	-0.280514	0.234893	c2	spt5	SBS10a	flankUp
c2_spt5_SBS10a	c2flankDown	0.000192467	0.13302	0.0014469	0.998846	-0.261671	0.262874	c2	spt5	SBS10a	flankDown
c2_spt5_SBS10a	SPT5eqFreqBin1of2_lowThr5	-0.702905	0.0994643	-7.06691	1.58423e-12	-0.899519	-0.508701	c2	spt5	SBS10a	SPT5eqFreqBin1of2_lowThr5
c2_spt5_SBS10a	SPT5eqFreqBin2of2_lowThr5	-0.858533	0.103193	-8.31966	8.82141e-17	-1.0631	-0.656431	c2	spt5	SBS10a	SPT5eqFreqBin2of2_lowThr5
c2_spt5_SBS10b	c2promoterUp	-0.181199	0.160037	-1.13224	0.257535	-0.499539	0.137282	c2	spt5	SBS10b	promoterUp
c2_spt5_SBS10b	c2promoterDown	-0.362191	0.160031	-2.26325	0.0236204	-0.680374	-0.0437398	c2	spt5	SBS10b	promoterDown
c2_spt5_SBS10b	c2flankUp	0.0475559	0.170735	0.278537	0.7806	-0.291331	0.387795	c2	spt5	SBS10b	flankUp
c2_spt5_SBS10b	c2flankDown	-0.0951843	0.171851	-0.553878	0.579663	-0.432343	0.243181	c2	spt5	SBS10b	flankDown
c2_spt5_SBS10b	SPT5eqFreqBin1of2_lowThr5	-1.61171	0.145824	-11.0524	2.13314e-28	-1.91046	-1.32401	c2	spt5	SBS10b	SPT5eqFreqBin1of2_lowThr5
c2_spt5_SBS10b	SPT5eqFreqBin2of2_lowThr5	-2.26017	0.173726	-13.01	1.07375e-38	-2.61476	-1.92301	c2	spt5	SBS10b	SPT5eqFreqBin2of2_lowThr5
c2_spt5_SBS13	c2promoterUp	0.0895986	0.0504648	1.77547	0.075821	-0.0098849	0.188992	c2	spt5	SBS13	promoterUp
c2_spt5_SBS13	c2promoterDown	0.0870028	0.0502236	1.73231	0.0832183	-0.0116527	0.185568	c2	spt5	SBS13	promoterDown
c2_spt5_SBS13	c2flankUp	-0.0132194	0.053372	-0.247685	0.804378	-0.117714	0.0912168	c2	spt5	SBS13	flankUp
c2_spt5_SBS13	c2flankDown	0.00478652	0.0532995	0.0898041	0.928443	-0.0992238	0.108747	c2	spt5	SBS13	flankDown
c2_spt5_SBS13	SPT5eqFreqBin1of2_lowThr5	0.126756	0.0709547	1.78643	0.0740293	-0.015257	0.264044	c2	spt5	SBS13	SPT5eqFreqBin1of2_lowThr5
c2_spt5_SBS13	SPT5eqFreqBin2of2_lowThr5	0.412934	0.0585075	7.05779	1.69176e-12	0.296017	0.527365	c2	spt5	SBS13	SPT5eqFreqBin2of2_lowThr5
c2_spt5_SBS15	c2promoterUp	-0.0316746	0.23003	-0.137698	0.890479	-0.500498	0.438255	c2	spt5	SBS15	promoterUp
c2_spt5_SBS15	c2promoterDown	-0.373376	0.232817	-1.60373	0.108773	-0.844873	0.0983924	c2	spt5	SBS15	promoterDown
c2_spt5_SBS15	c2flankUp	0.0734041	0.241254	0.30426	0.760929	-0.423244	0.570974	c2	spt5	SBS15	flankUp
c2_spt5_SBS15	c2flankDown	-0.00627001	0.242293	-0.0258778	0.979355	-0.508318	0.497759	c2	spt5	SBS15	flankDown
c2_spt5_SBS15	SPT5eqFreqBin1of2_lowThr5	-0.726628	0.273202	-2.65967	0.00782166	-1.30204	-0.211314	c2	spt5	SBS15	SPT5eqFreqBin1of2_lowThr5
c2_spt5_SBS15	SPT5eqFreqBin2of2_lowThr5	-0.903158	0.276133	-3.27074	0.00107268	-1.46735	-0.389662	c2	spt5	SBS15	SPT5eqFreqBin2of2_lowThr5
c2_spt5_SBS1	c2promoterUp	0.0282387	0.193814	0.1457	0.884158	-0.359609	0.417952	c2	spt5	SBS1	promoterUp
c2_spt5_SBS1	c2promoterDown	-0.0740709	0.193488	-0.382818	0.701854	-0.460453	0.314159	c2	spt5	SBS1	promoterDown
c2_spt5_SBS1	c2flankUp	0.07787	0.211247	0.368621	0.71241	-0.336093	0.492906	c2	spt5	SBS1	flankUp
c2_spt5_SBS1	c2flankDown	0.115123	0.212897	0.540745	0.588684	-0.308696	0.541241	c2	spt5	SBS1	flankDown
c2_spt5_SBS1	SPT5eqFreqBin1of2_lowThr5	-1.4917	0.153136	-9.741	2.0157e-22	-1.81289	-1.17397	c2	spt5	SBS1	SPT5eqFreqBin1of2_lowThr5
c2_spt5_SBS1	SPT5eqFreqBin2of2_lowThr5	-1.52	0.156384	-9.71962	2.48708e-22	-1.83507	-1.20843	c2	spt5	SBS1	SPT5eqFreqBin2of2_lowThr5
c2_spt5_SBS2	c2promoterUp	0.0307326	0.0612951	0.501386	0.616099	-0.0925706	0.153919	c2	spt5	SBS2	promoterUp
c2_spt5_SBS2	c2promoterDown	0.0990824	0.0605738	1.63573	0.101896	-0.0227855	0.220861	c2	spt5	SBS2	promoterDown
c2_spt5_SBS2	c2flankUp	0.0115977	0.0652148	0.177838	0.85885	-0.1199	0.143091	c2	spt5	SBS2	flankUp
c2_spt5_SBS2	c2flankDown	-0.0477535	0.0656494	-0.727402	0.46698	-0.179154	0.0836562	c2	spt5	SBS2	flankDown
c2_spt5_SBS2	SPT5eqFreqBin1of2_lowThr5	0.116946	0.0745634	1.56841	0.116786	-0.0328541	0.262235	c2	spt5	SBS2	SPT5eqFreqBin1of2_lowThr5
c2_spt5_SBS2	SPT5eqFreqBin2of2_lowThr5	0.434803	0.0626585	6.93925	3.94181e-12	0.308683	0.55863	c2	spt5	SBS2	SPT5eqFreqBin2of2_lowThr5
c2_spt5_SBS6	c2promoterUp	-0.249513	0.257645	-0.968437	0.332826	-0.780684	0.28243	c2	spt5	SBS6	promoterUp
c2_spt5_SBS6	c2promoterDown	-0.252078	0.255488	-0.986654	0.323812	-0.761768	0.255815	c2	spt5	SBS6	promoterDown
c2_spt5_SBS6	c2flankUp	-0.0355004	0.27487	-0.129154	0.897236	-0.612265	0.543239	c2	spt5	SBS6	flankUp
c2_spt5_SBS6	c2flankDown	-0.115026	0.276602	-0.415854	0.677517	-0.676086	0.446084	c2	spt5	SBS6	flankDown
c2_spt5_SBS6	SPT5eqFreqBin1of2_lowThr5	-0.445828	0.257936	-1.72845	0.0839081	-0.982415	0.0500673	c2	spt5	SBS6	SPT5eqFreqBin1of2_lowThr5
c2_spt5_SBS6	SPT5eqFreqBin2of2_lowThr5	-0.555022	0.2583	-2.14875	0.0316541	-1.08121	-0.0611082	c2	spt5	SBS6	SPT5eqFreqBin2of2_lowThr5
c2_spt5_SBS7a	c2promoterUp	0.149208	0.0472642	3.15689	0.0015946	0.0552429	0.243312	c2	spt5	SBS7a	promoterUp
c2_spt5_SBS7a	c2promoterDown	-0.262311	0.0478393	-5.48318	4.17751e-08	-0.354943	-0.169675	c2	spt5	SBS7a	promoterDown
c2_spt5_SBS7a	c2flankUp	-0.031878	0.0521688	-0.611054	0.541164	-0.133337	0.0696859	c2	spt5	SBS7a	flankUp
c2_spt5_SBS7a	c2flankDown	-0.121926	0.052727	-2.3124	0.0207556	-0.22432	-0.0193794	c2	spt5	SBS7a	flankDown
c2_spt5_SBS7a	SPT5eqFreqBin1of2_lowThr5	-0.693494	0.0468018	-14.8177	1.12599e-49	-0.785163	-0.602843	c2	spt5	SBS7a	SPT5eqFreqBin1of2_lowThr5
c2_spt5_SBS7a	SPT5eqFreqBin2of2_lowThr5	-0.3101	0.0414926	-7.47363	7.80109e-14	-0.391191	-0.229511	c2	spt5	SBS7a	SPT5eqFreqBin2of2_lowThr5
c2_spt5_SBS7b	c2promoterUp	0.0259659	0.0519281	0.500036	0.61705	-0.07737	0.129334	c2	spt5	SBS7b	promoterUp
c2_spt5_SBS7b	c2promoterDown	-0.207246	0.0523617	-3.95796	7.55912e-05	-0.309927	-0.1046	c2	spt5	SBS7b	promoterDown
c2_spt5_SBS7b	c2flankUp	-0.0260068	0.0553993	-0.469443	0.638753	-0.135909	0.0839835	c2	spt5	SBS7b	flankUp
c2_spt5_SBS7b	c2flankDown	-0.0707935	0.0556721	-1.27162	0.20351	-0.181118	0.0396442	c2	spt5	SBS7b	flankDown
c2_spt5_SBS7b	SPT5eqFreqBin1of2_lowThr5	-0.299403	0.064211	-4.6628	3.11932e-06	-0.425931	-0.176062	c2	spt5	SBS7b	SPT5eqFreqBin1of2_lowThr5
c2_spt5_SBS7b	SPT5eqFreqBin2of2_lowThr5	0.0330353	0.0538786	0.613143	0.539781	-0.0716748	0.136271	c2	spt5	SBS7b	SPT5eqFreqBin2of2_lowThr5
c2_tfbs_SBS10a	c2promoterUp	0.10839	0.159068	0.681409	0.495613	-0.201117	0.420132	c2	tfbs	SBS10a	promoterUp
c2_tfbs_SBS10a	c2promoterDown	0.119764	0.158978	0.753342	0.451244	-0.190655	0.432283	c2	tfbs	SBS10a	promoterDown
c2_tfbs_SBS10a	c2flankUp	0.380535	0.173268	2.19622	0.0280763	0.0392629	0.722052	c2	tfbs	SBS10a	flankUp
c2_tfbs_SBS10a	c2flankDown	0.148311	0.184441	0.804108	0.421335	-0.213122	0.508275	c2	tfbs	SBS10a	flankDown
c2_tfbs_SBS10a	TFBSactive	-0.41986	0.178083	-2.35767	0.0183902	-0.778528	-0.0707884	c2	tfbs	SBS10a	TFBSactive
c2_tfbs_SBS10a	TFBSinactiveRef	0.196352	0.121157	1.62064	0.105095	-0.0401762	0.433815	c2	tfbs	SBS10a	TFBSinactiveRef
c2_tfbs_SBS10a	TFBSinactive	-0.226976	0.154666	-1.46752	0.142234	-0.536477	0.0771973	c2	tfbs	SBS10a	TFBSinactive
c2_tfbs_SBS10b	c2promoterUp	0.748046	0.261522	2.86035	0.00423168	0.198301	1.30903	c2	tfbs	SBS10b	promoterUp
c2_tfbs_SBS10b	c2promoterDown	0.535081	0.262445	2.03883	0.0414666	-0.0118271	1.09194	c2	tfbs	SBS10b	promoterDown
c2_tfbs_SBS10b	c2flankUp	0.145893	0.302195	0.482778	0.629253	-0.497272	0.787356	c2	tfbs	SBS10b	flankUp
c2_tfbs_SBS10b	c2flankDown	0.591032	0.292873	2.01805	0.0435866	-0.0527368	1.23389	c2	tfbs	SBS10b	flankDown
c2_tfbs_SBS10b	TFBSactive	-1.49865	0.343847	-4.35849	1.30965e-05	-2.24424	-0.810774	c2	tfbs	SBS10b	TFBSactive
c2_tfbs_SBS10b	TFBSinactiveRef	0.170411	0.186864	0.911951	0.361795	-0.22708	0.569594	c2	tfbs	SBS10b	TFBSinactiveRef
c2_tfbs_SBS10b	TFBSinactive	-0.77771	0.256828	-3.02814	0.00246066	-1.32211	-0.252584	c2	tfbs	SBS10b	TFBSinactive
c2_tfbs_SBS13	c2promoterUp	-0.0268776	0.245486	-0.109487	0.912816	-0.520876	0.469618	c2	tfbs	SBS13	promoterUp
c2_tfbs_SBS13	c2promoterDown	-0.0821111	0.248251	-0.330758	0.740828	-0.582856	0.420289	c2	tfbs	SBS13	promoterDown
c2_tfbs_SBS13	c2flankUp	-0.301819	0.27993	-1.07819	0.280948	-0.855825	0.248765	c2	tfbs	SBS13	flankUp
c2_tfbs_SBS13	c2flankDown	-0.0965698	0.285398	-0.338369	0.735085	-0.672558	0.474951	c2	tfbs	SBS13	flankDown
c2_tfbs_SBS13	TFBSactive	0.40387	0.249273	1.62019	0.105192	-0.101196	0.902688	c2	tfbs	SBS13	TFBSactive
c2_tfbs_SBS13	TFBSinactiveRef	0.0503865	0.209164	0.240895	0.809637	-0.36154	0.463171	c2	tfbs	SBS13	TFBSinactiveRef
c2_tfbs_SBS13	TFBSinactive	0.0483883	0.240387	0.201293	0.840469	-0.431516	0.524151	c2	tfbs	SBS13	TFBSinactive
c2_tfbs_SBS15	c2promoterUp	1.36643	0.99266	1.37653	0.168658	-0.6349	3.44035	c2	tfbs	SBS15	promoterUp
c2_tfbs_SBS15	c2promoterDown	0.870131	1.01022	0.861326	0.389059	-1.16662	2.98509	c2	tfbs	SBS15	promoterDown
c2_tfbs_SBS15	c2flankUp	-1.30197	1.5105	-0.861946	0.388717	-4.74822	1.45859	c2	tfbs	SBS15	flankUp
c2_tfbs_SBS15	c2flankDown	1.03847	1.08348	0.958459	0.337831	-1.23693	3.39857	c2	tfbs	SBS15	flankDown
c2_tfbs_SBS15	TFBSactive	-0.216388	1.02801	-0.210493	0.833283	-2.48795	1.93946	c2	tfbs	SBS15	TFBSactive
c2_tfbs_SBS15	TFBSinactiveRef	-0.187342	0.82514	-0.227043	0.820391	-1.92584	1.51522	c2	tfbs	SBS15	TFBSinactiveRef
c2_tfbs_SBS15	TFBSinactive	-0.135808	0.912941	-0.148759	0.881744	-2.04483	1.77908	c2	tfbs	SBS15	TFBSinactive
c2_tfbs_SBS1	c2promoterUp	0.022196	0.268304	0.082727	0.934069	-0.525874	0.571409	c2	tfbs	SBS1	promoterUp
c2_tfbs_SBS1	c2promoterDown	-0.0211855	0.271706	-0.0779721	0.93785	-0.571366	0.529902	c2	tfbs	SBS1	promoterDown
c2_tfbs_SBS1	c2flankUp	0.0640773	0.282018	0.22721	0.82026	-0.526532	0.652299	c2	tfbs	SBS1	flankUp
c2_tfbs_SBS1	c2flankDown	0.254354	0.287161	0.885753	0.37575	-0.363095	0.871496	c2	tfbs	SBS1	flankDown
c2_tfbs_SBS1	TFBSactive	-0.470201	0.268291	-1.75257	0.0796752	-1.01975	0.0780782	c2	tfbs	SBS1	TFBSactive
c2_tfbs_SBS1	TFBSinactiveRef	0.216204	0.225115	0.960418	0.336845	-0.253478	0.686607	c2	tfbs	SBS1	TFBSinactiveRef
c2_tfbs_SBS1	TFBSinactive	-0.126084	0.241838	-0.521355	0.60212	-0.631131	0.378718	c2	tfbs	SBS1	TFBSinactive
c2_tfbs_SBS2	c2promoterUp	-0.0282893	0.28537	-0.0991318	0.921034	-0.613981	0.560946	c2	tfbs	SBS2	promoterUp
c2_tfbs_SBS2	c2promoterDown	-0.0725147	0.288691	-0.251184	0.801672	-0.659806	0.51677	c2	tfbs	SBS2	promoterDown
c2_tfbs_SBS2	c2flankUp	-0.273499	0.315062	-0.868078	0.385352	-0.925631	0.378128	c2	tfbs	SBS2	flankUp
c2_tfbs_SBS2	c2flankDown	-0.204187	0.32627	-0.625821	0.531432	-0.859434	0.44843	c2	tfbs	SBS2	flankDown
c2_tfbs_SBS2	TFBSactive	0.386302	0.28693	1.34633	0.178197	-0.198399	0.964772	c2	tfbs	SBS2	TFBSactive
c2_tfbs_SBS2	TFBSinactiveRef	-0.021434	0.248688	-0.0861882	0.931317	-0.519201	0.477526	c2	tfbs	SBS2	TFBSinactiveRef
c2_tfbs_SBS2	TFBSinactive	0.291785	0.269663	1.08203	0.279237	-0.25415	0.835727	c2	tfbs	SBS2	TFBSinactive
c2_tfbs_SBS6	c2promoterUp	-0.636914	0.423228	-1.5049	0.132351	-1.46587	0.230915	c2	tfbs	SBS6	promoterUp
c2_tfbs_SBS6	c2promoterDown	-0.249821	0.407818	-0.61258	0.540154	-1.05466	0.598905	c2	tfbs	SBS6	promoterDown
c2_tfbs_SBS6	c2flankUp	-0.613666	0.563785	-1.08847	0.276386	-1.8239	0.467652	c2	tfbs	SBS6	flankUp
c2_tfbs_SBS6	c2flankDown	-0.331311	0.569494	-0.581764	0.560725	-1.54188	0.748503	c2	tfbs	SBS6	flankDown
c2_tfbs_SBS6	TFBSactive	0.471473	0.416229	1.13273	0.25733	-0.360981	1.25869	c2	tfbs	SBS6	TFBSactive
c2_tfbs_SBS6	TFBSinactiveRef	-0.507502	0.338584	-1.4989	0.133901	-1.19687	0.177088	c2	tfbs	SBS6	TFBSinactiveRef
c2_tfbs_SBS6	TFBSinactive	-0.786412	0.534391	-1.4716	0.141128	-1.93541	0.181644	c2	tfbs	SBS6	TFBSinactive
c2_tfbs_SBS7a	c2promoterUp	0.126263	0.066102	1.91012	0.0561172	-0.00205555	0.255504	c2	tfbs	SBS7a	promoterUp
c2_tfbs_SBS7a	c2promoterDown	-0.295562	0.0693559	-4.26152	2.03044e-05	-0.429693	-0.160846	c2	tfbs	SBS7a	promoterDown
c2_tfbs_SBS7a	c2flankUp	0.0239997	0.0807762	0.297113	0.76638	-0.133138	0.180208	c2	tfbs	SBS7a	flankUp
c2_tfbs_SBS7a	c2flankDown	-0.0274122	0.0846998	-0.323639	0.746211	-0.192907	0.136615	c2	tfbs	SBS7a	flankDown
c2_tfbs_SBS7a	TFBSactive	1.03326	0.0686435	15.0525	3.32481e-51	0.900634	1.16569	c2	tfbs	SBS7a	TFBSactive
c2_tfbs_SBS7a	TFBSinactiveRef	0.148697	0.0591534	2.51375	0.0119455	0.0325528	0.265292	c2	tfbs	SBS7a	TFBSinactiveRef
c2_tfbs_SBS7a	TFBSinactive	0.913162	0.0657229	13.8941	6.87492e-44	0.785868	1.0404	c2	tfbs	SBS7a	TFBSinactive
c2_tfbs_SBS7b	c2promoterUp	0.061114	0.0999286	0.611577	0.540818	-0.131108	0.256727	c2	tfbs	SBS7b	promoterUp
c2_tfbs_SBS7b	c2promoterDown	-0.206314	0.103439	-1.99455	0.0460919	-0.405172	-0.00493236	c2	tfbs	SBS7b	promoterDown
c2_tfbs_SBS7b	c2flankUp	0.00103689	0.12753	0.00813052	0.993513	-0.24925	0.247767	c2	tfbs	SBS7b	flankUp
c2_tfbs_SBS7b	c2flankDown	-0.0881317	0.135409	-0.650854	0.515141	-0.35489	0.17262	c2	tfbs	SBS7b	flankDown
c2_tfbs_SBS7b	TFBSactive	1.23076	0.100288	12.2723	1.27586e-34	1.038	1.42396	c2	tfbs	SBS7b	TFBSactive
c2_tfbs_SBS7b	TFBSinactiveRef	0.138931	0.090305	1.53846	0.123935	-0.0370675	0.316454	c2	tfbs	SBS7b	TFBSinactiveRef
c2_tfbs_SBS7b	TFBSinactive	0.980199	0.100234	9.77911	1.38426e-22	0.786437	1.17406	c2	tfbs	SBS7b	TFBSinactive
c3_macc_SBS10a	c3promoterUp	-0.328133	0.0949728	-3.45503	0.00055024	-0.514564	-0.141709	c3	macc	SBS10a	promoterUp
c3_macc_SBS10a	c3promoterDown	-0.67249	0.0954596	-7.04476	1.85779e-12	-0.859728	-0.485264	c3	macc	SBS10a	promoterDown
c3_macc_SBS10a	c3flankUp	0.0164369	0.0948298	0.17333	0.862392	-0.170285	0.203165	c3	macc	SBS10a	flankUp
c3_macc_SBS10a	c3flankDown	-0.249093	0.0950665	-2.6202	0.00878781	-0.436098	-0.0620849	c3	macc	SBS10a	flankDown
c3_macc_SBS10a	MACCeqFreqBin1of2_lowThr0	0.042435	0.0741838	0.572026	0.567304	-0.103244	0.188112	c3	macc	SBS10a	MACCeqFreqBin1of2_lowThr0
c3_macc_SBS10a	MACCeqFreqBin2of2_lowThr0	0.123763	0.0737377	1.67842	0.0932656	-0.0212202	0.268748	c3	macc	SBS10a	MACCeqFreqBin2of2_lowThr0
c3_macc_SBS10b	c3promoterUp	-0.555904	0.124119	-4.47879	7.50679e-06	-0.805923	-0.305895	c3	macc	SBS10b	promoterUp
c3_macc_SBS10b	c3promoterDown	-1.41952	0.12612	-11.2554	2.17946e-29	-1.67153	-1.16759	c3	macc	SBS10b	promoterDown
c3_macc_SBS10b	c3flankUp	0.11247	0.123579	0.910104	0.362768	-0.137495	0.362418	c3	macc	SBS10b	flankUp
c3_macc_SBS10b	c3flankDown	-0.13581	0.123769	-1.09728	0.272517	-0.386362	0.114708	c3	macc	SBS10b	flankDown
c3_macc_SBS10b	MACCeqFreqBin1of2_lowThr0	-0.00904669	0.0971418	-0.0931286	0.925801	-0.205329	0.187184	c3	macc	SBS10b	MACCeqFreqBin1of2_lowThr0
c3_macc_SBS10b	MACCeqFreqBin2of2_lowThr0	0.0865786	0.0965248	0.896957	0.369742	-0.108385	0.281535	c3	macc	SBS10b	MACCeqFreqBin2of2_lowThr0
c3_macc_SBS13	c3promoterUp	0.20554	0.0393646	5.22144	1.7754e-07	0.12803	0.282973	c3	macc	SBS13	promoterUp
c3_macc_SBS13	c3promoterDown	0.195173	0.0393474	4.96025	7.0404e-07	0.117426	0.272834	c3	macc	SBS13	promoterDown
c3_macc_SBS13	c3flankUp	0.0115679	0.0406546	0.284541	0.775996	-0.067563	0.0906084	c3	macc	SBS13	flankUp
c3_macc_SBS13	c3flankDown	-0.0939054	0.0410663	-2.28668	0.0222147	-0.174025	-0.0139023	c3	macc	SBS13	flankDown
c3_macc_SBS13	MACCeqFreqBin1of2_lowThr0	-0.00298445	0.0325694	-0.0916334	0.926989	-0.0668177	0.0607934	c3	macc	SBS13	MACCeqFreqBin1of2_lowThr0
c3_macc_SBS13	MACCeqFreqBin2of2_lowThr0	0.0648215	0.030911	2.09704	0.0359905	0.00410428	0.125542	c3	macc	SBS13	MACCeqFreqBin2of2_lowThr0
c3_macc_SBS15	c3promoterUp	-0.560513	0.165306	-3.39076	0.000696997	-0.903858	-0.217698	c3	macc	SBS15	promoterUp
c3_macc_SBS15	c3promoterDown	-0.919256	0.170389	-5.39505	6.85063e-08	-1.26646	-0.572703	c3	macc	SBS15	promoterDown
c3_macc_SBS15	c3flankUp	-0.104819	0.161982	-0.647105	0.517564	-0.458938	0.248974	c3	macc	SBS15	flankUp
c3_macc_SBS15	c3flankDown	-0.17687	0.162165	-1.09068	0.275412	-0.528416	0.174283	c3	macc	SBS15	flankDown
c3_macc_SBS15	MACCeqFreqBin1of2_lowThr0	-0.122607	0.131049	-0.935577	0.349491	-0.396949	0.151418	c3	macc	SBS15	MACCeqFreqBin1of2_lowThr0
c3_macc_SBS15	MACCeqFreqBin2of2_lowThr0	-0.262701	0.128846	-2.03888	0.0414616	-0.532537	0.00709048	c3	macc	SBS15	MACCeqFreqBin2of2_lowThr0
c3_macc_SBS1	c3promoterUp	-0.731468	0.0363795	-20.1066	6.45943e-90	-0.811086	-0.65191	c3	macc	SBS1	promoterUp
c3_macc_SBS1	c3promoterDown	-0.99559	0.037404	-26.6172	4.28982e-156	-1.0747	-0.916526	c3	macc	SBS1	promoterDown
c3_macc_SBS1	c3flankUp	-0.378789	0.0356266	-10.6322	2.11071e-26	-0.462759	-0.29491	c3	macc	SBS1	flankUp
c3_macc_SBS1	c3flankDown	-0.645785	0.0363152	-17.7828	9.60975e-71	-0.730379	-0.561303	c3	macc	SBS1	flankDown
c3_macc_SBS1	MACCeqFreqBin1of2_lowThr0	-0.267354	0.0292606	-9.137	6.42083e-20	-0.332374	-0.202386	c3	macc	SBS1	MACCeqFreqBin1of2_lowThr0
c3_macc_SBS1	MACCeqFreqBin2of2_lowThr0	-0.397757	0.0285694	-13.9225	4.62544e-44	-0.461582	-0.333959	c3	macc	SBS1	MACCeqFreqBin2of2_lowThr0
c3_macc_SBS2	c3promoterUp	0.239106	0.0475491	5.02861	4.94058e-07	0.143779	0.334358	c3	macc	SBS2	promoterUp
c3_macc_SBS2	c3promoterDown	0.436171	0.0467957	9.32075	1.15522e-20	0.342525	0.529756	c3	macc	SBS2	promoterDown
c3_macc_SBS2	c3flankUp	-0.0380392	0.0492037	-0.773096	0.439466	-0.135575	0.0594173	c3	macc	SBS2	flankUp
c3_macc_SBS2	c3flankDown	-0.0724295	0.0492	-1.47214	0.140982	-0.170509	0.0255623	c3	macc	SBS2	flankDown
c3_macc_SBS2	MACCeqFreqBin1of2_lowThr0	-0.0596354	0.0385201	-1.54816	0.121583	-0.13638	0.0170614	c3	macc	SBS2	MACCeqFreqBin1of2_lowThr0
c3_macc_SBS2	MACCeqFreqBin2of2_lowThr0	0.0206911	0.0370114	0.559047	0.57613	-0.0532207	0.0946044	c3	macc	SBS2	MACCeqFreqBin2of2_lowThr0
c3_macc_SBS6	c3promoterUp	-0.401525	0.196769	-2.04059	0.0412912	-0.807935	0.0046442	c3	macc	SBS6	promoterUp
c3_macc_SBS6	c3promoterDown	-0.397396	0.19663	-2.02104	0.0432756	-0.798242	0.0034318	c3	macc	SBS6	promoterDown
c3_macc_SBS6	c3flankUp	-0.299611	0.197431	-1.51755	0.129128	-0.72711	0.127277	c3	macc	SBS6	flankUp
c3_macc_SBS6	c3flankDown	-0.183994	0.195871	-0.939363	0.347544	-0.603535	0.234894	c3	macc	SBS6	flankDown
c3_macc_SBS6	MACCeqFreqBin1of2_lowThr0	-0.173192	0.154839	-1.11853	0.263341	-0.495213	0.14833	c3	macc	SBS6	MACCeqFreqBin1of2_lowThr0
c3_macc_SBS6	MACCeqFreqBin2of2_lowThr0	-0.304751	0.15299	-1.99197	0.0463744	-0.623045	0.0133501	c3	macc	SBS6	MACCeqFreqBin2of2_lowThr0
c3_macc_SBS7a	c3promoterUp	-0.387125	0.0375688	-10.3044	6.73025e-25	-0.461786	-0.312476	c3	macc	SBS7a	promoterUp
c3_macc_SBS7a	c3promoterDown	-0.997555	0.0387461	-25.7459	3.57919e-146	-1.07378	-0.921349	c3	macc	SBS7a	promoterDown
c3_macc_SBS7a	c3flankUp	-0.301369	0.0376882	-7.99638	1.28126e-15	-0.377017	-0.225719	c3	macc	SBS7a	flankUp
c3_macc_SBS7a	c3flankDown	-0.698356	0.0382985	-18.2346	2.7445e-74	-0.775213	-0.621504	c3	macc	SBS7a	flankDown
c3_macc_SBS7a	MACCeqFreqBin1of2_lowThr0	-0.0530914	0.0302723	-1.75379	0.0794661	-0.113161	0.0069731	c3	macc	SBS7a	MACCeqFreqBin1of2_lowThr0
c3_macc_SBS7a	MACCeqFreqBin2of2_lowThr0	0.0316933	0.0296588	1.0686	0.285251	-0.0273925	0.0907783	c3	macc	SBS7a	MACCeqFreqBin2of2_lowThr0
c3_macc_SBS7b	c3promoterUp	-0.185576	0.0414019	-4.48232	7.38367e-06	-0.267397	-0.103808	c3	macc	SBS7b	promoterUp
c3_macc_SBS7b	c3promoterDown	-0.633282	0.0432559	-14.6404	1.55233e-48	-0.717778	-0.548874	c3	macc	SBS7b	promoterDown
c3_macc_SBS7b	c3flankUp	-0.171405	0.0417138	-4.10907	3.97259e-05	-0.254917	-0.0879339	c3	macc	SBS7b	flankUp
c3_macc_SBS7b	c3flankDown	-0.462579	0.0427382	-10.8235	2.66264e-27	-0.548161	-0.377076	c3	macc	SBS7b	flankDown
c3_macc_SBS7b	MACCeqFreqBin1of2_lowThr0	-0.0634503	0.0342339	-1.85343	0.0638201	-0.130919	0.00398552	c3	macc	SBS7b	MACCeqFreqBin1of2_lowThr0
c3_macc_SBS7b	MACCeqFreqBin2of2_lowThr0	0.00240686	0.0329296	0.073091	0.941734	-0.0628708	0.0676845	c3	macc	SBS7b	MACCeqFreqBin2of2_lowThr0
c3_mnase_SBS10a	c3promoterUp	-0.49825	0.091002	-5.47515	4.37142e-08	-0.680507	-0.316559	c3	mnase	SBS10a	promoterUp
c3_mnase_SBS10a	c3promoterDown	-0.808786	0.0916457	-8.82514	1.09319e-18	-0.991904	-0.626249	c3	mnase	SBS10a	promoterDown
c3_mnase_SBS10a	c3flankUp	-0.0219965	0.09391	-0.23423	0.814806	-0.214738	0.170928	c3	mnase	SBS10a	flankUp
c3_mnase_SBS10a	c3flankDown	-0.39357	0.093647	-4.20269	2.63759e-05	-0.582946	-0.204399	c3	mnase	SBS10a	flankDown
c3_mnase_SBS10a	MNasefree	-0.716092	0.0990972	-7.22615	4.96866e-13	-0.923587	-0.510118	c3	mnase	SBS10a	MNasefree
c3_mnase_SBS10a	MNasebound	0.0167611	0.0778462	0.215311	0.829525	-0.137036	0.170568	c3	mnase	SBS10a	MNasebound
c3_mnase_SBS10a	MNaseunbound	0.373568	0.0762853	4.89698	9.73196e-07	0.2236	0.523538	c3	mnase	SBS10a	MNaseunbound
c3_mnase_SBS10b	c3promoterUp	-0.541409	0.118733	-4.55988	5.1183e-06	-0.784663	-0.298996	c3	mnase	SBS10b	promoterUp
c3_mnase_SBS10b	c3promoterDown	-1.26716	0.121168	-10.4579	1.34881e-25	-1.51453	-1.0205	c3	mnase	SBS10b	promoterDown
c3_mnase_SBS10b	c3flankUp	0.0912894	0.121559	0.750987	0.45266	-0.162247	0.345068	c3	mnase	SBS10b	flankUp
c3_mnase_SBS10b	c3flankDown	-0.259484	0.121273	-2.13968	0.0323809	-0.509416	-0.00995509	c3	mnase	SBS10b	flankDown
c3_mnase_SBS10b	MNasefree	-1.46234	0.144687	-10.1069	5.14956e-24	-1.7668	-1.1639	c3	mnase	SBS10b	MNasefree
c3_mnase_SBS10b	MNasebound	0.321081	0.0993105	3.2331	0.00122453	0.116862	0.525288	c3	mnase	SBS10b	MNasebound
c3_mnase_SBS10b	MNaseunbound	0.461711	0.0977535	4.72321	2.32147e-06	0.264797	0.658595	c3	mnase	SBS10b	MNaseunbound
c3_mnase_SBS13	c3promoterUp	0.211722	0.0391997	5.40111	6.6228e-08	0.134646	0.288706	c3	mnase	SBS13	promoterUp
c3_mnase_SBS13	c3promoterDown	0.187431	0.0398565	4.70264	2.56817e-06	0.109012	0.265763	c3	mnase	SBS13	promoterDown
c3_mnase_SBS13	c3flankUp	0.0212625	0.0407613	0.521635	0.601925	-0.0581105	0.100549	c3	mnase	SBS13	flankUp
c3_mnase_SBS13	c3flankDown	-0.0762907	0.0410267	-1.85954	0.0629506	-0.156263	0.00356206	c3	mnase	SBS13	flankDown
c3_mnase_SBS13	MNasefree	0.295655	0.0491574	6.01447	1.8048e-09	0.1962	0.394284	c3	mnase	SBS13	MNasefree
c3_mnase_SBS13	MNasebound	0.145744	0.0339645	4.29106	1.77821e-05	0.0796014	0.211738	c3	mnase	SBS13	MNasebound
c3_mnase_SBS13	MNaseunbound	0.204788	0.031782	6.44353	1.16729e-10	0.142429	0.267067	c3	mnase	SBS13	MNaseunbound
c3_mnase_SBS15	c3promoterUp	-0.474167	0.162623	-2.91574	0.0035485	-0.814508	-0.134591	c3	mnase	SBS15	promoterUp
c3_mnase_SBS15	c3promoterDown	-0.708125	0.167462	-4.22856	2.3519e-05	-1.05678	-0.359815	c3	mnase	SBS15	promoterDown
c3_mnase_SBS15	c3flankUp	-0.171667	0.162785	-1.05456	0.291627	-0.531084	0.188081	c3	mnase	SBS15	flankUp
c3_mnase_SBS15	c3flankDown	-0.128087	0.161028	-0.795433	0.426362	-0.480545	0.224331	c3	mnase	SBS15	flankDown
c3_mnase_SBS15	MNasefree	-0.336566	0.214705	-1.56758	0.11698	-0.763494	0.0797988	c3	mnase	SBS15	MNasefree
c3_mnase_SBS15	MNasebound	0.369613	0.134365	2.75081	0.00594482	0.0811497	0.657027	c3	mnase	SBS15	MNasebound
c3_mnase_SBS15	MNaseunbound	0.167043	0.131539	1.26991	0.204118	-0.114093	0.447419	c3	mnase	SBS15	MNaseunbound
c3_mnase_SBS1	c3promoterUp	-0.692285	0.0358796	-19.2947	5.95362e-83	-0.770785	-0.613834	c3	mnase	SBS1	promoterUp
c3_mnase_SBS1	c3promoterDown	-0.902836	0.0371385	-24.31	1.53736e-130	-0.982265	-0.823426	c3	mnase	SBS1	promoterDown
c3_mnase_SBS1	c3flankUp	-0.396001	0.0356522	-11.1073	1.15551e-28	-0.478951	-0.313212	c3	mnase	SBS1	flankUp
c3_mnase_SBS1	c3flankDown	-0.59818	0.036026	-16.6041	6.50431e-62	-0.681616	-0.514905	c3	mnase	SBS1	flankDown
c3_mnase_SBS1	MNasefree	-0.0507482	0.0452894	-1.12053	0.262488	-0.139227	0.0372838	c3	mnase	SBS1	MNasefree
c3_mnase_SBS1	MNasebound	0.117227	0.0300534	3.9006	9.59531e-05	0.0490521	0.185225	c3	mnase	SBS1	MNasebound
c3_mnase_SBS1	MNaseunbound	-0.217104	0.0297864	-7.28869	3.12972e-13	-0.284883	-0.149527	c3	mnase	SBS1	MNaseunbound
c3_mnase_SBS2	c3promoterUp	0.255584	0.046699	5.47301	4.42443e-08	0.162378	0.348705	c3	mnase	SBS2	promoterUp
c3_mnase_SBS2	c3promoterDown	0.398108	0.0465535	8.55161	1.21381e-17	0.305375	0.490794	c3	mnase	SBS2	promoterDown
c3_mnase_SBS2	c3flankUp	-0.0183341	0.0492004	-0.372641	0.709415	-0.115347	0.078625	c3	mnase	SBS2	flankUp
c3_mnase_SBS2	c3flankDown	-0.0406581	0.0488961	-0.831521	0.405679	-0.137666	0.0562689	c3	mnase	SBS2	flankDown
c3_mnase_SBS2	MNasefree	0.392872	0.0542297	7.24459	4.33752e-13	0.284164	0.500985	c3	mnase	SBS2	MNasefree
c3_mnase_SBS2	MNasebound	0.11016	0.0399631	2.75655	0.00584143	0.031188	0.189007	c3	mnase	SBS2	MNasebound
c3_mnase_SBS2	MNaseunbound	0.125108	0.0380519	3.28783	0.00100963	0.0493191	0.200835	c3	mnase	SBS2	MNaseunbound
c3_mnase_SBS6	c3promoterUp	-0.249761	0.186578	-1.33864	0.180688	-0.635907	0.136507	c3	mnase	SBS6	promoterUp
c3_mnase_SBS6	c3promoterDown	-0.277722	0.187294	-1.48281	0.138125	-0.661567	0.106577	c3	mnase	SBS6	promoterDown
c3_mnase_SBS6	c3flankUp	-0.169915	0.192981	-0.880478	0.3786	-0.583428	0.244692	c3	mnase	SBS6	flankUp
c3_mnase_SBS6	c3flankDown	-0.0401141	0.18927	-0.21194	0.832154	-0.445028	0.365068	c3	mnase	SBS6	flankDown
c3_mnase_SBS6	MNasefree	0.182909	0.210798	0.867697	0.38556	-0.224466	0.587456	c3	mnase	SBS6	MNasefree
c3_mnase_SBS6	MNasebound	0.451667	0.156086	2.89371	0.00380716	0.121154	0.781392	c3	mnase	SBS6	MNasebound
c3_mnase_SBS6	MNaseunbound	0.052691	0.155464	0.338927	0.734664	-0.275087	0.379955	c3	mnase	SBS6	MNaseunbound
c3_mnase_SBS7a	c3promoterUp	-0.268157	0.0351475	-7.62948	2.35699e-14	-0.338557	-0.197722	c3	mnase	SBS7a	promoterUp
c3_mnase_SBS7a	c3promoterDown	-0.965953	0.0369564	-26.1377	1.36166e-150	-1.03842	-0.893518	c3	mnase	SBS7a	promoterDown
c3_mnase_SBS7a	c3flankUp	-0.247481	0.0366909	-6.74502	1.53006e-11	-0.320638	-0.174258	c3	mnase	SBS7a	flankUp
c3_mnase_SBS7a	c3flankDown	-0.658863	0.0371422	-17.7389	2.09933e-70	-0.732722	-0.584977	c3	mnase	SBS7a	flankDown
c3_mnase_SBS7a	MNasefree	0.353227	0.0391566	9.02089	1.8656e-19	0.277513	0.428844	c3	mnase	SBS7a	MNasefree
c3_mnase_SBS7a	MNasebound	0.0973496	0.0311342	3.12677	0.00176739	0.0353664	0.159317	c3	mnase	SBS7a	MNasebound
c3_mnase_SBS7a	MNaseunbound	0.161545	0.0300196	5.38133	7.39392e-08	0.101525	0.22156	c3	mnase	SBS7a	MNaseunbound
c3_mnase_SBS7b	c3promoterUp	-0.11897	0.0398883	-2.98257	0.00285839	-0.198221	-0.0397379	c3	mnase	SBS7b	promoterUp
c3_mnase_SBS7b	c3promoterDown	-0.628184	0.0426086	-14.7431	3.40705e-49	-0.711137	-0.545339	c3	mnase	SBS7b	promoterDown
c3_mnase_SBS7b	c3flankUp	-0.130981	0.0411533	-3.18275	0.00145883	-0.212983	-0.0489844	c3	mnase	SBS7b	flankUp
c3_mnase_SBS7b	c3flankDown	-0.422661	0.0420255	-10.0573	8.53426e-24	-0.50638	-0.339011	c3	mnase	SBS7b	flankDown
c3_mnase_SBS7b	MNasefree	0.503825	0.0477348	10.5547	4.83388e-26	0.412963	0.594381	c3	mnase	SBS7b	MNasefree
c3_mnase_SBS7b	MNasebound	0.181762	0.0350547	5.18508	2.1592e-07	0.112461	0.250987	c3	mnase	SBS7b	MNasebound
c3_mnase_SBS7b	MNaseunbound	0.126073	0.0336909	3.74205	0.000182528	0.0589323	0.193155	c3	mnase	SBS7b	MNaseunbound
c3_pcf11_SBS10a	c3promoterUp	-0.346273	0.0856418	-4.04327	5.27114e-05	-0.514123	-0.178437	c3	pcf11	SBS10a	promoterUp
c3_pcf11_SBS10a	c3promoterDown	-0.685547	0.0864722	-7.92795	2.22792e-15	-0.855203	-0.515922	c3	pcf11	SBS10a	promoterDown
c3_pcf11_SBS10a	c3flankUp	0.0242918	0.0852658	0.284895	0.775725	-0.1436	0.192191	c3	pcf11	SBS10a	flankUp
c3_pcf11_SBS10a	c3flankDown	-0.219307	0.0857983	-2.55607	0.0105861	-0.388235	-0.0503671	c3	pcf11	SBS10a	flankDown
c3_pcf11_SBS10a	PCF11eqFreqBin1of3_lowThr0	-0.117224	0.0768665	-1.52503	0.127252	-0.26824	0.033787	c3	pcf11	SBS10a	PCF11eqFreqBin1of3_lowThr0
c3_pcf11_SBS10a	PCF11eqFreqBin2of3_lowThr0	-0.161476	0.0768022	-2.10249	0.0355106	-0.312368	-0.0105906	c3	pcf11	SBS10a	PCF11eqFreqBin2of3_lowThr0
c3_pcf11_SBS10a	PCF11eqFreqBin3of3_lowThr0	-0.350016	0.0764278	-4.5797	4.65648e-06	-0.50029	-0.199747	c3	pcf11	SBS10a	PCF11eqFreqBin3of3_lowThr0
c3_pcf11_SBS10b	c3promoterUp	-0.573724	0.11339	-5.05973	4.19857e-07	-0.803019	-0.344461	c3	pcf11	SBS10b	promoterUp
c3_pcf11_SBS10b	c3promoterDown	-1.39094	0.116386	-11.9511	6.40615e-33	-1.62492	-1.15708	c3	pcf11	SBS10b	promoterDown
c3_pcf11_SBS10b	c3flankUp	0.091119	0.11246	0.810233	0.417806	-0.138865	0.321055	c3	pcf11	SBS10b	flankUp
c3_pcf11_SBS10b	c3flankDown	-0.158555	0.112993	-1.40323	0.160548	-0.390249	0.0730783	c3	pcf11	SBS10b	flankDown
c3_pcf11_SBS10b	PCF11eqFreqBin1of3_lowThr0	-0.205781	0.101969	-2.01806	0.0435846	-0.413127	0.00146425	c3	pcf11	SBS10b	PCF11eqFreqBin1of3_lowThr0
c3_pcf11_SBS10b	PCF11eqFreqBin2of3_lowThr0	-0.225232	0.101818	-2.21211	0.0269592	-0.431529	-0.0190224	c3	pcf11	SBS10b	PCF11eqFreqBin2of3_lowThr0
c3_pcf11_SBS10b	PCF11eqFreqBin3of3_lowThr0	-0.581464	0.10163	-5.72138	1.05664e-08	-0.786721	-0.376278	c3	pcf11	SBS10b	PCF11eqFreqBin3of3_lowThr0
c3_pcf11_SBS13	c3promoterUp	0.212022	0.0372715	5.68858	1.28104e-08	0.138626	0.285325	c3	pcf11	SBS13	promoterUp
c3_pcf11_SBS13	c3promoterDown	0.198954	0.0373705	5.32383	1.01607e-07	0.125044	0.272765	c3	pcf11	SBS13	promoterDown
c3_pcf11_SBS13	c3flankUp	0.00648572	0.0385922	0.168058	0.866538	-0.0685771	0.0814293	c3	pcf11	SBS13	flankUp
c3_pcf11_SBS13	c3flankDown	-0.0902297	0.0395996	-2.27855	0.0226938	-0.167527	-0.0130975	c3	pcf11	SBS13	flankDown
c3_pcf11_SBS13	PCF11eqFreqBin1of3_lowThr0	-0.0124444	0.0355204	-0.350347	0.726079	-0.0822085	0.0570814	c3	pcf11	SBS13	PCF11eqFreqBin1of3_lowThr0
c3_pcf11_SBS13	PCF11eqFreqBin2of3_lowThr0	0.0363899	0.0347239	1.04798	0.294647	-0.0318402	0.104424	c3	pcf11	SBS13	PCF11eqFreqBin2of3_lowThr0
c3_pcf11_SBS13	PCF11eqFreqBin3of3_lowThr0	0.0776343	0.0324692	2.39101	0.0168021	0.0137452	0.141426	c3	pcf11	SBS13	PCF11eqFreqBin3of3_lowThr0
c3_pcf11_SBS15	c3promoterUp	-0.517086	0.152448	-3.39188	0.000694159	-0.833716	-0.201225	c3	pcf11	SBS15	promoterUp
c3_pcf11_SBS15	c3promoterDown	-0.812587	0.158035	-5.14181	2.72101e-07	-1.13412	-0.491954	c3	pcf11	SBS15	promoterDown
c3_pcf11_SBS15	c3flankUp	-0.118055	0.147555	-0.800077	0.423666	-0.44062	0.20386	c3	pcf11	SBS15	flankUp
c3_pcf11_SBS15	c3flankDown	-0.147435	0.14902	-0.989367	0.322484	-0.469987	0.174366	c3	pcf11	SBS15	flankDown
c3_pcf11_SBS15	PCF11eqFreqBin1of3_lowThr0	-0.233643	0.137395	-1.70052	0.0890335	-0.524945	0.055959	c3	pcf11	SBS15	PCF11eqFreqBin1of3_lowThr0
c3_pcf11_SBS15	PCF11eqFreqBin2of3_lowThr0	-0.286315	0.13711	-2.08822	0.0367784	-0.576566	0.00236604	c3	pcf11	SBS15	PCF11eqFreqBin2of3_lowThr0
c3_pcf11_SBS15	PCF11eqFreqBin3of3_lowThr0	-0.422456	0.133507	-3.16429	0.0015546	-0.698807	-0.146869	c3	pcf11	SBS15	PCF11eqFreqBin3of3_lowThr0
c3_pcf11_SBS1	c3promoterUp	-0.722646	0.0348654	-20.7267	1.98909e-95	-0.798697	-0.646677	c3	pcf11	SBS1	promoterUp
c3_pcf11_SBS1	c3promoterDown	-0.909393	0.0357865	-25.4116	1.87764e-142	-0.98531	-0.833538	c3	pcf11	SBS1	promoterDown
c3_pcf11_SBS1	c3flankUp	-0.401901	0.0337592	-11.9049	1.1157e-32	-0.480901	-0.323012	c3	pcf11	SBS1	flankUp
c3_pcf11_SBS1	c3flankDown	-0.638817	0.0350276	-18.2375	2.59977e-74	-0.719187	-0.558602	c3	pcf11	SBS1	flankDown
c3_pcf11_SBS1	PCF11eqFreqBin1of3_lowThr0	-0.333002	0.032372	-10.2867	8.08813e-25	-0.405441	-0.260748	c3	pcf11	SBS1	PCF11eqFreqBin1of3_lowThr0
c3_pcf11_SBS1	PCF11eqFreqBin2of3_lowThr0	-0.268915	0.0317599	-8.46711	2.51558e-17	-0.339702	-0.198278	c3	pcf11	SBS1	PCF11eqFreqBin2of3_lowThr0
c3_pcf11_SBS1	PCF11eqFreqBin3of3_lowThr0	-0.296179	0.0304076	-9.7403	2.02949e-22	-0.362957	-0.229469	c3	pcf11	SBS1	PCF11eqFreqBin3of3_lowThr0
c3_pcf11_SBS2	c3promoterUp	0.281181	0.0440121	6.38872	1.67277e-10	0.193032	0.36925	c3	pcf11	SBS2	promoterUp
c3_pcf11_SBS2	c3promoterDown	0.446315	0.0433749	10.2897	7.84161e-25	0.359551	0.533017	c3	pcf11	SBS2	promoterDown
c3_pcf11_SBS2	c3flankUp	-0.0200487	0.0457816	-0.437922	0.661443	-0.110462	0.0702506	c3	pcf11	SBS2	flankUp
c3_pcf11_SBS2	c3flankDown	-0.0587299	0.0464508	-1.26435	0.206106	-0.150932	0.0333246	c3	pcf11	SBS2	flankDown
c3_pcf11_SBS2	PCF11eqFreqBin1of3_lowThr0	-0.0445214	0.0410296	-1.0851	0.277876	-0.126278	0.0370346	c3	pcf11	SBS2	PCF11eqFreqBin1of3_lowThr0
c3_pcf11_SBS2	PCF11eqFreqBin2of3_lowThr0	-0.0283952	0.0405058	-0.701014	0.483294	-0.109112	0.0521453	c3	pcf11	SBS2	PCF11eqFreqBin2of3_lowThr0
c3_pcf11_SBS2	PCF11eqFreqBin3of3_lowThr0	0.0679719	0.0382121	1.7788	0.0752719	-0.00834751	0.144209	c3	pcf11	SBS2	PCF11eqFreqBin3of3_lowThr0
c3_pcf11_SBS6	c3promoterUp	-0.340935	0.181557	-1.87784	0.0604029	-0.71571	0.0335056	c3	pcf11	SBS6	promoterUp
c3_pcf11_SBS6	c3promoterDown	-0.28787	0.181206	-1.58863	0.112144	-0.656355	0.0806745	c3	pcf11	SBS6	promoterDown
c3_pcf11_SBS6	c3flankUp	-0.244507	0.181217	-1.34925	0.177257	-0.635482	0.145895	c3	pcf11	SBS6	flankUp
c3_pcf11_SBS6	c3flankDown	-0.139746	0.180985	-0.772143	0.44003	-0.527978	0.247884	c3	pcf11	SBS6	flankDown
c3_pcf11_SBS6	PCF11eqFreqBin1of3_lowThr0	-0.128251	0.162432	-0.789568	0.42978	-0.468478	0.210997	c3	pcf11	SBS6	PCF11eqFreqBin1of3_lowThr0
c3_pcf11_SBS6	PCF11eqFreqBin2of3_lowThr0	-0.296508	0.163735	-1.8109	0.070157	-0.637127	0.0429698	c3	pcf11	SBS6	PCF11eqFreqBin2of3_lowThr0
c3_pcf11_SBS6	PCF11eqFreqBin3of3_lowThr0	-0.33964	0.159731	-2.12632	0.0334766	-0.669302	-0.0102923	c3	pcf11	SBS6	PCF11eqFreqBin3of3_lowThr0
c3_pcf11_SBS7a	c3promoterUp	-0.331856	0.0339967	-9.76141	1.64845e-22	-0.399215	-0.264511	c3	pcf11	SBS7a	promoterUp
c3_pcf11_SBS7a	c3promoterDown	-0.929607	0.0355246	-26.168	6.15052e-151	-0.999421	-0.859822	c3	pcf11	SBS7a	promoterDown
c3_pcf11_SBS7a	c3flankUp	-0.289626	0.0340723	-8.50035	1.89018e-17	-0.357926	-0.221329	c3	pcf11	SBS7a	flankUp
c3_pcf11_SBS7a	c3flankDown	-0.66028	0.0350906	-18.8164	5.53912e-79	-0.730498	-0.59008	c3	pcf11	SBS7a	flankDown
c3_pcf11_SBS7a	PCF11eqFreqBin1of3_lowThr0	-0.0221375	0.0314145	-0.704692	0.481002	-0.0845663	0.0402763	c3	pcf11	SBS7a	PCF11eqFreqBin1of3_lowThr0
c3_pcf11_SBS7a	PCF11eqFreqBin2of3_lowThr0	-0.0559006	0.0313285	-1.78434	0.0743687	-0.118081	0.00626702	c3	pcf11	SBS7a	PCF11eqFreqBin2of3_lowThr0
c3_pcf11_SBS7a	PCF11eqFreqBin3of3_lowThr0	-0.122157	0.0306821	-3.98138	6.8516e-05	-0.182884	-0.0614359	c3	pcf11	SBS7a	PCF11eqFreqBin3of3_lowThr0
c3_pcf11_SBS7b	c3promoterUp	-0.143988	0.0385538	-3.73472	0.000187924	-0.219738	-0.0682958	c3	pcf11	SBS7b	promoterUp
c3_pcf11_SBS7b	c3promoterDown	-0.590974	0.0407968	-14.4858	1.48976e-47	-0.670443	-0.51161	c3	pcf11	SBS7b	promoterDown
c3_pcf11_SBS7b	c3flankUp	-0.159837	0.038805	-4.11899	3.80542e-05	-0.237182	-0.0825534	c3	pcf11	SBS7b	flankUp
c3_pcf11_SBS7b	c3flankDown	-0.423527	0.0404357	-10.4741	1.13622e-25	-0.504189	-0.342986	c3	pcf11	SBS7b	flankDown
c3_pcf11_SBS7b	PCF11eqFreqBin1of3_lowThr0	-0.0449144	0.0365042	-1.23039	0.218551	-0.117054	0.027106	c3	pcf11	SBS7b	PCF11eqFreqBin1of3_lowThr0
c3_pcf11_SBS7b	PCF11eqFreqBin2of3_lowThr0	-0.0251991	0.0360486	-0.699031	0.484532	-0.0963971	0.0458977	c3	pcf11	SBS7b	PCF11eqFreqBin2of3_lowThr0
c3_pcf11_SBS7b	PCF11eqFreqBin3of3_lowThr0	-0.043588	0.0345163	-1.26282	0.206653	-0.11136	0.0241398	c3	pcf11	SBS7b	PCF11eqFreqBin3of3_lowThr0
c3_pol2_SBS10a	c3promoterUp	-0.146664	0.107123	-1.36912	0.170963	-0.355796	0.0626362	c3	pol2	SBS10a	promoterUp
c3_pol2_SBS10a	c3promoterDown	-0.375735	0.107245	-3.50352	0.000459159	-0.585913	-0.165293	c3	pol2	SBS10a	promoterDown
c3_pol2_SBS10a	c3flankUp	0.0735832	0.121158	0.607335	0.543629	-0.162777	0.310277	c3	pol2	SBS10a	flankUp
c3_pol2_SBS10a	c3flankDown	-0.219402	0.11642	-1.88458	0.0594862	-0.445552	0.0067687	c3	pol2	SBS10a	flankDown
c3_pol2_SBS10a	RPOL2eqFreqBin1of2_lowThr5	-0.460596	0.0840082	-5.48275	4.18772e-08	-0.625736	-0.296006	c3	pol2	SBS10a	RPOL2eqFreqBin1of2_lowThr5
c3_pol2_SBS10a	RPOL2eqFreqBin2of2_lowThr5	-0.658038	0.0875712	-7.51432	5.7208e-14	-0.830128	-0.486641	c3	pol2	SBS10a	RPOL2eqFreqBin2of2_lowThr5
c3_pol2_SBS10b	c3promoterUp	-0.0561167	0.139134	-0.403327	0.686707	-0.331904	0.220589	c3	pol2	SBS10b	promoterUp
c3_pol2_SBS10b	c3promoterDown	-0.744499	0.141868	-5.24781	1.53916e-07	-1.02743	-0.460339	c3	pol2	SBS10b	promoterDown
c3_pol2_SBS10b	c3flankUp	0.241899	0.156655	1.54415	0.122551	-0.0630572	0.548458	c3	pol2	SBS10b	flankUp
c3_pol2_SBS10b	c3flankDown	0.0432165	0.150606	0.286951	0.77415	-0.251462	0.338565	c3	pol2	SBS10b	flankDown
c3_pol2_SBS10b	RPOL2eqFreqBin1of2_lowThr5	-1.20914	0.109219	-11.0708	1.73851e-28	-1.43514	-0.985832	c3	pol2	SBS10b	RPOL2eqFreqBin1of2_lowThr5
c3_pol2_SBS10b	RPOL2eqFreqBin2of2_lowThr5	-1.75722	0.121911	-14.414	4.22256e-47	-2.0048	-1.51346	c3	pol2	SBS10b	RPOL2eqFreqBin2of2_lowThr5
c3_pol2_SBS13	c3promoterUp	0.171466	0.0471272	3.63837	0.000274366	0.0785027	0.264386	c3	pol2	SBS13	promoterUp
c3_pol2_SBS13	c3promoterDown	0.13839	0.0470645	2.94044	0.0032775	0.0456127	0.231124	c3	pol2	SBS13	promoterDown
c3_pol2_SBS13	c3flankUp	0.0192334	0.0525619	0.36592	0.714425	-0.0839366	0.122456	c3	pol2	SBS13	flankUp
c3_pol2_SBS13	c3flankDown	-0.093306	0.0517805	-1.80195	0.0715526	-0.194905	0.00822273	c3	pol2	SBS13	flankDown
c3_pol2_SBS13	RPOL2eqFreqBin1of2_lowThr5	0.08593	0.0467305	1.83884	0.0659384	-0.00703946	0.177739	c3	pol2	SBS13	RPOL2eqFreqBin1of2_lowThr5
c3_pol2_SBS13	RPOL2eqFreqBin2of2_lowThr5	0.297652	0.042069	7.07532	1.49103e-12	0.214145	0.380571	c3	pol2	SBS13	RPOL2eqFreqBin2of2_lowThr5
c3_pol2_SBS15	c3promoterUp	-0.488405	0.187951	-2.59858	0.00936111	-0.863494	-0.112947	c3	pol2	SBS15	promoterUp
c3_pol2_SBS15	c3promoterDown	-0.772134	0.190602	-4.05104	5.09908e-05	-1.15461	-0.388539	c3	pol2	SBS15	promoterDown
c3_pol2_SBS15	c3flankUp	-0.0359078	0.202441	-0.177374	0.859215	-0.45299	0.382468	c3	pol2	SBS15	flankUp
c3_pol2_SBS15	c3flankDown	-0.130319	0.197604	-0.659492	0.50958	-0.532823	0.271876	c3	pol2	SBS15	flankDown
c3_pol2_SBS15	RPOL2eqFreqBin1of2_lowThr5	-0.572854	0.18436	-3.10725	0.00188838	-0.947237	-0.217644	c3	pol2	SBS15	RPOL2eqFreqBin1of2_lowThr5
c3_pol2_SBS15	RPOL2eqFreqBin2of2_lowThr5	-0.731607	0.18652	-3.9224	8.76723e-05	-1.10691	-0.372401	c3	pol2	SBS15	RPOL2eqFreqBin2of2_lowThr5
c3_pol2_SBS1	c3promoterUp	-0.662801	0.0414666	-15.984	1.6524e-57	-0.749012	-0.576603	c3	pol2	SBS1	promoterUp
c3_pol2_SBS1	c3promoterDown	-0.903998	0.0421079	-21.4686	3.06122e-102	-0.990491	-0.81748	c3	pol2	SBS1	promoterDown
c3_pol2_SBS1	c3flankUp	-0.209086	0.0436864	-4.78605	1.70094e-06	-0.30372	-0.114539	c3	pol2	SBS1	flankUp
c3_pol2_SBS1	c3flankDown	-0.50666	0.0435921	-11.6228	3.1578e-31	-0.60085	-0.412635	c3	pol2	SBS1	flankDown
c3_pol2_SBS1	RPOL2eqFreqBin1of2_lowThr5	-0.922981	0.0489272	-18.8644	2.23928e-79	-1.02232	-0.825518	c3	pol2	SBS1	RPOL2eqFreqBin1of2_lowThr5
c3_pol2_SBS1	RPOL2eqFreqBin2of2_lowThr5	-0.800756	0.0439917	-18.2024	4.93537e-74	-0.88943	-0.713186	c3	pol2	SBS1	RPOL2eqFreqBin2of2_lowThr5
c3_pol2_SBS2	c3promoterUp	0.171049	0.057086	2.99633	0.00273247	0.0563857	0.285714	c3	pol2	SBS2	promoterUp
c3_pol2_SBS2	c3promoterDown	0.324786	0.0563547	5.76325	8.25089e-09	0.212185	0.437416	c3	pol2	SBS2	promoterDown
c3_pol2_SBS2	c3flankUp	-0.0534536	0.0652546	-0.819154	0.412698	-0.184092	0.0773498	c3	pol2	SBS2	flankUp
c3_pol2_SBS2	c3flankDown	-0.117717	0.0633791	-1.85735	0.0632615	-0.244312	0.00880147	c3	pol2	SBS2	flankDown
c3_pol2_SBS2	RPOL2eqFreqBin1of2_lowThr5	0.0773649	0.0515263	1.50146	0.133235	-0.025751	0.179464	c3	pol2	SBS2	RPOL2eqFreqBin1of2_lowThr5
c3_pol2_SBS2	RPOL2eqFreqBin2of2_lowThr5	0.286817	0.0480783	5.96564	2.43682e-09	0.190641	0.382424	c3	pol2	SBS2	RPOL2eqFreqBin2of2_lowThr5
c3_pol2_SBS6	c3promoterUp	-0.362913	0.221124	-1.64122	0.100752	-0.805423	0.080197	c3	pol2	SBS6	promoterUp
c3_pol2_SBS6	c3promoterDown	-0.320269	0.218874	-1.46326	0.143397	-0.75718	0.118517	c3	pol2	SBS6	promoterDown
c3_pol2_SBS6	c3flankUp	-0.209549	0.250228	-0.837431	0.40235	-0.718435	0.301124	c3	pol2	SBS6	flankUp
c3_pol2_SBS6	c3flankDown	-0.116563	0.238356	-0.489027	0.624822	-0.600675	0.366819	c3	pol2	SBS6	flankDown
c3_pol2_SBS6	RPOL2eqFreqBin1of2_lowThr5	-0.382153	0.188793	-2.02419	0.0429507	-0.763295	-0.0121917	c3	pol2	SBS6	RPOL2eqFreqBin1of2_lowThr5
c3_pol2_SBS6	RPOL2eqFreqBin2of2_lowThr5	-0.579606	0.195039	-2.97175	0.00296108	-0.965105	-0.203428	c3	pol2	SBS6	RPOL2eqFreqBin2of2_lowThr5
c3_pol2_SBS7a	c3promoterUp	-0.116141	0.0424579	-2.73545	0.00622959	-0.199328	-0.0328497	c3	pol2	SBS7a	promoterUp
c3_pol2_SBS7a	c3promoterDown	-0.78168	0.0435624	-17.9439	5.35662e-72	-0.86655	-0.696732	c3	pol2	SBS7a	promoterDown
c3_pol2_SBS7a	c3flankUp	-0.216794	0.0495403	-4.37611	1.20814e-05	-0.312466	-0.120975	c3	pol2	SBS7a	flankUp
c3_pol2_SBS7a	c3flankDown	-0.605099	0.0484645	-12.4854	8.96789e-36	-0.699001	-0.511155	c3	pol2	SBS7a	flankDown
c3_pol2_SBS7a	RPOL2eqFreqBin1of2_lowThr5	-0.357336	0.0381751	-9.36046	7.93935e-21	-0.432534	-0.282552	c3	pol2	SBS7a	RPOL2eqFreqBin1of2_lowThr5
c3_pol2_SBS7a	RPOL2eqFreqBin2of2_lowThr5	-0.0731237	0.036042	-2.02885	0.042474	-0.143808	-0.00269402	c3	pol2	SBS7a	RPOL2eqFreqBin2of2_lowThr5
c3_pol2_SBS7b	c3promoterUp	-0.0633437	0.0487095	-1.30044	0.19345	-0.158893	0.032299	c3	pol2	SBS7b	promoterUp
c3_pol2_SBS7b	c3promoterDown	-0.60562	0.0503573	-12.0265	2.57986e-33	-0.703081	-0.508155	c3	pol2	SBS7b	promoterDown
c3_pol2_SBS7b	c3flankUp	-0.10581	0.0549725	-1.92478	0.054257	-0.213793	0.00233335	c3	pol2	SBS7b	flankUp
c3_pol2_SBS7b	c3flankDown	-0.392349	0.0544023	-7.21199	5.51408e-13	-0.499359	-0.285332	c3	pol2	SBS7b	flankDown
c3_pol2_SBS7b	RPOL2eqFreqBin1of2_lowThr5	-0.147229	0.0484536	-3.03855	0.00237718	-0.242028	-0.0535243	c3	pol2	SBS7b	RPOL2eqFreqBin1of2_lowThr5
c3_pol2_SBS7b	RPOL2eqFreqBin2of2_lowThr5	0.117182	0.0437533	2.67825	0.00740083	0.0324647	0.201372	c3	pol2	SBS7b	RPOL2eqFreqBin2of2_lowThr5
c3_single_SBS10a	c3promoterUp	-0.285685	0.152993	-1.8673	0.0618595	-0.586048	0.0146761	c3	single	SBS10a	promoterUp
c3_single_SBS10a	c3promoterDown	-0.592395	0.153286	-3.86464	0.000111251	-0.893346	-0.291448	c3	single	SBS10a	promoterDown
c3_single_SBS10a	c3flankUp	0.0371288	0.152924	0.242793	0.808166	-0.263533	0.337792	c3	single	SBS10a	flankUp
c3_single_SBS10a	c3flankDown	-0.199892	0.153063	-1.30595	0.191571	-0.500764	0.100982	c3	single	SBS10a	flankDown
c3_single_SBS10b	c3promoterUp	-0.506743	0.18434	-2.74896	0.00597849	-0.872244	-0.14125	c3	single	SBS10b	promoterUp
c3_single_SBS10b	c3promoterDown	-1.2773	0.185546	-6.884	5.81959e-12	-1.64468	-0.90994	c3	single	SBS10b	promoterDown
c3_single_SBS10b	c3flankUp	0.125533	0.184007	0.682218	0.495101	-0.240375	0.49143	c3	single	SBS10b	flankUp
c3_single_SBS10b	c3flankDown	-0.0563553	0.184102	-0.306109	0.759521	-0.42268	0.309955	c3	single	SBS10b	flankDown
c3_single_SBS13	c3promoterUp	0.286519	0.0526809	5.43877	5.36485e-08	0.182409	0.390581	c3	single	SBS13	promoterUp
c3_single_SBS13	c3promoterDown	0.28603	0.052767	5.42063	5.93897e-08	0.181863	0.390137	c3	single	SBS13	promoterDown
c3_single_SBS13	c3flankUp	0.00927711	0.0541002	0.17148	0.863846	-0.0963515	0.114865	c3	single	SBS13	flankUp
c3_single_SBS13	c3flankDown	-0.0680024	0.0543478	-1.25124	0.210846	-0.174415	0.0383556	c3	single	SBS13	flankDown
c3_single_SBS15	c3promoterUp	-0.604239	0.211456	-2.85751	0.00426976	-1.03298	-0.17573	c3	single	SBS15	promoterUp
c3_single_SBS15	c3promoterDown	-0.956904	0.215864	-4.4329	9.29721e-06	-1.38901	-0.525156	c3	single	SBS15	promoterDown
c3_single_SBS15	c3flankUp	-0.0545067	0.208291	-0.261686	0.793564	-0.493256	0.383848	c3	single	SBS15	flankUp
c3_single_SBS15	c3flankDown	-0.0949113	0.208328	-0.455585	0.648688	-0.530829	0.340674	c3	single	SBS15	flankDown
c3_single_SBS1	c3promoterUp	-0.796938	0.0435422	-18.3026	7.8833e-75	-0.888994	-0.704927	c3	single	SBS1	promoterUp
c3_single_SBS1	c3promoterDown	-1.0769	0.0445398	-24.1784	3.75643e-129	-1.16863	-0.98521	c3	single	SBS1	promoterDown
c3_single_SBS1	c3flankUp	-0.280716	0.0426311	-6.58479	4.55543e-11	-0.375935	-0.185594	c3	single	SBS1	flankUp
c3_single_SBS1	c3flankDown	-0.537601	0.0431144	-12.4692	1.09958e-35	-0.633823	-0.44149	c3	single	SBS1	flankDown
c3_single_SBS2	c3promoterUp	0.321339	0.0667096	4.81698	1.45744e-06	0.187829	0.4548	c3	single	SBS2	promoterUp
c3_single_SBS2	c3promoterDown	0.495831	0.0663519	7.47276	7.85315e-14	0.363685	0.627935	c3	single	SBS2	promoterDown
c3_single_SBS2	c3flankUp	-0.0358276	0.0682684	-0.524805	0.599719	-0.171661	0.0999983	c3	single	SBS2	flankUp
c3_single_SBS2	c3flankDown	-0.0398943	0.0681837	-0.585099	0.558481	-0.176312	0.0965044	c3	single	SBS2	flankDown
c3_single_SBS6	c3promoterUp	-0.407619	0.270166	-1.50877	0.131357	-0.952245	0.136946	c3	single	SBS6	promoterUp
c3_single_SBS6	c3promoterDown	-0.396784	0.270278	-1.46806	0.142088	-0.937462	0.143937	c3	single	SBS6	promoterDown
c3_single_SBS6	c3flankUp	-0.157659	0.269696	-0.584579	0.558831	-0.71633	0.400629	c3	single	SBS6	flankUp
c3_single_SBS6	c3flankDown	-0.0591086	0.26889	-0.219824	0.826008	-0.612722	0.494197	c3	single	SBS6	flankDown
c3_single_SBS7a	c3promoterUp	-0.308042	0.0555714	-5.54317	2.97038e-08	-0.417659	-0.198427	c3	single	SBS7a	promoterUp
c3_single_SBS7a	c3promoterDown	-0.956218	0.0564493	-16.9394	2.30477e-64	-1.06701	-0.845435	c3	single	SBS7a	promoterDown
c3_single_SBS7a	c3flankUp	-0.273516	0.0557266	-4.90817	9.19285e-07	-0.38416	-0.162867	c3	single	SBS7a	flankUp
c3_single_SBS7a	c3flankDown	-0.639684	0.0561222	-11.398	4.27638e-30	-0.751295	-0.528068	c3	single	SBS7a	flankDown
c3_single_SBS7b	c3promoterUp	-0.140871	0.0567026	-2.48439	0.0129774	-0.252703	-0.0290627	c3	single	SBS7b	promoterUp
c3_single_SBS7b	c3promoterDown	-0.632097	0.0583419	-10.8344	2.36636e-27	-0.74615	-0.518093	c3	single	SBS7b	promoterDown
c3_single_SBS7b	c3flankUp	-0.152945	0.057092	-2.67891	0.0073862	-0.266803	-0.0390908	c3	single	SBS7b	flankUp
c3_single_SBS7b	c3flankDown	-0.420287	0.0578078	-7.27043	3.58353e-13	-0.535712	-0.304886	c3	single	SBS7b	flankDown
c3_spt5_SBS10a	c3promoterUp	-0.141718	0.114071	-1.24237	0.214101	-0.364558	0.0814296	c3	spt5	SBS10a	promoterUp
c3_spt5_SBS10a	c3promoterDown	-0.43071	0.114431	-3.76393	0.000167263	-0.654672	-0.206414	c3	spt5	SBS10a	promoterDown
c3_spt5_SBS10a	c3flankUp	0.0819719	0.1335	0.614022	0.539201	-0.177996	0.343226	c3	spt5	SBS10a	flankUp
c3_spt5_SBS10a	c3flankDown	-0.193419	0.12744	-1.51773	0.129083	-0.44137	0.0548387	c3	spt5	SBS10a	flankDown
c3_spt5_SBS10a	SPT5eqFreqBin1of2_lowThr5	-0.592165	0.0914333	-6.47647	9.38937e-11	-0.772029	-0.413572	c3	spt5	SBS10a	SPT5eqFreqBin1of2_lowThr5
c3_spt5_SBS10a	SPT5eqFreqBin2of2_lowThr5	-0.758304	0.0966213	-7.8482	4.22044e-15	-0.949068	-0.568698	c3	spt5	SBS10a	SPT5eqFreqBin2of2_lowThr5
c3_spt5_SBS10b	c3promoterUp	-0.151684	0.150513	-1.00778	0.313561	-0.445115	0.142374	c3	spt5	SBS10b	promoterUp
c3_spt5_SBS10b	c3promoterDown	-0.824697	0.153166	-5.38433	7.2713e-08	-1.1276	-0.520659	c3	spt5	SBS10b	promoterDown
c3_spt5_SBS10b	c3flankUp	0.203414	0.169269	1.20172	0.229473	-0.11995	0.529188	c3	spt5	SBS10b	flankUp
c3_spt5_SBS10b	c3flankDown	0.079336	0.163322	0.485765	0.627134	-0.239098	0.399126	c3	spt5	SBS10b	flankDown
c3_spt5_SBS10b	SPT5eqFreqBin1of2_lowThr5	-1.44699	0.125078	-11.5687	5.93755e-31	-1.70238	-1.19691	c3	spt5	SBS10b	SPT5eqFreqBin1of2_lowThr5
c3_spt5_SBS10b	SPT5eqFreqBin2of2_lowThr5	-2.06246	0.144751	-14.2483	4.59406e-46	-2.35179	-1.77972	c3	spt5	SBS10b	SPT5eqFreqBin2of2_lowThr5
c3_spt5_SBS13	c3promoterUp	0.175323	0.0485069	3.6144	0.000301047	0.0794106	0.271144	c3	spt5	SBS13	promoterUp
c3_spt5_SBS13	c3promoterDown	0.137667	0.0484995	2.83852	0.00453226	0.0418969	0.233341	c3	spt5	SBS13	promoterDown
c3_spt5_SBS13	c3flankUp	0.00951295	0.0536096	0.177449	0.859156	-0.0955825	0.11467	c3	spt5	SBS13	flankUp
c3_spt5_SBS13	c3flankDown	-0.108133	0.0532029	-2.03247	0.0421058	-0.212222	-0.00410271	c3	spt5	SBS13	flankDown
c3_spt5_SBS13	SPT5eqFreqBin1of2_lowThr5	0.176002	0.0501561	3.50909	0.000449649	0.0758654	0.274788	c3	spt5	SBS13	SPT5eqFreqBin1of2_lowThr5
c3_spt5_SBS13	SPT5eqFreqBin2of2_lowThr5	0.301769	0.0458002	6.58883	4.43318e-11	0.210605	0.392229	c3	spt5	SBS13	SPT5eqFreqBin2of2_lowThr5
c3_spt5_SBS15	c3promoterUp	-0.484178	0.196028	-2.46994	0.0135135	-0.878325	-0.0900275	c3	spt5	SBS15	promoterUp
c3_spt5_SBS15	c3promoterDown	-0.859475	0.199873	-4.30011	1.70712e-05	-1.25798	-0.461115	c3	spt5	SBS15	promoterDown
c3_spt5_SBS15	c3flankUp	-0.0496822	0.208827	-0.23791	0.811951	-0.483606	0.386306	c3	spt5	SBS15	flankUp
c3_spt5_SBS15	c3flankDown	-0.121744	0.20553	-0.592343	0.553621	-0.54461	0.301361	c3	spt5	SBS15	flankDown
c3_spt5_SBS15	SPT5eqFreqBin1of2_lowThr5	-0.714626	0.219554	-3.2549	0.00113433	-1.16079	-0.300259	c3	spt5	SBS15	SPT5eqFreqBin1of2_lowThr5
c3_spt5_SBS15	SPT5eqFreqBin2of2_lowThr5	-0.767279	0.212235	-3.61524	0.00030007	-1.19441	-0.362497	c3	spt5	SBS15	SPT5eqFreqBin2of2_lowThr5
c3_spt5_SBS1	c3promoterUp	-0.423599	0.162564	-2.60573	0.00916775	-0.751928	-0.094358	c3	spt5	SBS1	promoterUp
c3_spt5_SBS1	c3promoterDown	-0.684505	0.162821	-4.20402	2.62211e-05	-1.01496	-0.352721	c3	spt5	SBS1	promoterDown
c3_spt5_SBS1	c3flankUp	-0.013263	0.187075	-0.070897	0.94348	-0.385174	0.360001	c3	spt5	SBS1	flankUp
c3_spt5_SBS1	c3flankDown	-0.371512	0.178126	-2.08567	0.0370081	-0.726204	-0.0167642	c3	spt5	SBS1	flankDown
c3_spt5_SBS1	SPT5eqFreqBin1of2_lowThr5	-1.06787	0.130069	-8.21005	2.21099e-16	-1.33719	-0.800884	c3	spt5	SBS1	SPT5eqFreqBin1of2_lowThr5
c3_spt5_SBS1	SPT5eqFreqBin2of2_lowThr5	-0.92803	0.133	-6.97765	3.0015e-12	-1.20021	-0.658061	c3	spt5	SBS1	SPT5eqFreqBin2of2_lowThr5
c3_spt5_SBS2	c3promoterUp	0.194276	0.0594926	3.26555	0.00109251	0.075211	0.313271	c3	spt5	SBS2	promoterUp
c3_spt5_SBS2	c3promoterDown	0.330533	0.0589177	5.61007	2.02248e-08	0.213584	0.447412	c3	spt5	SBS2	promoterDown
c3_spt5_SBS2	c3flankUp	-0.0119895	0.0673417	-0.17804	0.858692	-0.146567	0.122859	c3	spt5	SBS2	flankUp
c3_spt5_SBS2	c3flankDown	-0.050302	0.0658321	-0.764095	0.444811	-0.182118	0.0815218	c3	spt5	SBS2	flankDown
c3_spt5_SBS2	SPT5eqFreqBin1of2_lowThr5	0.154568	0.0555698	2.78151	0.0054106	0.0428023	0.265087	c3	spt5	SBS2	SPT5eqFreqBin1of2_lowThr5
c3_spt5_SBS2	SPT5eqFreqBin2of2_lowThr5	0.3688	0.0516457	7.14096	9.26832e-13	0.265493	0.471475	c3	spt5	SBS2	SPT5eqFreqBin2of2_lowThr5
c3_spt5_SBS6	c3promoterUp	-0.273528	0.236891	-1.15466	0.24823	-0.749149	0.20309	c3	spt5	SBS6	promoterUp
c3_spt5_SBS6	c3promoterDown	-0.311628	0.23596	-1.32068	0.186607	-0.779704	0.157693	c3	spt5	SBS6	promoterDown
c3_spt5_SBS6	c3flankUp	-0.211122	0.265687	-0.794627	0.426831	-0.747889	0.329608	c3	spt5	SBS6	flankUp
c3_spt5_SBS6	c3flankDown	-0.131683	0.257758	-0.510879	0.609436	-0.651297	0.388246	c3	spt5	SBS6	flankDown
c3_spt5_SBS6	SPT5eqFreqBin1of2_lowThr5	-0.831324	0.235894	-3.52414	0.000424854	-1.30464	-0.382095	c3	spt5	SBS6	SPT5eqFreqBin1of2_lowThr5
c3_spt5_SBS6	SPT5eqFreqBin2of2_lowThr5	-0.46571	0.210434	-2.2131	0.026891	-0.881343	-0.060808	c3	spt5	SBS6	SPT5eqFreqBin2of2_lowThr5
c3_spt5_SBS7a	c3promoterUp	-0.164549	0.0438433	-3.75311	0.000174654	-0.25065	-0.0783116	c3	spt5	SBS7a	promoterUp
c3_spt5_SBS7a	c3promoterDown	-0.884785	0.0450021	-19.661	4.65631e-86	-0.97213	-0.797364	c3	spt5	SBS7a	promoterDown
c3_spt5_SBS7a	c3flankUp	-0.219724	0.0516434	-4.25464	2.09384e-05	-0.31976	-0.119431	c3	spt5	SBS7a	flankUp
c3_spt5_SBS7a	c3flankDown	-0.638311	0.0506835	-12.5941	2.27683e-36	-0.736337	-0.54019	c3	spt5	SBS7a	flankDown
c3_spt5_SBS7a	SPT5eqFreqBin1of2_lowThr5	-0.208216	0.0409158	-5.08889	3.60163e-07	-0.288338	-0.128603	c3	spt5	SBS7a	SPT5eqFreqBin1of2_lowThr5
c3_spt5_SBS7a	SPT5eqFreqBin2of2_lowThr5	0.189163	0.0379576	4.98355	6.24291e-07	0.114854	0.263196	c3	spt5	SBS7a	SPT5eqFreqBin2of2_lowThr5
c3_spt5_SBS7b	c3promoterUp	-0.133711	0.0497671	-2.68674	0.00721533	-0.231562	-0.0357807	c3	spt5	SBS7b	promoterUp
c3_spt5_SBS7b	c3promoterDown	-0.682951	0.0513519	-13.2994	2.3324e-40	-0.782473	-0.58345	c3	spt5	SBS7b	promoterDown
c3_spt5_SBS7b	c3flankUp	-0.124489	0.0560523	-2.22094	0.026355	-0.234951	-0.0138146	c3	spt5	SBS7b	flankUp
c3_spt5_SBS7b	c3flankDown	-0.415081	0.0556839	-7.45425	9.03837e-14	-0.525007	-0.305109	c3	spt5	SBS7b	flankDown
c3_spt5_SBS7b	SPT5eqFreqBin1of2_lowThr5	0.095266	0.0506862	1.87953	0.0601727	-0.00310059	0.192506	c3	spt5	SBS7b	SPT5eqFreqBin1of2_lowThr5
c3_spt5_SBS7b	SPT5eqFreqBin2of2_lowThr5	0.344888	0.0460575	7.4882	6.98246e-14	0.255922	0.433322	c3	spt5	SBS7b	SPT5eqFreqBin2of2_lowThr5
c3_tfbs_SBS10a	c3promoterUp	-0.0621436	0.138104	-0.449976	0.652728	-0.333694	0.211008	c3	tfbs	SBS10a	promoterUp
c3_tfbs_SBS10a	c3promoterDown	-0.390649	0.138251	-2.82565	0.00471852	-0.662617	-0.117273	c3	tfbs	SBS10a	promoterDown
c3_tfbs_SBS10a	c3flankUp	0.252369	0.158363	1.59361	0.111023	-0.0624681	0.56717	c3	tfbs	SBS10a	flankUp
c3_tfbs_SBS10a	c3flankDown	0.0713462	0.147059	0.485154	0.627567	-0.219589	0.363468	c3	tfbs	SBS10a	flankDown
c3_tfbs_SBS10a	TFBSactive	-0.561132	0.145478	-3.85716	0.000114711	-0.854504	-0.272441	c3	tfbs	SBS10a	TFBSactive
c3_tfbs_SBS10a	TFBSinactiveRef	0.0745151	0.102719	0.725424	0.468192	-0.125825	0.27512	c3	tfbs	SBS10a	TFBSinactiveRef
c3_tfbs_SBS10a	TFBSinactive	-0.198433	0.125582	-1.58011	0.114082	-0.452224	0.0532243	c3	tfbs	SBS10a	TFBSinactive
c3_tfbs_SBS10b	c3promoterUp	0.0566838	0.198206	0.285984	0.77489	-0.35832	0.477521	c3	tfbs	SBS10b	promoterUp
c3_tfbs_SBS10b	c3promoterDown	-0.835591	0.202923	-4.11778	3.82542e-05	-1.25558	-0.411165	c3	tfbs	SBS10b	promoterDown
c3_tfbs_SBS10b	c3flankUp	0.0755163	0.229383	0.329215	0.741993	-0.427166	0.577179	c3	tfbs	SBS10b	flankUp
c3_tfbs_SBS10b	c3flankDown	0.132721	0.2092	0.634421	0.525806	-0.313589	0.582149	c3	tfbs	SBS10b	flankDown
c3_tfbs_SBS10b	TFBSactive	-1.5893	0.256762	-6.18977	6.02511e-10	-2.12994	-1.0772	c3	tfbs	SBS10b	TFBSactive
c3_tfbs_SBS10b	TFBSinactiveRef	0.168133	0.137838	1.21979	0.222545	-0.120259	0.457501	c3	tfbs	SBS10b	TFBSinactiveRef
c3_tfbs_SBS10b	TFBSinactive	-1.0367	0.205874	-5.03561	4.76337e-07	-1.46071	-0.626556	c3	tfbs	SBS10b	TFBSinactive
c3_tfbs_SBS13	c3promoterUp	0.138515	0.108616	1.27527	0.202213	-0.0708068	0.355051	c3	tfbs	SBS13	promoterUp
c3_tfbs_SBS13	c3promoterDown	0.0657775	0.107762	0.610394	0.541601	-0.142225	0.28109	c3	tfbs	SBS13	promoterDown
c3_tfbs_SBS13	c3flankUp	0.126317	0.146361	0.863048	0.388111	-0.161841	0.411682	c3	tfbs	SBS13	flankUp
c3_tfbs_SBS13	c3flankDown	-0.080403	0.125235	-0.642015	0.520863	-0.324166	0.166517	c3	tfbs	SBS13	flankDown
c3_tfbs_SBS13	TFBSactive	0.273793	0.0899569	3.0436	0.00233767	0.0916255	0.453278	c3	tfbs	SBS13	TFBSactive
c3_tfbs_SBS13	TFBSinactiveRef	-0.0234281	0.0674562	-0.347309	0.728359	-0.156105	0.109621	c3	tfbs	SBS13	TFBSinactiveRef
c3_tfbs_SBS13	TFBSinactive	0.0310695	0.0917702	0.338557	0.734943	-0.154763	0.21376	c3	tfbs	SBS13	TFBSinactive
c3_tfbs_SBS15	c3promoterUp	0.42769	0.410128	1.04282	0.297032	-0.334614	1.30741	c3	tfbs	SBS15	promoterUp
c3_tfbs_SBS15	c3promoterDown	0.0681364	0.411464	0.165595	0.868476	-0.690065	0.945154	c3	tfbs	SBS15	promoterDown
c3_tfbs_SBS15	c3flankUp	0.102019	0.565473	0.180414	0.856828	-1.06402	1.21809	c3	tfbs	SBS15	flankUp
c3_tfbs_SBS15	c3flankDown	0.145517	0.461087	0.315596	0.752309	-0.748895	1.10696	c3	tfbs	SBS15	flankDown
c3_tfbs_SBS15	TFBSactive	-0.607847	0.402392	-1.51059	0.130894	-1.41105	0.123467	c3	tfbs	SBS15	TFBSactive
c3_tfbs_SBS15	TFBSinactiveRef	-0.129783	0.241055	-0.538396	0.590304	-0.609338	0.352452	c3	tfbs	SBS15	TFBSinactiveRef
c3_tfbs_SBS15	TFBSinactive	0.166994	0.313513	0.532653	0.594274	-0.448663	0.761981	c3	tfbs	SBS15	TFBSinactive
c3_tfbs_SBS1	c3promoterUp	-0.483237	0.261248	-1.84973	0.0643531	-1.01033	0.0451278	c3	tfbs	SBS1	promoterUp
c3_tfbs_SBS1	c3promoterDown	-0.86088	0.262954	-3.27388	0.0010608	-1.39156	-0.328082	c3	tfbs	SBS1	promoterDown
c3_tfbs_SBS1	c3flankUp	0.0369735	0.278196	0.132904	0.894269	-0.549144	0.622262	c3	tfbs	SBS1	flankUp
c3_tfbs_SBS1	c3flankDown	-0.334224	0.2726	-1.22606	0.220175	-0.894637	0.227374	c3	tfbs	SBS1	flankDown
c3_tfbs_SBS1	TFBSactive	-0.510275	0.251105	-2.03212	0.0421417	-1.02148	-0.000375489	c3	tfbs	SBS1	TFBSactive
c3_tfbs_SBS1	TFBSinactiveRef	0.0958146	0.220094	0.435335	0.663319	-0.356146	0.54819	c3	tfbs	SBS1	TFBSinactiveRef
c3_tfbs_SBS1	TFBSinactive	-0.365795	0.236452	-1.54702	0.12186	-0.85327	0.120639	c3	tfbs	SBS1	TFBSinactive
c3_tfbs_SBS2	c3promoterUp	0.295612	0.194469	1.5201	0.128487	-0.0981279	0.692783	c3	tfbs	SBS2	promoterUp
c3_tfbs_SBS2	c3promoterDown	0.378871	0.193267	1.96035	0.0499545	-0.00964687	0.770516	c3	tfbs	SBS2	promoterDown
c3_tfbs_SBS2	c3flankUp	-0.205019	0.237099	-0.8647	0.387204	-0.673953	0.261531	c3	tfbs	SBS2	flankUp
c3_tfbs_SBS2	c3flankDown	-0.291425	0.215125	-1.35468	0.17552	-0.716307	0.134535	c3	tfbs	SBS2	flankDown
c3_tfbs_SBS2	TFBSactive	0.0192637	0.192467	0.100088	0.920274	-0.363588	0.398514	c3	tfbs	SBS2	TFBSactive
c3_tfbs_SBS2	TFBSinactiveRef	-0.0304773	0.158094	-0.192779	0.847132	-0.350127	0.289546	c3	tfbs	SBS2	TFBSinactiveRef
c3_tfbs_SBS2	TFBSinactive	0.322264	0.174737	1.84428	0.065143	-0.0300752	0.672991	c3	tfbs	SBS2	TFBSinactive
c3_tfbs_SBS6	c3promoterUp	0.24043	0.367591	0.654069	0.513067	-0.446588	1.02054	c3	tfbs	SBS6	promoterUp
c3_tfbs_SBS6	c3promoterDown	0.101816	0.364227	0.27954	0.779831	-0.573744	0.87366	c3	tfbs	SBS6	promoterDown
c3_tfbs_SBS6	c3flankUp	0.0341055	0.511978	0.0666152	0.946888	-1.02548	1.04215	c3	tfbs	SBS6	flankUp
c3_tfbs_SBS6	c3flankDown	-0.284729	0.444749	-0.640201	0.522042	-1.17001	0.620099	c3	tfbs	SBS6	flankDown
c3_tfbs_SBS6	TFBSactive	0.109864	0.30605	0.358974	0.719615	-0.493615	0.691597	c3	tfbs	SBS6	TFBSactive
c3_tfbs_SBS6	TFBSinactiveRef	-0.231575	0.230671	-1.00392	0.315418	-0.691628	0.22898	c3	tfbs	SBS6	TFBSinactiveRef
c3_tfbs_SBS6	TFBSinactive	0.326034	0.280799	1.1611	0.245603	-0.217494	0.858379	c3	tfbs	SBS6	TFBSinactive
c3_tfbs_SBS7a	c3promoterUp	0.163196	0.0623904	2.61572	0.00890403	0.0418875	0.28576	c3	tfbs	SBS7a	promoterUp
c3_tfbs_SBS7a	c3promoterDown	-0.625608	0.0647152	-9.6671	4.15998e-22	-0.750003	-0.500168	c3	tfbs	SBS7a	promoterDown
c3_tfbs_SBS7a	c3flankUp	-0.255917	0.089617	-2.85567	0.00429458	-0.431721	-0.0824768	c3	tfbs	SBS7a	flankUp
c3_tfbs_SBS7a	c3flankDown	-0.508911	0.076332	-6.66707	2.60952e-11	-0.65705	-0.360989	c3	tfbs	SBS7a	flankDown
c3_tfbs_SBS7a	TFBSactive	1.15353	0.0591979	19.4859	1.44545e-84	1.0392	1.26777	c3	tfbs	SBS7a	TFBSactive
c3_tfbs_SBS7a	TFBSinactiveRef	0.154831	0.0521232	2.97047	0.00297343	0.0517143	0.258187	c3	tfbs	SBS7a	TFBSinactiveRef
c3_tfbs_SBS7a	TFBSinactive	0.966068	0.0583374	16.56	1.35565e-61	0.854352	1.07773	c3	tfbs	SBS7a	TFBSinactive
c3_tfbs_SBS7b	c3promoterUp	-0.0785471	0.0852938	-0.9209	0.357103	-0.24268	0.0887201	c3	tfbs	SBS7b	promoterUp
c3_tfbs_SBS7b	c3promoterDown	-0.628782	0.0874824	-7.18752	6.59785e-13	-0.796507	-0.458261	c3	tfbs	SBS7b	promoterDown
c3_tfbs_SBS7b	c3flankUp	-0.364503	0.129826	-2.80763	0.00499074	-0.621336	-0.114385	c3	tfbs	SBS7b	flankUp
c3_tfbs_SBS7b	c3flankDown	-0.443046	0.103623	-4.27555	1.90667e-05	-0.645202	-0.241119	c3	tfbs	SBS7b	flankDown
c3_tfbs_SBS7b	TFBSactive	1.09666	0.0782176	14.0206	1.16564e-44	0.946282	1.24702	c3	tfbs	SBS7b	TFBSactive
c3_tfbs_SBS7b	TFBSinactiveRef	0.0962507	0.0689237	1.39648	0.16257	-0.0386347	0.231668	c3	tfbs	SBS7b	TFBSinactiveRef
c3_tfbs_SBS7b	TFBSinactive	0.848993	0.0792215	10.7167	8.49803e-27	0.69733	1.0004	c3	tfbs	SBS7b	TFBSinactive
c4_macc_SBS10a	c4promoterUp	-0.590845	0.104089	-5.67632	1.37621e-08	-0.795279	-0.386457	c4	macc	SBS10a	promoterUp
c4_macc_SBS10a	c4promoterDown	-0.548603	0.103761	-5.28716	1.24229e-07	-0.752248	-0.345005	c4	macc	SBS10a	promoterDown
c4_macc_SBS10a	c4flankUp	-0.0820664	0.102782	-0.79845	0.424609	-0.283966	0.119825	c4	macc	SBS10a	flankUp
c4_macc_SBS10a	c4flankDown	-0.142874	0.103004	-1.38707	0.165419	-0.345724	0.0599766	c4	macc	SBS10a	flankDown
c4_macc_SBS10a	MACCeqFreqBin1of2_lowThr0	0.0157584	0.0813026	0.193824	0.846314	-0.14382	0.175319	c4	macc	SBS10a	MACCeqFreqBin1of2_lowThr0
c4_macc_SBS10a	MACCeqFreqBin2of2_lowThr0	0.119869	0.0803815	1.49125	0.135896	-0.0378505	0.277586	c4	macc	SBS10a	MACCeqFreqBin2of2_lowThr0
c4_macc_SBS10b	c4promoterUp	-1.42092	0.137873	-10.306	6.62041e-25	-1.70019	-1.14189	c4	macc	SBS10b	promoterUp
c4_macc_SBS10b	c4promoterDown	-1.29791	0.136767	-9.48999	2.31055e-21	-1.57446	-1.02157	c4	macc	SBS10b	promoterDown
c4_macc_SBS10b	c4flankUp	-0.310021	0.13317	-2.32801	0.0199115	-0.584171	-0.0359873	c4	macc	SBS10b	flankUp
c4_macc_SBS10b	c4flankDown	-0.165786	0.132918	-1.24728	0.212295	-0.440301	0.108608	c4	macc	SBS10b	flankDown
c4_macc_SBS10b	MACCeqFreqBin1of2_lowThr0	-0.0899476	0.106742	-0.842667	0.399415	-0.308801	0.128735	c4	macc	SBS10b	MACCeqFreqBin1of2_lowThr0
c4_macc_SBS10b	MACCeqFreqBin2of2_lowThr0	0.0108246	0.105306	0.102793	0.918127	-0.204297	0.225851	c4	macc	SBS10b	MACCeqFreqBin2of2_lowThr0
c4_macc_SBS13	c4promoterUp	0.328447	0.047582	6.90277	5.09974e-12	0.234347	0.422343	c4	macc	SBS13	promoterUp
c4_macc_SBS13	c4promoterDown	0.18485	0.0484202	3.81763	0.000134739	0.0891051	0.28032	c4	macc	SBS13	promoterDown
c4_macc_SBS13	c4flankUp	0.0708447	0.0496318	1.42741	0.153463	-0.0261784	0.167561	c4	macc	SBS13	flankUp
c4_macc_SBS13	c4flankDown	-0.0054991	0.0502612	-0.10941	0.912877	-0.103702	0.0923588	c4	macc	SBS13	flankDown
c4_macc_SBS13	MACCeqFreqBin1of2_lowThr0	0.0185138	0.0404314	0.457907	0.64702	-0.0612519	0.0981501	c4	macc	SBS13	MACCeqFreqBin1of2_lowThr0
c4_macc_SBS13	MACCeqFreqBin2of2_lowThr0	0.0793564	0.0380073	2.08793	0.0368045	0.00455048	0.154169	c4	macc	SBS13	MACCeqFreqBin2of2_lowThr0
c4_macc_SBS15	c4promoterUp	-1.02696	0.206477	-4.97372	6.56793e-07	-1.44556	-0.611612	c4	macc	SBS15	promoterUp
c4_macc_SBS15	c4promoterDown	-0.866801	0.200805	-4.31662	1.58435e-05	-1.27439	-0.461545	c4	macc	SBS15	promoterDown
c4_macc_SBS15	c4flankUp	-0.307949	0.189466	-1.62535	0.104088	-0.714831	0.0973872	c4	macc	SBS15	flankUp
c4_macc_SBS15	c4flankDown	-0.154562	0.187149	-0.825876	0.408874	-0.56895	0.258208	c4	macc	SBS15	flankDown
c4_macc_SBS15	MACCeqFreqBin1of2_lowThr0	0.0540166	0.158346	0.341131	0.733005	-0.274205	0.381379	c4	macc	SBS15	MACCeqFreqBin1of2_lowThr0
c4_macc_SBS15	MACCeqFreqBin2of2_lowThr0	-0.0507787	0.154746	-0.328143	0.742804	-0.373729	0.271843	c4	macc	SBS15	MACCeqFreqBin2of2_lowThr0
c4_macc_SBS1	c4promoterUp	-0.600046	0.0448957	-13.3654	9.63804e-41	-0.696037	-0.504194	c4	macc	SBS1	promoterUp
c4_macc_SBS1	c4promoterDown	-0.567665	0.0444642	-12.7668	2.51255e-37	-0.663027	-0.472427	c4	macc	SBS1	promoterDown
c4_macc_SBS1	c4flankUp	-0.452175	0.043938	-10.2912	7.72099e-25	-0.553895	-0.350716	c4	macc	SBS1	flankUp
c4_macc_SBS1	c4flankDown	-0.452183	0.0439455	-10.2896	7.84772e-25	-0.554457	-0.35017	c4	macc	SBS1	flankDown
c4_macc_SBS1	MACCeqFreqBin1of2_lowThr0	-0.288896	0.0358637	-8.05539	7.92244e-16	-0.3672	-0.210713	c4	macc	SBS1	MACCeqFreqBin1of2_lowThr0
c4_macc_SBS1	MACCeqFreqBin2of2_lowThr0	-0.495222	0.0351139	-14.1033	3.62412e-45	-0.572405	-0.418128	c4	macc	SBS1	MACCeqFreqBin2of2_lowThr0
c4_macc_SBS2	c4promoterUp	0.479066	0.0543127	8.82052	1.13927e-18	0.370297	0.587678	c4	macc	SBS2	promoterUp
c4_macc_SBS2	c4promoterDown	0.398374	0.0545717	7.30002	2.87727e-13	0.289049	0.507515	c4	macc	SBS2	promoterDown
c4_macc_SBS2	c4flankUp	0.127509	0.0567629	2.24635	0.0246815	0.0144121	0.240359	c4	macc	SBS2	flankUp
c4_macc_SBS2	c4flankDown	0.015734	0.0576774	0.272793	0.785012	-0.098649	0.129825	c4	macc	SBS2	flankDown
c4_macc_SBS2	MACCeqFreqBin1of2_lowThr0	-0.0451098	0.0451689	-0.998691	0.317945	-0.135354	0.0450147	c4	macc	SBS2	MACCeqFreqBin1of2_lowThr0
c4_macc_SBS2	MACCeqFreqBin2of2_lowThr0	-0.00861263	0.0430458	-0.200081	0.841417	-0.0946327	0.0774013	c4	macc	SBS2	MACCeqFreqBin2of2_lowThr0
c4_macc_SBS6	c4promoterUp	-0.0602135	0.221905	-0.271348	0.786123	-0.513677	0.393131	c4	macc	SBS6	promoterUp
c4_macc_SBS6	c4promoterDown	-0.00427816	0.220499	-0.0194022	0.98452	-0.457736	0.44916	c4	macc	SBS6	promoterDown
c4_macc_SBS6	c4flankUp	-0.055773	0.222312	-0.250877	0.801909	-0.532992	0.420357	c4	macc	SBS6	flankUp
c4_macc_SBS6	c4flankDown	0.12246	0.219883	0.556934	0.577572	-0.352629	0.596761	c4	macc	SBS6	flankDown
c4_macc_SBS6	MACCeqFreqBin1of2_lowThr0	-0.0740933	0.174333	-0.425011	0.670829	-0.433286	0.284506	c4	macc	SBS6	MACCeqFreqBin1of2_lowThr0
c4_macc_SBS6	MACCeqFreqBin2of2_lowThr0	-0.315436	0.172822	-1.82521	0.067969	-0.673178	0.04197	c4	macc	SBS6	MACCeqFreqBin2of2_lowThr0
c4_macc_SBS7a	c4promoterUp	-0.365206	0.0420047	-8.69441	3.48624e-18	-0.448147	-0.282311	c4	macc	SBS7a	promoterUp
c4_macc_SBS7a	c4promoterDown	-0.769178	0.0434019	-17.7222	2.82424e-70	-0.854638	-0.683798	c4	macc	SBS7a	promoterDown
c4_macc_SBS7a	c4flankUp	-0.354923	0.0420222	-8.4461	3.01201e-17	-0.439146	-0.270738	c4	macc	SBS7a	flankUp
c4_macc_SBS7a	c4flankDown	-0.502928	0.0425782	-11.8119	3.38976e-32	-0.588351	-0.41755	c4	macc	SBS7a	flankDown
c4_macc_SBS7a	MACCeqFreqBin1of2_lowThr0	-0.0754611	0.0343293	-2.19816	0.027938	-0.143159	-0.00778529	c4	macc	SBS7a	MACCeqFreqBin1of2_lowThr0
c4_macc_SBS7a	MACCeqFreqBin2of2_lowThr0	-0.0121308	0.0332807	-0.3645	0.715484	-0.0783449	0.0540804	c4	macc	SBS7a	MACCeqFreqBin2of2_lowThr0
c4_macc_SBS7b	c4promoterUp	-0.0936426	0.0490051	-1.91088	0.0560206	-0.189319	0.00191431	c4	macc	SBS7b	promoterUp
c4_macc_SBS7b	c4promoterDown	-0.465181	0.0514896	-9.03446	1.64812e-19	-0.565641	-0.364977	c4	macc	SBS7b	promoterDown
c4_macc_SBS7b	c4flankUp	-0.253112	0.0501041	-5.05172	4.37842e-07	-0.352832	-0.153614	c4	macc	SBS7b	flankUp
c4_macc_SBS7b	c4flankDown	-0.316296	0.0505665	-6.25505	3.97386e-10	-0.417167	-0.215662	c4	macc	SBS7b	flankDown
c4_macc_SBS7b	MACCeqFreqBin1of2_lowThr0	-0.092751	0.0414288	-2.2388	0.0251687	-0.173722	-0.0118782	c4	macc	SBS7b	MACCeqFreqBin1of2_lowThr0
c4_macc_SBS7b	MACCeqFreqBin2of2_lowThr0	-0.0273052	0.0393386	-0.694107	0.487615	-0.104743	0.0501162	c4	macc	SBS7b	MACCeqFreqBin2of2_lowThr0
c4_mnase_SBS10a	c4promoterUp	-0.618255	0.10232	-6.04239	1.51852e-09	-0.823533	-0.41364	c4	mnase	SBS10a	promoterUp
c4_mnase_SBS10a	c4promoterDown	-0.63738	0.101912	-6.25424	3.99469e-10	-0.841008	-0.434574	c4	mnase	SBS10a	promoterDown
c4_mnase_SBS10a	c4flankUp	-0.18956	0.101926	-1.85978	0.0629171	-0.396625	0.0171354	c4	mnase	SBS10a	flankUp
c4_mnase_SBS10a	c4flankDown	-0.25012	0.102778	-2.43359	0.01495	-0.459605	-0.0408222	c4	mnase	SBS10a	flankDown
c4_mnase_SBS10a	MNasefree	-1.18319	0.117521	-10.0679	7.65872e-24	-1.43113	-0.939151	c4	mnase	SBS10a	MNasefree
c4_mnase_SBS10a	MNasebound	0.0596744	0.0856809	0.696473	0.486133	-0.110393	0.229745	c4	mnase	SBS10a	MNasebound
c4_mnase_SBS10a	MNaseunbound	0.263571	0.0823787	3.19951	0.00137663	0.102073	0.42506	c4	mnase	SBS10a	MNaseunbound
c4_mnase_SBS10b	c4promoterUp	-1.17941	0.136831	-8.61944	6.72824e-18	-1.45952	-0.899603	c4	mnase	SBS10b	promoterUp
c4_mnase_SBS10b	c4promoterDown	-1.07174	0.135066	-7.93495	2.10587e-15	-1.34657	-0.797318	c4	mnase	SBS10b	promoterDown
c4_mnase_SBS10b	c4flankUp	-0.299595	0.132431	-2.26228	0.0236802	-0.574815	-0.024565	c4	mnase	SBS10b	flankUp
c4_mnase_SBS10b	c4flankDown	-0.135758	0.132448	-1.02499	0.305368	-0.412584	0.141306	c4	mnase	SBS10b	flankDown
c4_mnase_SBS10b	MNasefree	-1.73928	0.176838	-9.83544	7.9223e-23	-2.10993	-1.38179	c4	mnase	SBS10b	MNasefree
c4_mnase_SBS10b	MNasebound	0.144208	0.1114	1.29451	0.195491	-0.0881004	0.376384	c4	mnase	SBS10b	MNasebound
c4_mnase_SBS10b	MNaseunbound	0.346212	0.106606	3.24759	0.00116387	0.128875	0.563468	c4	mnase	SBS10b	MNaseunbound
c4_mnase_SBS13	c4promoterUp	0.332842	0.0484291	6.87276	6.29697e-12	0.23704	0.428409	c4	mnase	SBS13	promoterUp
c4_mnase_SBS13	c4promoterDown	0.169904	0.0493056	3.44594	0.000569069	0.072538	0.26695	c4	mnase	SBS13	promoterDown
c4_mnase_SBS13	c4flankUp	0.0678256	0.0495583	1.3686	0.171124	-0.029337	0.16465	c4	mnase	SBS13	flankUp
c4_mnase_SBS13	c4flankDown	-0.0180416	0.0501419	-0.359812	0.718988	-0.116154	0.0797089	c4	mnase	SBS13	flankDown
c4_mnase_SBS13	MNasefree	0.0739175	0.0583251	1.26734	0.205035	-0.0446752	0.191167	c4	mnase	SBS13	MNasefree
c4_mnase_SBS13	MNasebound	0.0477077	0.0440341	1.08343	0.278619	-0.0383184	0.133265	c4	mnase	SBS13	MNasebound
c4_mnase_SBS13	MNaseunbound	0.127186	0.038808	3.27732	0.00104799	0.0507271	0.203434	c4	mnase	SBS13	MNaseunbound
c4_mnase_SBS15	c4promoterUp	-0.702375	0.20674	-3.39739	0.00068033	-1.13305	-0.275079	c4	mnase	SBS15	promoterUp
c4_mnase_SBS15	c4promoterDown	-0.555988	0.200463	-2.77351	0.00554545	-0.972102	-0.14218	c4	mnase	SBS15	promoterDown
c4_mnase_SBS15	c4flankUp	-0.21046	0.191191	-1.10079	0.27099	-0.623464	0.201206	c4	mnase	SBS15	flankUp
c4_mnase_SBS15	c4flankDown	-0.111187	0.189285	-0.587404	0.556932	-0.52821	0.30442	c4	mnase	SBS15	flankDown
c4_mnase_SBS15	MNasefree	-0.597037	0.263498	-2.26581	0.0234628	-1.10113	-0.11081	c4	mnase	SBS15	MNasefree
c4_mnase_SBS15	MNasebound	0.330606	0.163625	2.02051	0.04333	-0.0214752	0.679903	c4	mnase	SBS15	MNasebound
c4_mnase_SBS15	MNaseunbound	-0.0596597	0.158843	-0.375589	0.707222	-0.398447	0.276842	c4	mnase	SBS15	MNaseunbound
c4_mnase_SBS1	c4promoterUp	-0.571537	0.045491	-12.5637	3.34249e-36	-0.668659	-0.474575	c4	mnase	SBS1	promoterUp
c4_mnase_SBS1	c4promoterDown	-0.506067	0.0445917	-11.3489	7.50857e-30	-0.601683	-0.410599	c4	mnase	SBS1	promoterDown
c4_mnase_SBS1	c4flankUp	-0.414495	0.0437551	-9.47306	2.71775e-21	-0.514684	-0.314594	c4	mnase	SBS1	flankUp
c4_mnase_SBS1	c4flankDown	-0.398289	0.043582	-9.13884	6.31279e-20	-0.499	-0.297847	c4	mnase	SBS1	flankDown
c4_mnase_SBS1	MNasefree	0.0434425	0.051677	0.840655	0.400541	-0.0577979	0.144119	c4	mnase	SBS1	MNasefree
c4_mnase_SBS1	MNasebound	0.0710745	0.038126	1.8642	0.0622935	-0.0147569	0.156553	c4	mnase	SBS1	MNasebound
c4_mnase_SBS1	MNaseunbound	-0.256804	0.0367396	-6.98984	2.75202e-12	-0.338538	-0.175338	c4	mnase	SBS1	MNaseunbound
c4_mnase_SBS2	c4promoterUp	0.421413	0.0552274	7.63052	2.33816e-14	0.311666	0.53097	c4	mnase	SBS2	promoterUp
c4_mnase_SBS2	c4promoterDown	0.35059	0.0552692	6.34331	2.24885e-10	0.240143	0.460824	c4	mnase	SBS2	promoterDown
c4_mnase_SBS2	c4flankUp	0.131701	0.0568582	2.31631	0.0205413	0.0186817	0.244439	c4	mnase	SBS2	flankUp
c4_mnase_SBS2	c4flankDown	0.0323371	0.0576705	0.560722	0.574987	-0.0819061	0.146287	c4	mnase	SBS2	flankDown
c4_mnase_SBS2	MNasefree	0.348007	0.0602431	5.77672	7.61724e-09	0.226426	0.468715	c4	mnase	SBS2	MNasefree
c4_mnase_SBS2	MNasebound	0.033242	0.0493964	0.672964	0.50097	-0.06453	0.130574	c4	mnase	SBS2	MNasebound
c4_mnase_SBS2	MNaseunbound	0.0401554	0.0446468	0.899401	0.368439	-0.0488033	0.128915	c4	mnase	SBS2	MNaseunbound
c4_mnase_SBS6	c4promoterUp	0.052293	0.214447	0.24385	0.807347	-0.390151	0.494632	c4	mnase	SBS6	promoterUp
c4_mnase_SBS6	c4promoterDown	-0.0329201	0.214461	-0.153502	0.878003	-0.473724	0.407329	c4	mnase	SBS6	promoterDown
c4_mnase_SBS6	c4flankUp	-0.0792608	0.21804	-0.363515	0.71622	-0.545918	0.386093	c4	mnase	SBS6	flankUp
c4_mnase_SBS6	c4flankDown	0.234297	0.213686	1.09645	0.272881	-0.232736	0.701379	c4	mnase	SBS6	flankDown
c4_mnase_SBS6	MNasefree	0.249477	0.224168	1.1129	0.26575	-0.185922	0.680863	c4	mnase	SBS6	MNasefree
c4_mnase_SBS6	MNasebound	0.191055	0.182333	1.04784	0.294713	-0.19873	0.577953	c4	mnase	SBS6	MNasebound
c4_mnase_SBS6	MNaseunbound	-0.143243	0.176542	-0.811382	0.417146	-0.515368	0.227231	c4	mnase	SBS6	MNaseunbound
c4_mnase_SBS7a	c4promoterUp	-0.353472	0.0406335	-8.69903	3.34743e-18	-0.433869	-0.273108	c4	mnase	SBS7a	promoterUp
c4_mnase_SBS7a	c4promoterDown	-0.761091	0.0421033	-18.0767	4.86091e-73	-0.843928	-0.678348	c4	mnase	SBS7a	promoterDown
c4_mnase_SBS7a	c4flankUp	-0.357331	0.0408355	-8.75052	2.12379e-18	-0.439143	-0.27556	c4	mnase	SBS7a	flankUp
c4_mnase_SBS7a	c4flankDown	-0.497143	0.0415719	-11.9586	5.85229e-33	-0.580399	-0.413912	c4	mnase	SBS7a	flankDown
c4_mnase_SBS7a	MNasefree	0.220802	0.0442681	4.98783	6.10618e-07	0.135309	0.306058	c4	mnase	SBS7a	MNasefree
c4_mnase_SBS7a	MNasebound	0.0884333	0.0361137	2.44875	0.0143354	0.0167031	0.160089	c4	mnase	SBS7a	MNasebound
c4_mnase_SBS7a	MNaseunbound	0.069177	0.0337262	2.05114	0.0402537	0.00197968	0.136341	c4	mnase	SBS7a	MNaseunbound
c4_mnase_SBS7b	c4promoterUp	-0.0767084	0.0489931	-1.5657	0.117419	-0.172786	0.0192442	c4	mnase	SBS7b	promoterUp
c4_mnase_SBS7b	c4promoterDown	-0.451378	0.0514461	-8.77381	1.72726e-18	-0.551702	-0.351363	c4	mnase	SBS7b	promoterDown
c4_mnase_SBS7b	c4flankUp	-0.227116	0.0494544	-4.59243	4.38104e-06	-0.325585	-0.128887	c4	mnase	SBS7b	flankUp
c4_mnase_SBS7b	c4flankDown	-0.284193	0.0498354	-5.70264	1.17966e-08	-0.383509	-0.185106	c4	mnase	SBS7b	flankDown
c4_mnase_SBS7b	MNasefree	0.28497	0.0566051	5.03436	4.79447e-07	0.177435	0.391916	c4	mnase	SBS7b	MNasefree
c4_mnase_SBS7b	MNasebound	0.183452	0.0434302	4.22408	2.39918e-05	0.0978613	0.268794	c4	mnase	SBS7b	MNasebound
c4_mnase_SBS7b	MNaseunbound	0.0251345	0.0406619	0.618135	0.536486	-0.0554399	0.105528	c4	mnase	SBS7b	MNaseunbound
c4_pcf11_SBS10a	c4promoterUp	-0.588346	0.0953537	-6.17014	6.82299e-10	-0.775708	-0.401071	c4	pcf11	SBS10a	promoterUp
c4_pcf11_SBS10a	c4promoterDown	-0.549589	0.0952472	-5.77013	7.92108e-09	-0.736625	-0.362635	c4	pcf11	SBS10a	promoterDown
c4_pcf11_SBS10a	c4flankUp	-0.0712405	0.0935867	-0.761224	0.446523	-0.254983	0.112486	c4	pcf11	SBS10a	flankUp
c4_pcf11_SBS10a	c4flankDown	-0.116842	0.0939712	-1.24338	0.213726	-0.302284	0.0686034	c4	pcf11	SBS10a	flankDown
c4_pcf11_SBS10a	PCF11eqFreqBin1of3_lowThr0	-0.0559362	0.0849194	-0.658698	0.51009	-0.222687	0.110769	c4	pcf11	SBS10a	PCF11eqFreqBin1of3_lowThr0
c4_pcf11_SBS10a	PCF11eqFreqBin2of3_lowThr0	-0.142597	0.0850329	-1.67696	0.0935501	-0.309603	0.024356	c4	pcf11	SBS10a	PCF11eqFreqBin2of3_lowThr0
c4_pcf11_SBS10a	PCF11eqFreqBin3of3_lowThr0	-0.319509	0.0840514	-3.80136	0.000143904	-0.484668	-0.15438	c4	pcf11	SBS10a	PCF11eqFreqBin3of3_lowThr0
c4_pcf11_SBS10b	c4promoterUp	-1.39942	0.128193	-10.9165	9.61697e-28	-1.66035	-1.13891	c4	pcf11	SBS10b	promoterUp
c4_pcf11_SBS10b	c4promoterDown	-1.23312	0.126928	-9.71517	2.5981e-22	-1.49242	-0.974146	c4	pcf11	SBS10b	promoterDown
c4_pcf11_SBS10b	c4flankUp	-0.319883	0.121811	-2.62607	0.00863783	-0.574078	-0.065836	c4	pcf11	SBS10b	flankUp
c4_pcf11_SBS10b	c4flankDown	-0.201032	0.12169	-1.65199	0.0985359	-0.456837	0.0546424	c4	pcf11	SBS10b	flankDown
c4_pcf11_SBS10b	PCF11eqFreqBin1of3_lowThr0	-0.251237	0.112296	-2.23727	0.0252686	-0.483577	-0.0192205	c4	pcf11	SBS10b	PCF11eqFreqBin1of3_lowThr0
c4_pcf11_SBS10b	PCF11eqFreqBin2of3_lowThr0	-0.28039	0.112109	-2.50105	0.0123827	-0.511443	-0.0496414	c4	pcf11	SBS10b	PCF11eqFreqBin2of3_lowThr0
c4_pcf11_SBS10b	PCF11eqFreqBin3of3_lowThr0	-0.600883	0.111159	-5.4056	6.45917e-08	-0.828992	-0.372991	c4	pcf11	SBS10b	PCF11eqFreqBin3of3_lowThr0
c4_pcf11_SBS13	c4promoterUp	0.314039	0.0453654	6.92244	4.43944e-12	0.224336	0.403507	c4	pcf11	SBS13	promoterUp
c4_pcf11_SBS13	c4promoterDown	0.168993	0.0466227	3.62468	0.000289315	0.076769	0.260893	c4	pcf11	SBS13	promoterDown
c4_pcf11_SBS13	c4flankUp	0.0650184	0.0477601	1.36135	0.173402	-0.0284163	0.158085	c4	pcf11	SBS13	flankUp
c4_pcf11_SBS13	c4flankDown	-0.00858812	0.0487464	-0.17618	0.860153	-0.104056	0.0864559	c4	pcf11	SBS13	flankDown
c4_pcf11_SBS13	PCF11eqFreqBin1of3_lowThr0	-0.114346	0.0452765	-2.52551	0.0115532	-0.203479	-0.0258833	c4	pcf11	SBS13	PCF11eqFreqBin1of3_lowThr0
c4_pcf11_SBS13	PCF11eqFreqBin2of3_lowThr0	-0.0686992	0.0441701	-1.55533	0.119866	-0.155782	0.0177997	c4	pcf11	SBS13	PCF11eqFreqBin2of3_lowThr0
c4_pcf11_SBS13	PCF11eqFreqBin3of3_lowThr0	0.0244646	0.0393855	0.621159	0.534495	-0.0534326	0.102124	c4	pcf11	SBS13	PCF11eqFreqBin3of3_lowThr0
c4_pcf11_SBS15	c4promoterUp	-0.891238	0.195987	-4.54743	5.43057e-06	-1.28835	-0.497919	c4	pcf11	SBS15	promoterUp
c4_pcf11_SBS15	c4promoterDown	-0.716702	0.190788	-3.75653	0.000172286	-1.10411	-0.331962	c4	pcf11	SBS15	promoterDown
c4_pcf11_SBS15	c4flankUp	-0.167457	0.17763	-0.942729	0.34582	-0.548472	0.211882	c4	pcf11	SBS15	flankUp
c4_pcf11_SBS15	c4flankDown	-0.164202	0.178644	-0.919157	0.358013	-0.550887	0.220026	c4	pcf11	SBS15	flankDown
c4_pcf11_SBS15	PCF11eqFreqBin1of3_lowThr0	-0.0242566	0.16856	-0.143904	0.885576	-0.377092	0.325532	c4	pcf11	SBS15	PCF11eqFreqBin1of3_lowThr0
c4_pcf11_SBS15	PCF11eqFreqBin2of3_lowThr0	-0.0712559	0.168411	-0.423108	0.672217	-0.425324	0.279642	c4	pcf11	SBS15	PCF11eqFreqBin2of3_lowThr0
c4_pcf11_SBS15	PCF11eqFreqBin3of3_lowThr0	-0.373082	0.165332	-2.25656	0.0240357	-0.713673	-0.0345496	c4	pcf11	SBS15	PCF11eqFreqBin3of3_lowThr0
c4_pcf11_SBS1	c4promoterUp	-0.581395	0.0437976	-13.2746	3.25051e-40	-0.674466	-0.488483	c4	pcf11	SBS1	promoterUp
c4_pcf11_SBS1	c4promoterDown	-0.489976	0.0431972	-11.3428	8.05567e-30	-0.582329	-0.397758	c4	pcf11	SBS1	promoterDown
c4_pcf11_SBS1	c4flankUp	-0.429793	0.0428836	-10.0223	1.21635e-23	-0.527856	-0.332043	c4	pcf11	SBS1	flankUp
c4_pcf11_SBS1	c4flankDown	-0.399058	0.042955	-9.29014	1.54081e-20	-0.497865	-0.300576	c4	pcf11	SBS1	flankDown
c4_pcf11_SBS1	PCF11eqFreqBin1of3_lowThr0	-0.172168	0.0403665	-4.26511	1.99802e-05	-0.261045	-0.0836702	c4	pcf11	SBS1	PCF11eqFreqBin1of3_lowThr0
c4_pcf11_SBS1	PCF11eqFreqBin2of3_lowThr0	-0.166485	0.0399388	-4.1685	3.06606e-05	-0.254039	-0.0792684	c4	pcf11	SBS1	PCF11eqFreqBin2of3_lowThr0
c4_pcf11_SBS1	PCF11eqFreqBin3of3_lowThr0	-0.246988	0.0376661	-6.5573	5.47914e-11	-0.328469	-0.165655	c4	pcf11	SBS1	PCF11eqFreqBin3of3_lowThr0
c4_pcf11_SBS2	c4promoterUp	0.459367	0.051433	8.93137	4.20768e-19	0.356623	0.56194	c4	pcf11	SBS2	promoterUp
c4_pcf11_SBS2	c4promoterDown	0.393277	0.0519478	7.57062	3.71456e-14	0.289327	0.497016	c4	pcf11	SBS2	promoterDown
c4_pcf11_SBS2	c4flankUp	0.124173	0.0542144	2.29041	0.0219976	0.0164571	0.23158	c4	pcf11	SBS2	flankUp
c4_pcf11_SBS2	c4flankDown	0.0259351	0.0554684	0.467566	0.640095	-0.0838309	0.135324	c4	pcf11	SBS2	flankDown
c4_pcf11_SBS2	PCF11eqFreqBin1of3_lowThr0	-0.056201	0.0499954	-1.12412	0.260961	-0.155798	0.0428485	c4	pcf11	SBS2	PCF11eqFreqBin1of3_lowThr0
c4_pcf11_SBS2	PCF11eqFreqBin2of3_lowThr0	-0.0260644	0.0491513	-0.530289	0.595912	-0.124307	0.07169	c4	pcf11	SBS2	PCF11eqFreqBin2of3_lowThr0
c4_pcf11_SBS2	PCF11eqFreqBin3of3_lowThr0	0.139087	0.0444144	3.13156	0.00173877	0.0503016	0.227708	c4	pcf11	SBS2	PCF11eqFreqBin3of3_lowThr0
c4_pcf11_SBS6	c4promoterUp	-0.0576236	0.205024	-0.281058	0.778666	-0.47912	0.363507	c4	pcf11	SBS6	promoterUp
c4_pcf11_SBS6	c4promoterDown	-0.0137483	0.204417	-0.067256	0.946378	-0.434597	0.406618	c4	pcf11	SBS6	promoterDown
c4_pcf11_SBS6	c4flankUp	-0.128072	0.206826	-0.619224	0.535769	-0.572907	0.314724	c4	pcf11	SBS6	flankUp
c4_pcf11_SBS6	c4flankDown	0.0348967	0.204777	0.170413	0.864685	-0.406525	0.474574	c4	pcf11	SBS6	flankDown
c4_pcf11_SBS6	PCF11eqFreqBin1of3_lowThr0	-0.0102841	0.186091	-0.0552637	0.955928	-0.39815	0.3753	c4	pcf11	SBS6	PCF11eqFreqBin1of3_lowThr0
c4_pcf11_SBS6	PCF11eqFreqBin2of3_lowThr0	-0.0466467	0.185748	-0.251128	0.801715	-0.430761	0.335241	c4	pcf11	SBS6	PCF11eqFreqBin2of3_lowThr0
c4_pcf11_SBS6	PCF11eqFreqBin3of3_lowThr0	-0.142037	0.179755	-0.790173	0.429427	-0.512581	0.227554	c4	pcf11	SBS6	PCF11eqFreqBin3of3_lowThr0
c4_pcf11_SBS7a	c4promoterUp	-0.272869	0.0382521	-7.13344	9.78906e-13	-0.347986	-0.197796	c4	pcf11	SBS7a	promoterUp
c4_pcf11_SBS7a	c4promoterDown	-0.706143	0.0402239	-17.5553	5.41487e-69	-0.785127	-0.627254	c4	pcf11	SBS7a	promoterDown
c4_pcf11_SBS7a	c4flankUp	-0.315623	0.038496	-8.19885	2.42691e-16	-0.392374	-0.238928	c4	pcf11	SBS7a	flankUp
c4_pcf11_SBS7a	c4flankDown	-0.430531	0.0391941	-10.9846	4.53434e-28	-0.50882	-0.35231	c4	pcf11	SBS7a	flankDown
c4_pcf11_SBS7a	PCF11eqFreqBin1of3_lowThr0	-0.00888443	0.035832	-0.247947	0.804175	-0.0797293	0.0618892	c4	pcf11	SBS7a	PCF11eqFreqBin1of3_lowThr0
c4_pcf11_SBS7a	PCF11eqFreqBin2of3_lowThr0	-0.0121974	0.0356135	-0.342493	0.73198	-0.08257	0.0581122	c4	pcf11	SBS7a	PCF11eqFreqBin2of3_lowThr0
c4_pcf11_SBS7a	PCF11eqFreqBin3of3_lowThr0	-0.098514	0.0343172	-2.87069	0.00409578	-0.166143	-0.0309113	c4	pcf11	SBS7a	PCF11eqFreqBin3of3_lowThr0
c4_pcf11_SBS7b	c4promoterUp	-0.0383656	0.0459567	-0.834821	0.403819	-0.127691	0.0508336	c4	pcf11	SBS7b	promoterUp
c4_pcf11_SBS7b	c4promoterDown	-0.425991	0.0490777	-8.67992	3.96034e-18	-0.521546	-0.330734	c4	pcf11	SBS7b	promoterDown
c4_pcf11_SBS7b	c4flankUp	-0.222845	0.047478	-4.69365	2.6837e-06	-0.316988	-0.128967	c4	pcf11	SBS7b	flankUp
c4_pcf11_SBS7b	c4flankDown	-0.286068	0.0482962	-5.92321	3.15714e-09	-0.381968	-0.190472	c4	pcf11	SBS7b	flankDown
c4_pcf11_SBS7b	PCF11eqFreqBin1of3_lowThr0	0.0499096	0.0443208	1.1261	0.260124	-0.0371966	0.136709	c4	pcf11	SBS7b	PCF11eqFreqBin1of3_lowThr0
c4_pcf11_SBS7b	PCF11eqFreqBin2of3_lowThr0	0.0318832	0.0440399	0.723961	0.46909	-0.0545844	0.118066	c4	pcf11	SBS7b	PCF11eqFreqBin2of3_lowThr0
c4_pcf11_SBS7b	PCF11eqFreqBin3of3_lowThr0	-0.0367105	0.0414453	-0.885758	0.375748	-0.117489	0.043944	c4	pcf11	SBS7b	PCF11eqFreqBin3of3_lowThr0
c4_pol2_SBS10a	c4promoterUp	-0.266092	0.117338	-2.26774	0.0233451	-0.495337	-0.0365629	c4	pol2	SBS10a	promoterUp
c4_pol2_SBS10a	c4promoterDown	-0.260788	0.11837	-2.20316	0.0275838	-0.491899	-0.0294043	c4	pol2	SBS10a	promoterDown
c4_pol2_SBS10a	c4flankUp	-0.0216112	0.12325	-0.175345	0.860809	-0.259899	0.216676	c4	pol2	SBS10a	flankUp
c4_pol2_SBS10a	c4flankDown	0.00905222	0.126281	0.0716829	0.942854	-0.237312	0.255647	c4	pol2	SBS10a	flankDown
c4_pol2_SBS10a	RPOL2eqFreqBin1of2_lowThr5	-0.379942	0.0916325	-4.14637	3.37788e-05	-0.559843	-0.200745	c4	pol2	SBS10a	RPOL2eqFreqBin1of2_lowThr5
c4_pol2_SBS10a	RPOL2eqFreqBin2of2_lowThr5	-0.610674	0.0924473	-6.60564	3.958e-11	-0.792531	-0.429598	c4	pol2	SBS10a	RPOL2eqFreqBin2of2_lowThr5
c4_pol2_SBS10b	c4promoterUp	-0.976571	0.152201	-6.41632	1.3961e-10	-1.28435	-0.668461	c4	pol2	SBS10b	promoterUp
c4_pol2_SBS10b	c4promoterDown	-0.857213	0.153272	-5.59277	2.23474e-08	-1.16969	-0.54422	c4	pol2	SBS10b	promoterDown
c4_pol2_SBS10b	c4flankUp	-0.252095	0.157279	-1.60285	0.108969	-0.56425	0.0594364	c4	pol2	SBS10b	flankUp
c4_pol2_SBS10b	c4flankDown	-0.126951	0.159981	-0.793539	0.427464	-0.445905	0.191912	c4	pol2	SBS10b	flankDown
c4_pol2_SBS10b	RPOL2eqFreqBin1of2_lowThr5	-1.14421	0.12414	-9.2171	3.05232e-20	-1.39985	-0.893064	c4	pol2	SBS10b	RPOL2eqFreqBin1of2_lowThr5
c4_pol2_SBS10b	RPOL2eqFreqBin2of2_lowThr5	-1.53293	0.128807	-11.901	1.16903e-32	-1.79565	-1.27535	c4	pol2	SBS10b	RPOL2eqFreqBin2of2_lowThr5
c4_pol2_SBS13	c4promoterUp	0.278138	0.0552234	5.0366	4.7387e-07	0.168979	0.387214	c4	pol2	SBS13	promoterUp
c4_pol2_SBS13	c4promoterDown	0.147883	0.0561609	2.6332	0.00845852	0.0370285	0.258546	c4	pol2	SBS13	promoterDown
c4_pol2_SBS13	c4flankUp	0.0649001	0.0593566	1.09339	0.274221	-0.0516048	0.181149	c4	pol2	SBS13	flankUp
c4_pol2_SBS13	c4flankDown	-0.000478895	0.0606948	-0.00789021	0.993705	-0.119822	0.118631	c4	pol2	SBS13	flankDown
c4_pol2_SBS13	RPOL2eqFreqBin1of2_lowThr5	0.0711236	0.0571789	1.24388	0.213544	-0.042908	0.183001	c4	pol2	SBS13	RPOL2eqFreqBin1of2_lowThr5
c4_pol2_SBS13	RPOL2eqFreqBin2of2_lowThr5	0.251247	0.0486895	5.16018	2.46708e-07	0.154284	0.347213	c4	pol2	SBS13	RPOL2eqFreqBin2of2_lowThr5
c4_pol2_SBS15	c4promoterUp	-0.889157	0.22198	-4.00558	6.18659e-05	-1.33408	-0.445131	c4	pol2	SBS15	promoterUp
c4_pol2_SBS15	c4promoterDown	-0.800339	0.221309	-3.61639	0.000298736	-1.24136	-0.360246	c4	pol2	SBS15	promoterDown
c4_pol2_SBS15	c4flankUp	-0.255048	0.220413	-1.15714	0.247215	-0.706664	0.195256	c4	pol2	SBS15	flankUp
c4_pol2_SBS15	c4flankDown	-0.0855274	0.220993	-0.387014	0.698746	-0.545988	0.373401	c4	pol2	SBS15	flankDown
c4_pol2_SBS15	RPOL2eqFreqBin1of2_lowThr5	-0.467633	0.220441	-2.12135	0.0338922	-0.92411	-0.044266	c4	pol2	SBS15	RPOL2eqFreqBin1of2_lowThr5
c4_pol2_SBS15	RPOL2eqFreqBin2of2_lowThr5	-0.504167	0.203894	-2.4727	0.0134098	-0.918746	-0.111716	c4	pol2	SBS15	RPOL2eqFreqBin2of2_lowThr5
c4_pol2_SBS1	c4promoterUp	-0.666362	0.0509666	-13.0745	4.60681e-39	-0.771543	-0.561199	c4	pol2	SBS1	promoterUp
c4_pol2_SBS1	c4promoterDown	-0.667376	0.051078	-13.0658	5.16221e-39	-0.772931	-0.561874	c4	pol2	SBS1	promoterDown
c4_pol2_SBS1	c4flankUp	-0.410854	0.0514307	-7.9885	1.36594e-15	-0.524809	-0.297191	c4	pol2	SBS1	flankUp
c4_pol2_SBS1	c4flankDown	-0.401558	0.0518737	-7.74107	9.85807e-15	-0.516954	-0.286436	c4	pol2	SBS1	flankDown
c4_pol2_SBS1	RPOL2eqFreqBin1of2_lowThr5	-0.965326	0.0636327	-15.1703	5.56334e-52	-1.09433	-0.839959	c4	pol2	SBS1	RPOL2eqFreqBin1of2_lowThr5
c4_pol2_SBS1	RPOL2eqFreqBin2of2_lowThr5	-0.824993	0.0530629	-15.5475	1.65539e-54	-0.931818	-0.720041	c4	pol2	SBS1	RPOL2eqFreqBin2of2_lowThr5
c4_pol2_SBS2	c4promoterUp	0.368218	0.0636577	5.78435	7.27933e-09	0.240946	0.495485	c4	pol2	SBS2	promoterUp
c4_pol2_SBS2	c4promoterDown	0.303162	0.0643304	4.71259	2.44592e-06	0.174729	0.431499	c4	pol2	SBS2	promoterDown
c4_pol2_SBS2	c4flankUp	0.126087	0.0689742	1.82803	0.0675448	-0.0130342	0.265	c4	pol2	SBS2	flankUp
c4_pol2_SBS2	c4flankDown	-0.00733131	0.0713294	-0.102781	0.918137	-0.150252	0.135412	c4	pol2	SBS2	flankDown
c4_pol2_SBS2	RPOL2eqFreqBin1of2_lowThr5	0.078626	0.0598618	1.31346	0.189028	-0.0412639	0.196694	c4	pol2	SBS2	RPOL2eqFreqBin1of2_lowThr5
c4_pol2_SBS2	RPOL2eqFreqBin2of2_lowThr5	0.246782	0.0528799	4.66684	3.05872e-06	0.140866	0.351793	c4	pol2	SBS2	RPOL2eqFreqBin2of2_lowThr5
c4_pol2_SBS6	c4promoterUp	-0.240693	0.244207	-0.985612	0.324323	-0.730514	0.250233	c4	pol2	SBS6	promoterUp
c4_pol2_SBS6	c4promoterDown	-0.181536	0.245704	-0.738843	0.460002	-0.676001	0.31342	c4	pol2	SBS6	promoterDown
c4_pol2_SBS6	c4flankUp	-0.141732	0.2607	-0.543659	0.586676	-0.679438	0.393383	c4	pol2	SBS6	flankUp
c4_pol2_SBS6	c4flankDown	0.0235786	0.263185	0.0895895	0.928613	-0.521904	0.567387	c4	pol2	SBS6	flankDown
c4_pol2_SBS6	RPOL2eqFreqBin1of2_lowThr5	-0.380612	0.216575	-1.75741	0.078848	-0.818312	0.0389693	c4	pol2	SBS6	RPOL2eqFreqBin1of2_lowThr5
c4_pol2_SBS6	RPOL2eqFreqBin2of2_lowThr5	-0.319387	0.200715	-1.59125	0.111554	-0.718259	0.0695222	c4	pol2	SBS6	RPOL2eqFreqBin2of2_lowThr5
c4_pol2_SBS7a	c4promoterUp	-0.0688492	0.0481805	-1.42898	0.153009	-0.163251	0.0256898	c4	pol2	SBS7a	promoterUp
c4_pol2_SBS7a	c4promoterDown	-0.580822	0.0506409	-11.4694	1.87932e-30	-0.679125	-0.482497	c4	pol2	SBS7a	promoterDown
c4_pol2_SBS7a	c4flankUp	-0.245488	0.0525143	-4.67469	2.94398e-06	-0.347363	-0.143623	c4	pol2	SBS7a	flankUp
c4_pol2_SBS7a	c4flankDown	-0.372786	0.05446	-6.84514	7.64015e-12	-0.478802	-0.266718	c4	pol2	SBS7a	flankDown
c4_pol2_SBS7a	RPOL2eqFreqBin1of2_lowThr5	-0.418537	0.0452489	-9.24967	2.25176e-20	-0.507393	-0.330496	c4	pol2	SBS7a	RPOL2eqFreqBin1of2_lowThr5
c4_pol2_SBS7a	RPOL2eqFreqBin2of2_lowThr5	-0.207591	0.0404022	-5.13812	2.77499e-07	-0.286634	-0.12896	c4	pol2	SBS7a	RPOL2eqFreqBin2of2_lowThr5
c4_pol2_SBS7b	c4promoterUp	-0.0179862	0.0566838	-0.317308	0.75101	-0.128706	0.0928191	c4	pol2	SBS7b	promoterUp
c4_pol2_SBS7b	c4promoterDown	-0.423479	0.0596172	-7.10329	1.21817e-12	-0.539869	-0.30722	c4	pol2	SBS7b	promoterDown
c4_pol2_SBS7b	c4flankUp	-0.236284	0.0614658	-3.84415	0.000120969	-0.356912	-0.115815	c4	pol2	SBS7b	flankUp
c4_pol2_SBS7b	c4flankDown	-0.304009	0.0629726	-4.82764	1.38162e-06	-0.427748	-0.180367	c4	pol2	SBS7b	flankDown
c4_pol2_SBS7b	RPOL2eqFreqBin1of2_lowThr5	-0.229345	0.0600213	-3.82106	0.000132878	-0.346564	-0.114273	c4	pol2	SBS7b	RPOL2eqFreqBin1of2_lowThr5
c4_pol2_SBS7b	RPOL2eqFreqBin2of2_lowThr5	-0.0107496	0.0509348	-0.211045	0.832852	-0.109594	0.0871403	c4	pol2	SBS7b	RPOL2eqFreqBin2of2_lowThr5
c4_single_SBS10a	c4promoterUp	-0.531469	0.162819	-3.26417	0.00109786	-0.851223	-0.211734	c4	single	SBS10a	promoterUp
c4_single_SBS10a	c4promoterDown	-0.483499	0.162706	-2.97162	0.00296235	-0.803	-0.164014	c4	single	SBS10a	promoterDown
c4_single_SBS10a	c4flankUp	-0.0499371	0.162111	-0.308043	0.75805	-0.368412	0.268536	c4	single	SBS10a	flankUp
c4_single_SBS10a	c4flankDown	-0.0919359	0.1622	-0.566805	0.570846	-0.411009	0.22714	c4	single	SBS10a	flankDown
c4_single_SBS10b	c4promoterUp	-1.33112	0.199878	-6.65963	2.74509e-11	-1.72894	-0.933412	c4	single	SBS10b	promoterUp
c4_single_SBS10b	c4promoterDown	-1.18362	0.199217	-5.94137	2.82654e-09	-1.58031	-0.787028	c4	single	SBS10b	promoterDown
c4_single_SBS10b	c4flankUp	-0.196066	0.196826	-0.996139	0.319183	-0.590904	0.198727	c4	single	SBS10b	flankUp
c4_single_SBS10b	c4flankDown	-0.059057	0.196647	-0.300319	0.763934	-0.453783	0.335621	c4	single	SBS10b	flankDown
c4_single_SBS13	c4promoterUp	0.424517	0.0607126	6.99224	2.70534e-12	0.304585	0.544302	c4	single	SBS13	promoterUp
c4_single_SBS13	c4promoterDown	0.271755	0.0615684	4.41387	1.0154e-05	0.150016	0.393299	c4	single	SBS13	promoterDown
c4_single_SBS13	c4flankUp	0.0969143	0.0628119	1.54293	0.122848	-0.0261534	0.219801	c4	single	SBS13	flankUp
c4_single_SBS13	c4flankDown	0.0213699	0.0633252	0.337464	0.735767	-0.102574	0.145113	c4	single	SBS13	flankDown
c4_single_SBS15	c4promoterUp	-1.06565	0.257863	-4.13263	3.58642e-05	-1.58147	-0.551756	c4	single	SBS15	promoterUp
c4_single_SBS15	c4promoterDown	-0.908292	0.253873	-3.57775	0.000346568	-1.41553	-0.402312	c4	single	SBS15	promoterDown
c4_single_SBS15	c4flankUp	-0.249264	0.243022	-1.02569	0.305039	-0.757279	0.257984	c4	single	SBS15	flankUp
c4_single_SBS15	c4flankDown	-0.0479329	0.240763	-0.199087	0.842195	-0.561043	0.463981	c4	single	SBS15	flankDown
c4_single_SBS1	c4promoterUp	-0.795909	0.0524027	-15.1883	4.22572e-52	-0.905279	-0.686633	c4	single	SBS1	promoterUp
c4_single_SBS1	c4promoterDown	-0.713441	0.051873	-13.7536	4.84489e-43	-0.822231	-0.604729	c4	single	SBS1	promoterDown
c4_single_SBS1	c4flankUp	-0.448863	0.0505974	-8.87127	7.23193e-19	-0.563895	-0.334037	c4	single	SBS1	flankUp
c4_single_SBS1	c4flankDown	-0.395522	0.050356	-7.85451	4.01327e-15	-0.51123	-0.280024	c4	single	SBS1	flankDown
c4_single_SBS2	c4promoterUp	0.538215	0.0739799	7.27515	3.46033e-13	0.390421	0.685887	c4	single	SBS2	promoterUp
c4_single_SBS2	c4promoterDown	0.459965	0.0742936	6.19118	5.97169e-10	0.311357	0.608435	c4	single	SBS2	promoterDown
c4_single_SBS2	c4flankUp	0.150761	0.0760476	1.98245	0.0474285	-0.00193198	0.303336	c4	single	SBS2	flankUp
c4_single_SBS2	c4flankDown	0.0349609	0.076764	0.455433	0.648797	-0.118318	0.188112	c4	single	SBS2	flankDown
c4_single_SBS6	c4promoterUp	-0.196884	0.297793	-0.661144	0.50852	-0.795408	0.401686	c4	single	SBS6	promoterUp
c4_single_SBS6	c4promoterDown	-0.102843	0.296578	-0.346765	0.728768	-0.70149	0.495854	c4	single	SBS6	promoterDown
c4_single_SBS6	c4flankUp	-0.0774097	0.296838	-0.260781	0.794261	-0.69603	0.540551	c4	single	SBS6	flankUp
c4_single_SBS6	c4flankDown	0.148042	0.294631	0.502468	0.615338	-0.467809	0.763337	c4	single	SBS6	flankDown
c4_single_SBS7a	c4promoterUp	-0.311557	0.0615641	-5.06068	4.17754e-07	-0.432634	-0.190496	c4	single	SBS7a	promoterUp
c4_single_SBS7a	c4promoterDown	-0.766924	0.0627627	-12.2194	2.44857e-34	-0.890187	-0.643696	c4	single	SBS7a	promoterDown
c4_single_SBS7a	c4flankUp	-0.320761	0.0616794	-5.20046	1.98797e-07	-0.443617	-0.197909	c4	single	SBS7a	flankUp
c4_single_SBS7a	c4flankDown	-0.442939	0.0619872	-7.14565	8.95704e-13	-0.566616	-0.319263	c4	single	SBS7a	flankDown
c4_single_SBS7b	c4promoterUp	-0.107108	0.0653698	-1.63849	0.10132	-0.234901	0.0206185	c4	single	SBS7b	promoterUp
c4_single_SBS7b	c4promoterDown	-0.504818	0.0676559	-7.46155	8.5513e-14	-0.636887	-0.372901	c4	single	SBS7b	promoterDown
c4_single_SBS7b	c4flankUp	-0.247192	0.0661781	-3.73525	0.000187526	-0.37903	-0.115457	c4	single	SBS7b	flankUp
c4_single_SBS7b	c4flankDown	-0.300636	0.0664712	-4.5228	6.10275e-06	-0.433265	-0.16811	c4	single	SBS7b	flankDown
c4_spt5_SBS10a	c4promoterUp	-0.282266	0.124135	-2.27386	0.0229745	-0.525228	-0.0389646	c4	spt5	SBS10a	promoterUp
c4_spt5_SBS10a	c4promoterDown	-0.30649	0.125892	-2.43455	0.0149104	-0.552793	-0.0599362	c4	spt5	SBS10a	promoterDown
c4_spt5_SBS10a	c4flankUp	-0.0321116	0.132556	-0.24225	0.808587	-0.28859	0.224284	c4	spt5	SBS10a	flankUp
c4_spt5_SBS10a	c4flankDown	-0.0640876	0.138468	-0.462834	0.643483	-0.332656	0.205036	c4	spt5	SBS10a	flankDown
c4_spt5_SBS10a	SPT5eqFreqBin1of2_lowThr5	-0.467475	0.0964514	-4.84674	1.25505e-06	-0.657194	-0.279198	c4	spt5	SBS10a	SPT5eqFreqBin1of2_lowThr5
c4_spt5_SBS10a	SPT5eqFreqBin2of2_lowThr5	-0.777225	0.103611	-7.50136	6.31606e-14	-0.98251	-0.573884	c4	spt5	SBS10a	SPT5eqFreqBin2of2_lowThr5
c4_spt5_SBS10b	c4promoterUp	-1.00413	0.164483	-6.10476	1.02956e-09	-1.32897	-0.678933	c4	spt5	SBS10b	promoterUp
c4_spt5_SBS10b	c4promoterDown	-0.888617	0.166235	-5.34554	9.01481e-08	-1.22081	-0.555697	c4	spt5	SBS10b	promoterDown
c4_spt5_SBS10b	c4flankUp	-0.153058	0.170397	-0.898241	0.369057	-0.486233	0.180033	c4	spt5	SBS10b	flankUp
c4_spt5_SBS10b	c4flankDown	-0.0161337	0.174345	-0.0925385	0.92627	-0.359314	0.32824	c4	spt5	SBS10b	flankDown
c4_spt5_SBS10b	SPT5eqFreqBin1of2_lowThr5	-1.26292	0.138059	-9.14769	5.81648e-20	-1.54418	-0.989436	c4	spt5	SBS10b	SPT5eqFreqBin1of2_lowThr5
c4_spt5_SBS10b	SPT5eqFreqBin2of2_lowThr5	-1.73992	0.15816	-11.001	3.77961e-28	-2.06103	-1.43071	c4	spt5	SBS10b	SPT5eqFreqBin2of2_lowThr5
c4_spt5_SBS13	c4promoterUp	0.287401	0.0568889	5.05197	4.37268e-07	0.174884	0.399783	c4	spt5	SBS13	promoterUp
c4_spt5_SBS13	c4promoterDown	0.16598	0.0576252	2.88034	0.00397245	0.0521694	0.279546	c4	spt5	SBS13	promoterDown
c4_spt5_SBS13	c4flankUp	0.0642946	0.0609154	1.05547	0.291209	-0.0547967	0.183117	c4	spt5	SBS13	flankUp
c4_spt5_SBS13	c4flankDown	0.00897069	0.0622007	0.144222	0.885325	-0.113043	0.130785	c4	spt5	SBS13	flankDown
c4_spt5_SBS13	SPT5eqFreqBin1of2_lowThr5	0.149813	0.0599298	2.49981	0.012426	0.0301829	0.267106	c4	spt5	SBS13	SPT5eqFreqBin1of2_lowThr5
c4_spt5_SBS13	SPT5eqFreqBin2of2_lowThr5	0.272246	0.0545156	4.99391	5.91699e-07	0.163099	0.380061	c4	spt5	SBS13	SPT5eqFreqBin2of2_lowThr5
c4_spt5_SBS15	c4promoterUp	-0.947553	0.232795	-4.07034	4.69454e-05	-1.41308	-0.483073	c4	spt5	SBS15	promoterUp
c4_spt5_SBS15	c4promoterDown	-0.84626	0.231946	-3.64852	0.000263758	-1.30777	-0.385916	c4	spt5	SBS15	promoterDown
c4_spt5_SBS15	c4flankUp	-0.239447	0.230321	-1.03962	0.298516	-0.715199	0.235368	c4	spt5	SBS15	flankUp
c4_spt5_SBS15	c4flankDown	-0.0953403	0.232424	-0.410201	0.681659	-0.579863	0.388443	c4	spt5	SBS15	flankDown
c4_spt5_SBS15	SPT5eqFreqBin1of2_lowThr5	-0.743472	0.271869	-2.73467	0.0062442	-1.31034	-0.237687	c4	spt5	SBS15	SPT5eqFreqBin1of2_lowThr5
c4_spt5_SBS15	SPT5eqFreqBin2of2_lowThr5	-0.391392	0.232083	-1.68643	0.0917123	-0.859971	0.0467937	c4	spt5	SBS15	SPT5eqFreqBin2of2_lowThr5
c4_spt5_SBS1	c4promoterUp	-0.479479	0.157312	-3.04794	0.00230413	-0.796039	-0.161495	c4	spt5	SBS1	promoterUp
c4_spt5_SBS1	c4promoterDown	-0.474209	0.159249	-2.97777	0.00290349	-0.79445	-0.152634	c4	spt5	SBS1	promoterDown
c4_spt5_SBS1	c4flankUp	-0.130822	0.166704	-0.78476	0.432594	-0.460868	0.199448	c4	spt5	SBS1	flankUp
c4_spt5_SBS1	c4flankDown	-0.130255	0.174649	-0.745808	0.455784	-0.473057	0.213354	c4	spt5	SBS1	flankDown
c4_spt5_SBS1	SPT5eqFreqBin1of2_lowThr5	-1.10067	0.123765	-8.89315	5.93988e-19	-1.3587	-0.845317	c4	spt5	SBS1	SPT5eqFreqBin1of2_lowThr5
c4_spt5_SBS1	SPT5eqFreqBin2of2_lowThr5	-1.05145	0.125721	-8.36339	6.09393e-17	-1.30685	-0.798666	c4	spt5	SBS1	SPT5eqFreqBin2of2_lowThr5
c4_spt5_SBS2	c4promoterUp	0.317328	0.0662753	4.78803	1.68423e-06	0.184464	0.45005	c4	spt5	SBS2	promoterUp
c4_spt5_SBS2	c4promoterDown	0.281097	0.0667994	4.20808	2.57554e-05	0.147029	0.414944	c4	spt5	SBS2	promoterDown
c4_spt5_SBS2	c4flankUp	0.113926	0.0715176	1.59298	0.111164	-0.0312257	0.258814	c4	spt5	SBS2	flankUp
c4_spt5_SBS2	c4flankDown	-0.0269723	0.0741247	-0.363877	0.71595	-0.175954	0.121882	c4	spt5	SBS2	flankDown
c4_spt5_SBS2	SPT5eqFreqBin1of2_lowThr5	0.136445	0.0634321	2.15103	0.0314736	0.00864534	0.262088	c4	spt5	SBS2	SPT5eqFreqBin1of2_lowThr5
c4_spt5_SBS2	SPT5eqFreqBin2of2_lowThr5	0.342557	0.0581244	5.89351	3.78081e-09	0.226042	0.457929	c4	spt5	SBS2	SPT5eqFreqBin2of2_lowThr5
c4_spt5_SBS6	c4promoterUp	-0.136271	0.258316	-0.527535	0.597822	-0.644862	0.373235	c4	spt5	SBS6	promoterUp
c4_spt5_SBS6	c4promoterDown	-0.0396573	0.259597	-0.152765	0.878584	-0.554686	0.476236	c4	spt5	SBS6	promoterDown
c4_spt5_SBS6	c4flankUp	-0.00944496	0.275342	-0.0343027	0.972636	-0.570869	0.550386	c4	spt5	SBS6	flankUp
c4_spt5_SBS6	c4flankDown	0.190662	0.278945	0.683512	0.494284	-0.382758	0.765504	c4	spt5	SBS6	flankDown
c4_spt5_SBS6	SPT5eqFreqBin1of2_lowThr5	-0.221616	0.223744	-0.99049	0.321935	-0.670945	0.208425	c4	spt5	SBS6	SPT5eqFreqBin1of2_lowThr5
c4_spt5_SBS6	SPT5eqFreqBin2of2_lowThr5	-0.376386	0.231009	-1.62932	0.103246	-0.832197	0.0635708	c4	spt5	SBS6	SPT5eqFreqBin2of2_lowThr5
c4_spt5_SBS7a	c4promoterUp	-0.202652	0.049732	-4.07487	4.60398e-05	-0.300402	-0.104778	c4	spt5	SBS7a	promoterUp
c4_spt5_SBS7a	c4promoterDown	-0.702752	0.0521737	-13.4695	2.36566e-41	-0.804319	-0.601202	c4	spt5	SBS7a	promoterDown
c4_spt5_SBS7a	c4flankUp	-0.321924	0.054368	-5.9212	3.19593e-09	-0.427903	-0.215982	c4	spt5	SBS7a	flankUp
c4_spt5_SBS7a	c4flankDown	-0.447514	0.0567719	-7.88267	3.20465e-15	-0.558436	-0.336487	c4	spt5	SBS7a	flankDown
c4_spt5_SBS7a	SPT5eqFreqBin1of2_lowThr5	-0.247048	0.0469689	-5.25981	1.44205e-07	-0.338873	-0.156112	c4	spt5	SBS7a	SPT5eqFreqBin1of2_lowThr5
c4_spt5_SBS7a	SPT5eqFreqBin2of2_lowThr5	0.0338622	0.0435243	0.778006	0.436565	-0.0509837	0.118202	c4	spt5	SBS7a	SPT5eqFreqBin2of2_lowThr5
c4_spt5_SBS7b	c4promoterUp	-0.102521	0.0580176	-1.76706	0.0772177	-0.216458	0.011484	c4	spt5	SBS7b	promoterUp
c4_spt5_SBS7b	c4promoterDown	-0.517561	0.0609101	-8.49713	1.94329e-17	-0.636354	-0.398964	c4	spt5	SBS7b	promoterDown
c4_spt5_SBS7b	c4flankUp	-0.282179	0.0627362	-4.49786	6.86397e-06	-0.405696	-0.158845	c4	spt5	SBS7b	flankUp
c4_spt5_SBS7b	c4flankDown	-0.323686	0.064303	-5.03377	4.80931e-07	-0.450895	-0.196528	c4	spt5	SBS7b	flankDown
c4_spt5_SBS7b	SPT5eqFreqBin1of2_lowThr5	-0.0422553	0.0617732	-0.684039	0.49395	-0.162206	0.0755248	c4	spt5	SBS7b	SPT5eqFreqBin1of2_lowThr5
c4_spt5_SBS7b	SPT5eqFreqBin2of2_lowThr5	0.220926	0.0549682	4.01916	5.84048e-05	0.114663	0.326105	c4	spt5	SBS7b	SPT5eqFreqBin2of2_lowThr5
c4_tfbs_SBS10a	c4promoterUp	0.050082	0.1767	0.28343	0.776847	-0.299237	0.40465	c4	tfbs	SBS10a	promoterUp
c4_tfbs_SBS10a	c4promoterDown	-0.145941	0.178868	-0.815913	0.41455	-0.49558	0.208321	c4	tfbs	SBS10a	promoterDown
c4_tfbs_SBS10a	c4flankUp	0.359742	0.187264	1.92104	0.0547266	-0.00693662	0.73044	c4	tfbs	SBS10a	flankUp
c4_tfbs_SBS10a	c4flankDown	0.246944	0.191099	1.29223	0.196278	-0.127174	0.624286	c4	tfbs	SBS10a	flankDown
c4_tfbs_SBS10a	TFBSactive	-0.474712	0.167113	-2.84066	0.00450201	-0.811418	-0.144365	c4	tfbs	SBS10a	TFBSactive
c4_tfbs_SBS10a	TFBSinactiveRef	0.099456	0.123032	0.808372	0.418876	-0.141354	0.340553	c4	tfbs	SBS10a	TFBSinactiveRef
c4_tfbs_SBS10a	TFBSinactive	-0.192783	0.156392	-1.23269	0.217692	-0.509859	0.11857	c4	tfbs	SBS10a	TFBSinactive
c4_tfbs_SBS10b	c4promoterUp	-0.485027	0.25522	-1.90042	0.0573774	-1.014	0.0574448	c4	tfbs	SBS10b	promoterUp
c4_tfbs_SBS10b	c4promoterDown	-0.563622	0.256298	-2.19909	0.0278719	-1.09188	-0.0232617	c4	tfbs	SBS10b	promoterDown
c4_tfbs_SBS10b	c4flankUp	0.486497	0.259956	1.87146	0.0612811	-0.0577478	1.04199	c4	tfbs	SBS10b	flankUp
c4_tfbs_SBS10b	c4flankDown	0.51874	0.260358	1.99241	0.046326	-0.0295131	1.07673	c4	tfbs	SBS10b	flankDown
c4_tfbs_SBS10b	TFBSactive	-1.06481	0.285329	-3.73188	0.000190058	-1.65643	-0.509611	c4	tfbs	SBS10b	TFBSactive
c4_tfbs_SBS10b	TFBSinactiveRef	0.27534	0.167153	1.64724	0.0995092	-0.0742968	0.626199	c4	tfbs	SBS10b	TFBSinactiveRef
c4_tfbs_SBS10b	TFBSinactive	-0.297893	0.23196	-1.28424	0.199057	-0.790113	0.174857	c4	tfbs	SBS10b	TFBSinactive
c4_tfbs_SBS13	c4promoterUp	0.155356	0.223554	0.694936	0.487095	-0.289578	0.604893	c4	tfbs	SBS13	promoterUp
c4_tfbs_SBS13	c4promoterDown	0.0768942	0.225244	0.341382	0.732816	-0.373173	0.53108	c4	tfbs	SBS13	promoterDown
c4_tfbs_SBS13	c4flankUp	-0.088798	0.243068	-0.365321	0.714872	-0.568855	0.394165	c4	tfbs	SBS13	flankUp
c4_tfbs_SBS13	c4flankDown	-0.256723	0.251115	-1.02233	0.306623	-0.75491	0.24292	c4	tfbs	SBS13	flankDown
c4_tfbs_SBS13	TFBSactive	-0.00822101	0.205947	-0.039918	0.968158	-0.429658	0.409078	c4	tfbs	SBS13	TFBSactive
c4_tfbs_SBS13	TFBSinactiveRef	-0.127854	0.175035	-0.730448	0.465117	-0.475009	0.218612	c4	tfbs	SBS13	TFBSinactiveRef
c4_tfbs_SBS13	TFBSinactive	-0.0357109	0.201238	-0.177456	0.85915	-0.439988	0.364204	c4	tfbs	SBS13	TFBSinactive
c4_tfbs_SBS15	c4promoterUp	-0.486902	0.506615	-0.961089	0.336507	-1.45049	0.605322	c4	tfbs	SBS15	promoterUp
c4_tfbs_SBS15	c4promoterDown	-0.118417	0.488653	-0.242334	0.808522	-1.04002	0.945981	c4	tfbs	SBS15	promoterDown
c4_tfbs_SBS15	c4flankUp	0.188977	0.535489	0.352906	0.724159	-0.851683	1.33001	c4	tfbs	SBS15	flankUp
c4_tfbs_SBS15	c4flankDown	0.204021	0.540644	0.377367	0.705901	-0.881883	1.3646	c4	tfbs	SBS15	flankDown
c4_tfbs_SBS15	TFBSactive	0.187514	0.441665	0.424561	0.671157	-0.710077	1.01604	c4	tfbs	SBS15	TFBSactive
c4_tfbs_SBS15	TFBSinactiveRef	0.248622	0.322069	0.771952	0.440143	-0.385165	0.884461	c4	tfbs	SBS15	TFBSinactiveRef
c4_tfbs_SBS15	TFBSinactive	0.395876	0.422042	0.938003	0.348243	-0.441548	1.18481	c4	tfbs	SBS15	TFBSinactive
c4_tfbs_SBS1	c4promoterUp	-0.228405	0.212044	-1.07716	0.281408	-0.658876	0.207906	c4	tfbs	SBS1	promoterUp
c4_tfbs_SBS1	c4promoterDown	-0.202751	0.213176	-0.951096	0.341556	-0.637639	0.238317	c4	tfbs	SBS1	promoterDown
c4_tfbs_SBS1	c4flankUp	0.134084	0.223117	0.600956	0.547869	-0.3312	0.602944	c4	tfbs	SBS1	flankUp
c4_tfbs_SBS1	c4flankDown	0.183484	0.225335	0.814272	0.415489	-0.289969	0.658935	c4	tfbs	SBS1	flankDown
c4_tfbs_SBS1	TFBSactive	-0.257348	0.197319	-1.30422	0.192158	-0.643131	0.127066	c4	tfbs	SBS1	TFBSactive
c4_tfbs_SBS1	TFBSinactiveRef	0.147246	0.160413	0.91792	0.358661	-0.19065	0.485826	c4	tfbs	SBS1	TFBSinactiveRef
c4_tfbs_SBS1	TFBSinactive	-0.208671	0.190344	-1.09628	0.272956	-0.590055	0.170347	c4	tfbs	SBS1	TFBSinactive
c4_tfbs_SBS2	c4promoterUp	0.42691	0.255738	1.66932	0.0950535	-0.0933338	0.952466	c4	tfbs	SBS2	promoterUp
c4_tfbs_SBS2	c4promoterDown	0.431182	0.256798	1.67907	0.0931376	-0.0918035	0.959184	c4	tfbs	SBS2	promoterDown
c4_tfbs_SBS2	c4flankUp	0.210163	0.273155	0.769391	0.441661	-0.350956	0.774877	c4	tfbs	SBS2	flankUp
c4_tfbs_SBS2	c4flankDown	-0.0555953	0.283255	-0.196273	0.844397	-0.630425	0.520961	c4	tfbs	SBS2	flankDown
c4_tfbs_SBS2	TFBSactive	0.25972	0.227617	1.14104	0.253855	-0.206811	0.724378	c4	tfbs	SBS2	TFBSactive
c4_tfbs_SBS2	TFBSinactiveRef	-0.0327003	0.201095	-0.162611	0.870825	-0.430138	0.364314	c4	tfbs	SBS2	TFBSinactiveRef
c4_tfbs_SBS2	TFBSinactive	0.139033	0.224441	0.619461	0.535613	-0.31016	0.585077	c4	tfbs	SBS2	TFBSinactive
c4_tfbs_SBS6	c4promoterUp	0.687901	0.54687	1.25789	0.208433	-0.281383	1.9287	c4	tfbs	SBS6	promoterUp
c4_tfbs_SBS6	c4promoterDown	0.751977	0.544353	1.38141	0.167152	-0.211425	1.98951	c4	tfbs	SBS6	promoterDown
c4_tfbs_SBS6	c4flankUp	0.0729886	0.62892	0.116054	0.90761	-1.11833	1.43094	c4	tfbs	SBS6	flankUp
c4_tfbs_SBS6	c4flankDown	0.570127	0.608807	0.936465	0.349034	-0.571478	1.89761	c4	tfbs	SBS6	flankDown
c4_tfbs_SBS6	TFBSactive	-0.0190343	0.350628	-0.0542864	0.956707	-0.71187	0.636772	c4	tfbs	SBS6	TFBSactive
c4_tfbs_SBS6	TFBSinactiveRef	-0.13747	0.272354	-0.504746	0.613738	-0.675299	0.391336	c4	tfbs	SBS6	TFBSinactiveRef
c4_tfbs_SBS6	TFBSinactive	0.12131	0.35102	0.345592	0.729649	-0.558799	0.763134	c4	tfbs	SBS6	TFBSinactive
c4_tfbs_SBS7a	c4promoterUp	0.0894123	0.0783074	1.14181	0.253532	-0.0612344	0.243079	c4	tfbs	SBS7a	promoterUp
c4_tfbs_SBS7a	c4promoterDown	-0.412107	0.0815376	-5.05419	4.32211e-07	-0.569019	-0.252627	c4	tfbs	SBS7a	promoterDown
c4_tfbs_SBS7a	c4flankUp	-0.166065	0.0914449	-1.81602	0.069368	-0.343641	0.0127138	c4	tfbs	SBS7a	flankUp
c4_tfbs_SBS7a	c4flankDown	-0.470573	0.101146	-4.65239	3.28112e-06	-0.66843	-0.273839	c4	tfbs	SBS7a	flankDown
c4_tfbs_SBS7a	TFBSactive	0.883954	0.0639124	13.8307	1.6639e-43	0.760207	1.00738	c4	tfbs	SBS7a	TFBSactive
c4_tfbs_SBS7a	TFBSinactiveRef	0.00637831	0.0595841	0.107047	0.914752	-0.110124	0.122698	c4	tfbs	SBS7a	TFBSinactiveRef
c4_tfbs_SBS7a	TFBSinactive	0.885025	0.0658826	13.4334	3.85442e-41	0.757564	1.01192	c4	tfbs	SBS7a	TFBSinactive
c4_tfbs_SBS7b	c4promoterUp	-0.109176	0.108442	-1.00676	0.314048	-0.315656	0.103732	c4	tfbs	SBS7b	promoterUp
c4_tfbs_SBS7b	c4promoterDown	-0.576295	0.113317	-5.08569	3.66294e-07	-0.792514	-0.354758	c4	tfbs	SBS7b	promoterDown
c4_tfbs_SBS7b	c4flankUp	-0.391028	0.130415	-2.99833	0.00271461	-0.643344	-0.137066	c4	tfbs	SBS7b	flankUp
c4_tfbs_SBS7b	c4flankDown	-0.450608	0.139105	-3.23933	0.00119811	-0.722511	-0.180792	c4	tfbs	SBS7b	flankDown
c4_tfbs_SBS7b	TFBSactive	0.808027	0.0882406	9.15709	5.33155e-20	0.63966	0.975786	c4	tfbs	SBS7b	TFBSactive
c4_tfbs_SBS7b	TFBSinactiveRef	-0.0680282	0.0833197	-0.816472	0.414231	-0.229815	0.0931288	c4	tfbs	SBS7b	TFBSinactiveRef
c4_tfbs_SBS7b	TFBSinactive	0.793143	0.0925173	8.57292	1.00897e-17	0.61553	0.969272	c4	tfbs	SBS7b	TFBSinactive
c5_macc_SBS10a	c5promoterUp	-0.350284	0.114163	-3.06828	0.00215292	-0.574006	-0.126646	c5	macc	SBS10a	promoterUp
c5_macc_SBS10a	c5promoterDown	-0.605953	0.115964	-5.22537	1.73809e-07	-0.833306	-0.378779	c5	macc	SBS10a	promoterDown
c5_macc_SBS10a	c5flankUp	-0.0671648	0.113345	-0.592571	0.553468	-0.289269	0.154885	c5	macc	SBS10a	flankUp
c5_macc_SBS10a	c5flankDown	-0.256324	0.113985	-2.24875	0.0245281	-0.479706	-0.0330202	c5	macc	SBS10a	flankDown
c5_macc_SBS10a	MACCeqFreqBin1of2_lowThr0	0.0424155	0.0897075	0.47282	0.636342	-0.133229	0.217994	c5	macc	SBS10a	MACCeqFreqBin1of2_lowThr0
c5_macc_SBS10a	MACCeqFreqBin2of2_lowThr0	0.134002	0.0891153	1.50369	0.13266	-0.0404694	0.308419	c5	macc	SBS10a	MACCeqFreqBin2of2_lowThr0
c5_macc_SBS10b	c5promoterUp	-0.780601	0.147389	-5.29618	1.18247e-07	-1.084	-0.477666	c5	macc	SBS10b	promoterUp
c5_macc_SBS10b	c5promoterDown	-1.13878	0.151344	-7.52448	5.29287e-14	-1.44829	-0.830033	c5	macc	SBS10b	promoterDown
c5_macc_SBS10b	c5flankUp	-0.370061	0.145513	-2.54314	0.0109862	-0.674271	-0.0661611	c5	macc	SBS10b	flankUp
c5_macc_SBS10b	c5flankDown	-0.502067	0.146104	-3.43638	0.000589551	-0.806038	-0.198452	c5	macc	SBS10b	flankDown
c5_macc_SBS10b	MACCeqFreqBin1of2_lowThr0	-0.072479	0.11521	-0.629104	0.529281	-0.309702	0.164478	c5	macc	SBS10b	MACCeqFreqBin1of2_lowThr0
c5_macc_SBS10b	MACCeqFreqBin2of2_lowThr0	-0.307106	0.116092	-2.64536	0.00816041	-0.546735	-0.0678209	c5	macc	SBS10b	MACCeqFreqBin2of2_lowThr0
c5_macc_SBS13	c5promoterUp	0.149238	0.0576095	2.59051	0.00958338	0.0353055	0.262685	c5	macc	SBS13	promoterUp
c5_macc_SBS13	c5promoterDown	0.253733	0.0566782	4.47673	7.57954e-06	0.141704	0.365382	c5	macc	SBS13	promoterDown
c5_macc_SBS13	c5flankUp	0.072658	0.0590924	1.22957	0.218859	-0.0433629	0.188082	c5	macc	SBS13	flankUp
c5_macc_SBS13	c5flankDown	0.118719	0.0581813	2.04051	0.0413	0.00433494	0.232589	c5	macc	SBS13	flankDown
c5_macc_SBS13	MACCeqFreqBin1of2_lowThr0	-0.0167174	0.0466066	-0.358692	0.719826	-0.1087	0.074861	c5	macc	SBS13	MACCeqFreqBin1of2_lowThr0
c5_macc_SBS13	MACCeqFreqBin2of2_lowThr0	0.0695743	0.0453057	1.53566	0.124621	-0.0199758	0.158828	c5	macc	SBS13	MACCeqFreqBin2of2_lowThr0
c5_macc_SBS15	c5promoterUp	-0.33749	0.215205	-1.56822	0.116829	-0.77674	0.097963	c5	macc	SBS15	promoterUp
c5_macc_SBS15	c5promoterDown	-0.322103	0.21605	-1.49087	0.135994	-0.758944	0.111624	c5	macc	SBS15	promoterDown
c5_macc_SBS15	c5flankUp	-0.0405722	0.207624	-0.195412	0.845071	-0.475081	0.390605	c5	macc	SBS15	flankUp
c5_macc_SBS15	c5flankDown	-0.363219	0.217221	-1.67212	0.0945014	-0.811803	0.0802264	c5	macc	SBS15	flankDown
c5_macc_SBS15	MACCeqFreqBin1of2_lowThr0	-0.102238	0.169081	-0.604668	0.5454	-0.445913	0.238817	c5	macc	SBS15	MACCeqFreqBin1of2_lowThr0
c5_macc_SBS15	MACCeqFreqBin2of2_lowThr0	-0.255761	0.171748	-1.48916	0.136445	-0.605476	0.0906382	c5	macc	SBS15	MACCeqFreqBin2of2_lowThr0
c5_macc_SBS1	c5promoterUp	-0.237758	0.0473331	-5.02307	5.08508e-07	-0.338666	-0.137138	c5	macc	SBS1	promoterUp
c5_macc_SBS1	c5promoterDown	0.0633534	0.0450031	1.40776	0.159203	-0.0316353	0.158303	c5	macc	SBS1	promoterDown
c5_macc_SBS1	c5flankUp	-0.199147	0.0473634	-4.20467	2.61468e-05	-0.303129	-0.095564	c5	macc	SBS1	flankUp
c5_macc_SBS1	c5flankDown	-0.038469	0.045725	-0.841311	0.400173	-0.138318	0.0611506	c5	macc	SBS1	flankDown
c5_macc_SBS1	MACCeqFreqBin1of2_lowThr0	-0.239415	0.0363858	-6.57991	4.7073e-11	-0.316328	-0.162739	c5	macc	SBS1	MACCeqFreqBin1of2_lowThr0
c5_macc_SBS1	MACCeqFreqBin2of2_lowThr0	-0.475393	0.0378574	-12.5575	3.61708e-36	-0.55549	-0.395646	c5	macc	SBS1	MACCeqFreqBin2of2_lowThr0
c5_macc_SBS2	c5promoterUp	0.292328	0.0659003	4.43592	9.16818e-06	0.160656	0.423707	c5	macc	SBS2	promoterUp
c5_macc_SBS2	c5promoterDown	0.413562	0.0651747	6.34543	2.21804e-10	0.282954	0.543925	c5	macc	SBS2	promoterDown
c5_macc_SBS2	c5flankUp	0.0704718	0.0688141	1.02409	0.305793	-0.0661499	0.206582	c5	macc	SBS2	flankUp
c5_macc_SBS2	c5flankDown	0.158276	0.0675338	2.34365	0.0190961	0.0234874	0.292645	c5	macc	SBS2	flankDown
c5_macc_SBS2	MACCeqFreqBin1of2_lowThr0	0.0066498	0.0527185	0.126138	0.899623	-0.0989178	0.11192	c5	macc	SBS2	MACCeqFreqBin1of2_lowThr0
c5_macc_SBS2	MACCeqFreqBin2of2_lowThr0	0.0266437	0.0520696	0.511694	0.608865	-0.0775483	0.130593	c5	macc	SBS2	MACCeqFreqBin2of2_lowThr0
c5_macc_SBS6	c5promoterUp	-0.029798	0.241012	-0.123637	0.901603	-0.521766	0.461417	c5	macc	SBS6	promoterUp
c5_macc_SBS6	c5promoterDown	0.140141	0.239123	0.586065	0.557832	-0.341719	0.622473	c5	macc	SBS6	promoterDown
c5_macc_SBS6	c5flankUp	-0.0774592	0.244002	-0.317454	0.750899	-0.587985	0.430589	c5	macc	SBS6	flankUp
c5_macc_SBS6	c5flankDown	-0.0592568	0.243004	-0.243851	0.807346	-0.569407	0.448554	c5	macc	SBS6	flankDown
c5_macc_SBS6	MACCeqFreqBin1of2_lowThr0	0.0139128	0.185045	0.0751862	0.940067	-0.363307	0.389827	c5	macc	SBS6	MACCeqFreqBin1of2_lowThr0
c5_macc_SBS6	MACCeqFreqBin2of2_lowThr0	-0.49179	0.193774	-2.53796	0.0111502	-0.887444	-0.0988137	c5	macc	SBS6	MACCeqFreqBin2of2_lowThr0
c5_macc_SBS7a	c5promoterUp	-0.234489	0.0446156	-5.25576	1.47414e-07	-0.322077	-0.146962	c5	macc	SBS7a	promoterUp
c5_macc_SBS7a	c5promoterDown	-0.548036	0.0465309	-11.7779	5.07445e-32	-0.638678	-0.457509	c5	macc	SBS7a	promoterDown
c5_macc_SBS7a	c5flankUp	-0.239553	0.0449695	-5.32701	9.98402e-08	-0.328391	-0.15079	c5	macc	SBS7a	flankUp
c5_macc_SBS7a	c5flankDown	-0.372355	0.0454871	-8.18594	2.70181e-16	-0.461877	-0.282926	c5	macc	SBS7a	flankDown
c5_macc_SBS7a	MACCeqFreqBin1of2_lowThr0	-0.0451622	0.0361711	-1.24857	0.211822	-0.115809	0.0254379	c5	macc	SBS7a	MACCeqFreqBin1of2_lowThr0
c5_macc_SBS7a	MACCeqFreqBin2of2_lowThr0	0.0110651	0.0357136	0.309827	0.756692	-0.0589997	0.0810903	c5	macc	SBS7a	MACCeqFreqBin2of2_lowThr0
c5_macc_SBS7b	c5promoterUp	-0.0646621	0.0559686	-1.15533	0.247956	-0.173497	0.0439735	c5	macc	SBS7b	promoterUp
c5_macc_SBS7b	c5promoterDown	-0.227705	0.0578316	-3.93738	8.23754e-05	-0.339648	-0.116048	c5	macc	SBS7b	promoterDown
c5_macc_SBS7b	c5flankUp	-0.157976	0.057339	-2.75511	0.00586719	-0.270319	-0.0459627	c5	macc	SBS7b	flankUp
c5_macc_SBS7b	c5flankDown	-0.206993	0.0575574	-3.59628	0.0003228	-0.319312	-0.0949995	c5	macc	SBS7b	flankDown
c5_macc_SBS7b	MACCeqFreqBin1of2_lowThr0	-0.0548562	0.0459688	-1.19334	0.232738	-0.143906	0.0339902	c5	macc	SBS7b	MACCeqFreqBin1of2_lowThr0
c5_macc_SBS7b	MACCeqFreqBin2of2_lowThr0	0.00974986	0.0450754	0.216301	0.828753	-0.0777847	0.097119	c5	macc	SBS7b	MACCeqFreqBin2of2_lowThr0
c5_mnase_SBS10a	c5promoterUp	-0.297555	0.110927	-2.68244	0.00730863	-0.518168	-0.0775309	c5	mnase	SBS10a	promoterUp
c5_mnase_SBS10a	c5promoterDown	-0.522577	0.113037	-4.62309	3.78073e-06	-0.746345	-0.299466	c5	mnase	SBS10a	promoterDown
c5_mnase_SBS10a	c5flankUp	-0.0762511	0.110555	-0.689714	0.490374	-0.297887	0.145123	c5	mnase	SBS10a	flankUp
c5_mnase_SBS10a	c5flankDown	-0.302381	0.111162	-2.72017	0.00652478	-0.52326	-0.0820253	c5	mnase	SBS10a	flankDown
c5_mnase_SBS10a	MNasefree	-1.4992	0.141955	-10.5611	4.51397e-26	-1.7967	-1.21053	c5	mnase	SBS10a	MNasefree
c5_mnase_SBS10a	MNasebound	0.036205	0.0918142	0.39433	0.693338	-0.144599	0.216961	c5	mnase	SBS10a	MNasebound
c5_mnase_SBS10a	MNaseunbound	0.275885	0.0885398	3.11594	0.00183358	0.102679	0.449038	c5	mnase	SBS10a	MNaseunbound
c5_mnase_SBS10b	c5promoterUp	-0.512629	0.149497	-3.42903	0.000605737	-0.823426	-0.202103	c5	mnase	SBS10b	promoterUp
c5_mnase_SBS10b	c5promoterDown	-0.790156	0.153018	-5.16382	2.41962e-07	-1.10632	-0.474393	c5	mnase	SBS10b	promoterDown
c5_mnase_SBS10b	c5flankUp	-0.31502	0.148535	-2.12084	0.0339354	-0.624945	-0.00540401	c5	mnase	SBS10b	flankUp
c5_mnase_SBS10b	c5flankDown	-0.37224	0.148341	-2.50935	0.0120952	-0.681819	-0.0628206	c5	mnase	SBS10b	flankDown
c5_mnase_SBS10b	MNasefree	-2.43566	0.2477	-9.8331	8.10875e-23	-2.95366	-1.95752	c5	mnase	SBS10b	MNasefree
c5_mnase_SBS10b	MNasebound	0.190472	0.120937	1.57497	0.115264	-0.0664329	0.44698	c5	mnase	SBS10b	MNasebound
c5_mnase_SBS10b	MNaseunbound	0.230065	0.117979	1.95005	0.0511706	-0.0121383	0.47203	c5	mnase	SBS10b	MNaseunbound
c5_mnase_SBS13	c5promoterUp	0.165933	0.0582759	2.84737	0.00440827	0.0506505	0.280689	c5	mnase	SBS13	promoterUp
c5_mnase_SBS13	c5promoterDown	0.267898	0.0579889	4.61981	3.84097e-06	0.153481	0.3819	c5	mnase	SBS13	promoterDown
c5_mnase_SBS13	c5flankUp	0.0654869	0.0592291	1.10565	0.268876	-0.0507789	0.181132	c5	mnase	SBS13	flankUp
c5_mnase_SBS13	c5flankDown	0.126586	0.0580639	2.18011	0.0292494	0.0122388	0.240401	c5	mnase	SBS13	flankDown
c5_mnase_SBS13	MNasefree	0.0240892	0.0692363	0.347927	0.727895	-0.117056	0.162466	c5	mnase	SBS13	MNasefree
c5_mnase_SBS13	MNasebound	0.0716622	0.0502509	1.42609	0.153843	-0.0270036	0.16959	c5	mnase	SBS13	MNasebound
c5_mnase_SBS13	MNaseunbound	0.0952713	0.0477274	1.99616	0.045917	0.000996563	0.188934	c5	mnase	SBS13	MNaseunbound
c5_mnase_SBS15	c5promoterUp	-0.244744	0.220658	-1.10916	0.267363	-0.704887	0.211779	c5	mnase	SBS15	promoterUp
c5_mnase_SBS15	c5promoterDown	-0.17707	0.221344	-0.799973	0.423726	-0.628762	0.271468	c5	mnase	SBS15	promoterDown
c5_mnase_SBS15	c5flankUp	-0.0513489	0.213884	-0.240078	0.81027	-0.502154	0.39619	c5	mnase	SBS15	flankUp
c5_mnase_SBS15	c5flankDown	-0.279401	0.219594	-1.27235	0.203247	-0.741222	0.177918	c5	mnase	SBS15	flankDown
c5_mnase_SBS15	MNasefree	-0.428101	0.2778	-1.54104	0.123307	-0.974787	0.0893959	c5	mnase	SBS15	MNasefree
c5_mnase_SBS15	MNasebound	0.2139	0.180196	1.18705	0.23521	-0.166251	0.58912	c5	mnase	SBS15	MNasebound
c5_mnase_SBS15	MNaseunbound	-0.0653109	0.181021	-0.360791	0.718255	-0.437908	0.30209	c5	mnase	SBS15	MNaseunbound
c5_mnase_SBS1	c5promoterUp	-0.327435	0.0479542	-6.82809	8.60532e-12	-0.43017	-0.225009	c5	mnase	SBS1	promoterUp
c5_mnase_SBS1	c5promoterDown	-0.000129155	0.0457395	-0.0028237	0.997747	-0.0973647	0.0970439	c5	mnase	SBS1	promoterDown
c5_mnase_SBS1	c5flankUp	-0.231859	0.0472303	-4.90912	9.14847e-07	-0.336256	-0.127861	c5	mnase	SBS1	flankUp
c5_mnase_SBS1	c5flankDown	-0.0626011	0.045369	-1.37982	0.167641	-0.162376	0.0369494	c5	mnase	SBS1	flankDown
c5_mnase_SBS1	MNasefree	0.148163	0.0517566	2.8627	0.00420054	0.0469427	0.248589	c5	mnase	SBS1	MNasefree
c5_mnase_SBS1	MNasebound	-0.0742062	0.0405374	-1.83056	0.067166	-0.163411	0.0144485	c5	mnase	SBS1	MNasebound
c5_mnase_SBS1	MNaseunbound	-0.0349735	0.0384858	-0.908739	0.363488	-0.117213	0.0469116	c5	mnase	SBS1	MNaseunbound
c5_mnase_SBS2	c5promoterUp	0.299088	0.0656674	4.55459	5.24867e-06	0.16819	0.429632	c5	mnase	SBS2	promoterUp
c5_mnase_SBS2	c5promoterDown	0.411937	0.0653557	6.303	2.91932e-10	0.280984	0.542614	c5	mnase	SBS2	promoterDown
c5_mnase_SBS2	c5flankUp	0.075053	0.0682664	1.09941	0.271587	-0.0602368	0.209784	c5	mnase	SBS2	flankUp
c5_mnase_SBS2	c5flankDown	0.172005	0.0665819	2.58336	0.00978424	0.0393811	0.30418	c5	mnase	SBS2	flankDown
c5_mnase_SBS2	MNasefree	0.247498	0.07084	3.49376	0.000476264	0.102145	0.390866	c5	mnase	SBS2	MNasefree
c5_mnase_SBS2	MNasebound	0.106127	0.056215	1.88788	0.0590418	-0.00537631	0.217036	c5	mnase	SBS2	MNasebound
c5_mnase_SBS2	MNaseunbound	0.0364003	0.0544246	0.66882	0.50361	-0.0722804	0.144531	c5	mnase	SBS2	MNaseunbound
c5_mnase_SBS6	c5promoterUp	-0.0430927	0.23321	-0.184781	0.853401	-0.525707	0.438122	c5	mnase	SBS6	promoterUp
c5_mnase_SBS6	c5promoterDown	0.135464	0.230775	0.586995	0.557207	-0.332481	0.603432	c5	mnase	SBS6	promoterDown
c5_mnase_SBS6	c5flankUp	-0.0247857	0.235281	-0.105345	0.916102	-0.524003	0.472292	c5	mnase	SBS6	flankUp
c5_mnase_SBS6	c5flankDown	-0.034437	0.233303	-0.147606	0.882654	-0.526145	0.455383	c5	mnase	SBS6	flankDown
c5_mnase_SBS6	MNasefree	0.306124	0.2349	1.30321	0.192504	-0.149582	0.756909	c5	mnase	SBS6	MNasefree
c5_mnase_SBS6	MNasebound	0.0907041	0.198246	0.457532	0.647288	-0.329489	0.507133	c5	mnase	SBS6	MNasebound
c5_mnase_SBS6	MNaseunbound	0.0311799	0.192534	0.161945	0.871349	-0.367888	0.427414	c5	mnase	SBS6	MNaseunbound
c5_mnase_SBS7a	c5promoterUp	-0.204912	0.0431282	-4.75124	2.02177e-06	-0.290024	-0.11987	c5	mnase	SBS7a	promoterUp
c5_mnase_SBS7a	c5promoterDown	-0.518941	0.045219	-11.4762	1.73837e-30	-0.607073	-0.430953	c5	mnase	SBS7a	promoterDown
c5_mnase_SBS7a	c5flankUp	-0.246805	0.0436925	-5.64867	1.6169e-08	-0.333108	-0.160591	c5	mnase	SBS7a	flankUp
c5_mnase_SBS7a	c5flankDown	-0.357375	0.0438674	-8.14671	3.73954e-16	-0.443812	-0.271047	c5	mnase	SBS7a	flankDown
c5_mnase_SBS7a	MNasefree	0.0942475	0.047726	1.97476	0.0482951	0.00159002	0.186401	c5	mnase	SBS7a	MNasefree
c5_mnase_SBS7a	MNasebound	0.130232	0.0376543	3.45861	0.000542973	0.0562982	0.204073	c5	mnase	SBS7a	MNasebound
c5_mnase_SBS7a	MNaseunbound	0.150562	0.0361491	4.16503	3.11309e-05	0.0795358	0.221511	c5	mnase	SBS7a	MNaseunbound
c5_mnase_SBS7b	c5promoterUp	-0.0755058	0.0553621	-1.36385	0.172614	-0.183814	0.0325521	c5	mnase	SBS7b	promoterUp
c5_mnase_SBS7b	c5promoterDown	-0.215062	0.0573278	-3.75144	0.00017582	-0.326269	-0.104194	c5	mnase	SBS7b	promoterDown
c5_mnase_SBS7b	c5flankUp	-0.152805	0.0562434	-2.71686	0.00659045	-0.263578	-0.0423907	c5	mnase	SBS7b	flankUp
c5_mnase_SBS7b	c5flankDown	-0.205458	0.0562489	-3.65266	0.000259538	-0.315519	-0.0957536	c5	mnase	SBS7b	flankDown
c5_mnase_SBS7b	MNasefree	0.290915	0.0622352	4.67445	2.94741e-06	0.171298	0.409398	c5	mnase	SBS7b	MNasefree
c5_mnase_SBS7b	MNasebound	0.195183	0.0481076	4.05722	4.96594e-05	0.101394	0.288633	c5	mnase	SBS7b	MNasebound
c5_mnase_SBS7b	MNaseunbound	0.129041	0.0467389	2.76089	0.00576437	0.0376631	0.220088	c5	mnase	SBS7b	MNaseunbound
c5_pcf11_SBS10a	c5promoterUp	-0.306943	0.10305	-2.97858	0.00289587	-0.508846	-0.105164	c5	pcf11	SBS10a	promoterUp
c5_pcf11_SBS10a	c5promoterDown	-0.556757	0.104905	-5.30724	1.11298e-07	-0.76247	-0.351245	c5	pcf11	SBS10a	promoterDown
c5_pcf11_SBS10a	c5flankUp	-0.0315131	0.101735	-0.309755	0.756747	-0.230765	0.167672	c5	pcf11	SBS10a	flankUp
c5_pcf11_SBS10a	c5flankDown	-0.251337	0.102619	-2.44921	0.0143169	-0.452557	-0.0502349	c5	pcf11	SBS10a	flankDown
c5_pcf11_SBS10a	PCF11eqFreqBin1of3_lowThr0	-0.0766624	0.0930112	-0.824227	0.40981	-0.258894	0.105435	c5	pcf11	SBS10a	PCF11eqFreqBin1of3_lowThr0
c5_pcf11_SBS10a	PCF11eqFreqBin2of3_lowThr0	-0.120949	0.0928591	-1.3025	0.192746	-0.302603	0.0605749	c5	pcf11	SBS10a	PCF11eqFreqBin2of3_lowThr0
c5_pcf11_SBS10a	PCF11eqFreqBin3of3_lowThr0	-0.380727	0.091174	-4.17583	2.96908e-05	-0.559261	-0.202282	c5	pcf11	SBS10a	PCF11eqFreqBin3of3_lowThr0
c5_pcf11_SBS10b	c5promoterUp	-0.727834	0.138733	-5.24628	1.552e-07	-1.0146	-0.441528	c5	pcf11	SBS10b	promoterUp
c5_pcf11_SBS10b	c5promoterDown	-1.00502	0.141701	-7.09252	1.31689e-12	-1.29598	-0.714643	c5	pcf11	SBS10b	promoterDown
c5_pcf11_SBS10b	c5flankUp	-0.357123	0.13623	-2.62146	0.00875538	-0.644061	-0.07056	c5	pcf11	SBS10b	flankUp
c5_pcf11_SBS10b	c5flankDown	-0.510584	0.136914	-3.72924	0.000192057	-0.796127	-0.225484	c5	pcf11	SBS10b	flankDown
c5_pcf11_SBS10b	PCF11eqFreqBin1of3_lowThr0	-0.115345	0.124875	-0.923684	0.355651	-0.37463	0.143434	c5	pcf11	SBS10b	PCF11eqFreqBin1of3_lowThr0
c5_pcf11_SBS10b	PCF11eqFreqBin2of3_lowThr0	-0.115965	0.124341	-0.932634	0.351009	-0.374354	0.141954	c5	pcf11	SBS10b	PCF11eqFreqBin2of3_lowThr0
c5_pcf11_SBS10b	PCF11eqFreqBin3of3_lowThr0	-0.635962	0.123844	-5.1352	2.81837e-07	-0.890453	-0.381869	c5	pcf11	SBS10b	PCF11eqFreqBin3of3_lowThr0
c5_pcf11_SBS13	c5promoterUp	0.143131	0.056289	2.54279	0.0109972	0.0318571	0.253867	c5	pcf11	SBS13	promoterUp
c5_pcf11_SBS13	c5promoterDown	0.23877	0.0551654	4.32825	1.50296e-05	0.129723	0.347405	c5	pcf11	SBS13	promoterDown
c5_pcf11_SBS13	c5flankUp	0.0783588	0.057484	1.36314	0.172838	-0.0346258	0.190704	c5	pcf11	SBS13	flankUp
c5_pcf11_SBS13	c5flankDown	0.111447	0.0565657	1.97023	0.0488122	0.00014876	0.222195	c5	pcf11	SBS13	flankDown
c5_pcf11_SBS13	PCF11eqFreqBin1of3_lowThr0	-0.10709	0.0561047	-1.90875	0.0562938	-0.218056	0.00259097	c5	pcf11	SBS13	PCF11eqFreqBin1of3_lowThr0
c5_pcf11_SBS13	PCF11eqFreqBin2of3_lowThr0	0.0188836	0.053164	0.355195	0.722443	-0.0861985	0.123021	c5	pcf11	SBS13	PCF11eqFreqBin2of3_lowThr0
c5_pcf11_SBS13	PCF11eqFreqBin3of3_lowThr0	0.0958252	0.0459116	2.08717	0.0368729	0.00500082	0.186399	c5	pcf11	SBS13	PCF11eqFreqBin3of3_lowThr0
c5_pcf11_SBS15	c5promoterUp	-0.381762	0.205501	-1.85771	0.0632096	-0.797238	0.0284951	c5	pcf11	SBS15	promoterUp
c5_pcf11_SBS15	c5promoterDown	-0.23323	0.199984	-1.16624	0.243516	-0.64025	0.170294	c5	pcf11	SBS15	promoterDown
c5_pcf11_SBS15	c5flankUp	0.00664093	0.192726	0.034458	0.972512	-0.400117	0.409718	c5	pcf11	SBS15	flankUp
c5_pcf11_SBS15	c5flankDown	-0.343938	0.203493	-1.69017	0.0909958	-0.763427	0.0696791	c5	pcf11	SBS15	flankDown
c5_pcf11_SBS15	PCF11eqFreqBin1of3_lowThr0	0.140855	0.178954	0.787101	0.431223	-0.229415	0.505318	c5	pcf11	SBS15	PCF11eqFreqBin1of3_lowThr0
c5_pcf11_SBS15	PCF11eqFreqBin2of3_lowThr0	-0.454992	0.200885	-2.26494	0.0235164	-0.870838	-0.0523016	c5	pcf11	SBS15	PCF11eqFreqBin2of3_lowThr0
c5_pcf11_SBS15	PCF11eqFreqBin3of3_lowThr0	-0.186358	0.170007	-1.09618	0.273001	-0.529637	0.154464	c5	pcf11	SBS15	PCF11eqFreqBin3of3_lowThr0
c5_pcf11_SBS1	c5promoterUp	-0.245673	0.0465704	-5.27531	1.32532e-07	-0.344887	-0.146783	c5	pcf11	SBS1	promoterUp
c5_pcf11_SBS1	c5promoterDown	0.0933449	0.0436939	2.13634	0.0326519	0.001068	0.185574	c5	pcf11	SBS1	promoterDown
c5_pcf11_SBS1	c5flankUp	-0.188435	0.046248	-4.07444	4.61255e-05	-0.290164	-0.0871258	c5	pcf11	SBS1	flankUp
c5_pcf11_SBS1	c5flankDown	-0.0130731	0.0443832	-0.294551	0.768337	-0.110251	0.0838636	c5	pcf11	SBS1	flankDown
c5_pcf11_SBS1	PCF11eqFreqBin1of3_lowThr0	-0.0868302	0.0421744	-2.05883	0.0395102	-0.176525	0.0023609	c5	pcf11	SBS1	PCF11eqFreqBin1of3_lowThr0
c5_pcf11_SBS1	PCF11eqFreqBin2of3_lowThr0	-0.104114	0.0417115	-2.49606	0.0125582	-0.192936	-0.0157633	c5	pcf11	SBS1	PCF11eqFreqBin2of3_lowThr0
c5_pcf11_SBS1	PCF11eqFreqBin3of3_lowThr0	-0.327959	0.0389282	-8.42473	3.61593e-17	-0.410245	-0.245898	c5	pcf11	SBS1	PCF11eqFreqBin3of3_lowThr0
c5_pcf11_SBS2	c5promoterUp	0.274685	0.0634478	4.32931	1.49577e-05	0.147929	0.401079	c5	pcf11	SBS2	promoterUp
c5_pcf11_SBS2	c5promoterDown	0.375302	0.0625276	6.00217	1.94694e-09	0.250027	0.500284	c5	pcf11	SBS2	promoterDown
c5_pcf11_SBS2	c5flankUp	0.0558994	0.0662142	0.84422	0.398546	-0.0756575	0.186866	c5	pcf11	SBS2	flankUp
c5_pcf11_SBS2	c5flankDown	0.156929	0.0645613	2.4307	0.0150697	0.0276982	0.285694	c5	pcf11	SBS2	flankDown
c5_pcf11_SBS2	PCF11eqFreqBin1of3_lowThr0	-0.113267	0.0617729	-1.8336	0.0667129	-0.236609	0.00901801	c5	pcf11	SBS2	PCF11eqFreqBin1of3_lowThr0
c5_pcf11_SBS2	PCF11eqFreqBin2of3_lowThr0	-0.00138687	0.0592867	-0.0233926	0.981337	-0.119881	0.116318	c5	pcf11	SBS2	PCF11eqFreqBin2of3_lowThr0
c5_pcf11_SBS2	PCF11eqFreqBin3of3_lowThr0	0.0797227	0.0527109	1.51245	0.130419	-0.026158	0.185389	c5	pcf11	SBS2	PCF11eqFreqBin3of3_lowThr0
c5_pcf11_SBS6	c5promoterUp	-0.011865	0.221833	-0.0534862	0.957345	-0.470143	0.445309	c5	pcf11	SBS6	promoterUp
c5_pcf11_SBS6	c5promoterDown	0.139436	0.218722	0.637505	0.523796	-0.304307	0.58299	c5	pcf11	SBS6	promoterDown
c5_pcf11_SBS6	c5flankUp	-0.158036	0.226324	-0.698273	0.485006	-0.632323	0.312401	c5	pcf11	SBS6	flankUp
c5_pcf11_SBS6	c5flankDown	-0.0491312	0.222328	-0.220985	0.825104	-0.522018	0.42079	c5	pcf11	SBS6	flankDown
c5_pcf11_SBS6	PCF11eqFreqBin1of3_lowThr0	-0.139923	0.201202	-0.695435	0.486783	-0.556953	0.272785	c5	pcf11	SBS6	PCF11eqFreqBin1of3_lowThr0
c5_pcf11_SBS6	PCF11eqFreqBin2of3_lowThr0	-0.264255	0.202852	-1.3027	0.192678	-0.68345	0.150319	c5	pcf11	SBS6	PCF11eqFreqBin2of3_lowThr0
c5_pcf11_SBS6	PCF11eqFreqBin3of3_lowThr0	-0.390861	0.192056	-2.03514	0.0418366	-0.781551	-0.0019298	c5	pcf11	SBS6	PCF11eqFreqBin3of3_lowThr0
c5_pcf11_SBS7a	c5promoterUp	-0.215744	0.0415424	-5.19334	2.06554e-07	-0.296947	-0.13462	c5	pcf11	SBS7a	promoterUp
c5_pcf11_SBS7a	c5promoterDown	-0.50297	0.0432293	-11.6349	2.73809e-31	-0.587197	-0.41887	c5	pcf11	SBS7a	promoterDown
c5_pcf11_SBS7a	c5flankUp	-0.224911	0.0417046	-5.39296	6.93059e-08	-0.307044	-0.142872	c5	pcf11	SBS7a	flankUp
c5_pcf11_SBS7a	c5flankDown	-0.340065	0.0421025	-8.07707	6.63408e-16	-0.422811	-0.257426	c5	pcf11	SBS7a	flankDown
c5_pcf11_SBS7a	PCF11eqFreqBin1of3_lowThr0	0.0234378	0.0388666	0.603032	0.546487	-0.052648	0.0994044	c5	pcf11	SBS7a	PCF11eqFreqBin1of3_lowThr0
c5_pcf11_SBS7a	PCF11eqFreqBin2of3_lowThr0	-0.0178375	0.0387174	-0.460711	0.645006	-0.0935384	0.0577502	c5	pcf11	SBS7a	PCF11eqFreqBin2of3_lowThr0
c5_pcf11_SBS7a	PCF11eqFreqBin3of3_lowThr0	-0.162801	0.0367173	-4.43392	9.25365e-06	-0.234523	-0.0911219	c5	pcf11	SBS7a	PCF11eqFreqBin3of3_lowThr0
c5_pcf11_SBS7b	c5promoterUp	-0.058686	0.0533829	-1.09934	0.271619	-0.162098	0.0444692	c5	pcf11	SBS7b	promoterUp
c5_pcf11_SBS7b	c5promoterDown	-0.200439	0.0547975	-3.65781	0.000254375	-0.306376	-0.0948228	c5	pcf11	SBS7b	promoterDown
c5_pcf11_SBS7b	c5flankUp	-0.151509	0.0545101	-2.77946	0.00544491	-0.258153	-0.0452459	c5	pcf11	SBS7b	flankUp
c5_pcf11_SBS7b	c5flankDown	-0.175154	0.0543628	-3.22194	0.00127326	-0.281247	-0.0694143	c5	pcf11	SBS7b	flankDown
c5_pcf11_SBS7b	PCF11eqFreqBin1of3_lowThr0	0.0073766	0.0511858	0.144114	0.88541	-0.0920404	0.106285	c5	pcf11	SBS7b	PCF11eqFreqBin1of3_lowThr0
c5_pcf11_SBS7b	PCF11eqFreqBin2of3_lowThr0	0.0723486	0.0498055	1.45262	0.146329	-0.0246588	0.16895	c5	pcf11	SBS7b	PCF11eqFreqBin2of3_lowThr0
c5_pcf11_SBS7b	PCF11eqFreqBin3of3_lowThr0	-0.134421	0.0467326	-2.87639	0.00402249	-0.224693	-0.044323	c5	pcf11	SBS7b	PCF11eqFreqBin3of3_lowThr0
c5_pol2_SBS10a	c5promoterUp	-0.0340363	0.130656	-0.260503	0.794476	-0.288565	0.220844	c5	pol2	SBS10a	promoterUp
c5_pol2_SBS10a	c5promoterDown	-0.27132	0.131997	-2.0555	0.0398307	-0.528345	-0.0140194	c5	pol2	SBS10a	promoterDown
c5_pol2_SBS10a	c5flankUp	0.0720134	0.135656	0.530854	0.59552	-0.189984	0.334085	c5	pol2	SBS10a	flankUp
c5_pol2_SBS10a	c5flankDown	-0.0471817	0.131638	-0.358421	0.720028	-0.302489	0.208333	c5	pol2	SBS10a	flankDown
c5_pol2_SBS10a	RPOL2eqFreqBin1of2_lowThr5	-0.276413	0.101462	-2.7243	0.00644382	-0.47533	-0.0787103	c5	pol2	SBS10a	RPOL2eqFreqBin1of2_lowThr5
c5_pol2_SBS10a	RPOL2eqFreqBin2of2_lowThr5	-0.568058	0.0985761	-5.76263	8.28119e-09	-0.762029	-0.375018	c5	pol2	SBS10a	RPOL2eqFreqBin2of2_lowThr5
c5_pol2_SBS10b	c5promoterUp	-0.330953	0.168229	-1.96728	0.0491511	-0.667591	0.00622374	c5	pol2	SBS10b	promoterUp
c5_pol2_SBS10b	c5promoterDown	-0.630001	0.171319	-3.67736	0.000235657	-0.973176	-0.286344	c5	pol2	SBS10b	promoterDown
c5_pol2_SBS10b	c5flankUp	-0.102461	0.173951	-0.589021	0.555847	-0.449635	0.244958	c5	pol2	SBS10b	flankUp
c5_pol2_SBS10b	c5flankDown	-0.231775	0.168462	-1.37583	0.168875	-0.564661	0.101113	c5	pol2	SBS10b	flankDown
c5_pol2_SBS10b	RPOL2eqFreqBin1of2_lowThr5	-1.07658	0.141143	-7.62758	2.39207e-14	-1.36603	-0.794356	c5	pol2	SBS10b	RPOL2eqFreqBin1of2_lowThr5
c5_pol2_SBS10b	RPOL2eqFreqBin2of2_lowThr5	-1.43031	0.13557	-10.5503	5.06214e-26	-1.70702	-1.15913	c5	pol2	SBS10b	RPOL2eqFreqBin2of2_lowThr5
c5_pol2_SBS13	c5promoterUp	0.111433	0.06524	1.70805	0.0876276	-0.0173441	0.239854	c5	pol2	SBS13	promoterUp
c5_pol2_SBS13	c5promoterDown	0.207	0.0643774	3.21541	0.00130258	0.0797189	0.334046	c5	pol2	SBS13	promoterDown
c5_pol2_SBS13	c5flankUp	0.0734061	0.0678387	1.08207	0.279222	-0.0601558	0.206491	c5	pol2	SBS13	flankUp
c5_pol2_SBS13	c5flankDown	0.0799451	0.0658011	1.21495	0.224384	-0.0493553	0.208857	c5	pol2	SBS13	flankDown
c5_pol2_SBS13	RPOL2eqFreqBin1of2_lowThr5	0.0337663	0.070292	0.480372	0.630963	-0.106711	0.170312	c5	pol2	SBS13	RPOL2eqFreqBin1of2_lowThr5
c5_pol2_SBS13	RPOL2eqFreqBin2of2_lowThr5	0.288986	0.0528008	5.47314	4.42119e-08	0.183932	0.39277	c5	pol2	SBS13	RPOL2eqFreqBin2of2_lowThr5
c5_pol2_SBS15	c5promoterUp	-0.353813	0.248655	-1.42291	0.154763	-0.858075	0.149089	c5	pol2	SBS15	promoterUp
c5_pol2_SBS15	c5promoterDown	-0.345177	0.248594	-1.38852	0.164979	-0.840799	0.149324	c5	pol2	SBS15	promoterDown
c5_pol2_SBS15	c5flankUp	-0.0490942	0.248042	-0.197927	0.843102	-0.555697	0.455343	c5	pol2	SBS15	flankUp
c5_pol2_SBS15	c5flankDown	-0.411747	0.251764	-1.63545	0.101955	-0.917159	0.0900799	c5	pol2	SBS15	flankDown
c5_pol2_SBS15	RPOL2eqFreqBin1of2_lowThr5	-0.918089	0.313473	-2.92876	0.00340314	-1.58684	-0.339703	c5	pol2	SBS15	RPOL2eqFreqBin1of2_lowThr5
c5_pol2_SBS15	RPOL2eqFreqBin2of2_lowThr5	-0.391605	0.210537	-1.86003	0.0628808	-0.814854	0.0101277	c5	pol2	SBS15	RPOL2eqFreqBin2of2_lowThr5
c5_pol2_SBS1	c5promoterUp	-0.4025	0.0549543	-7.32428	2.40193e-13	-0.51917	-0.286005	c5	pol2	SBS1	promoterUp
c5_pol2_SBS1	c5promoterDown	-0.130703	0.0531915	-2.45721	0.014002	-0.241473	-0.0198912	c5	pol2	SBS1	promoterDown
c5_pol2_SBS1	c5flankUp	-0.284293	0.0548744	-5.18079	2.20946e-07	-0.405905	-0.162995	c5	pol2	SBS1	flankUp
c5_pol2_SBS1	c5flankDown	-0.196817	0.0534361	-3.68321	0.000230311	-0.311301	-0.0824811	c5	pol2	SBS1	flankDown
c5_pol2_SBS1	RPOL2eqFreqBin1of2_lowThr5	-1.11204	0.0745023	-14.9263	2.223e-50	-1.2634	-0.966264	c5	pol2	SBS1	RPOL2eqFreqBin1of2_lowThr5
c5_pol2_SBS1	RPOL2eqFreqBin2of2_lowThr5	-1.00733	0.0563291	-17.883	1.60102e-71	-1.12113	-0.895956	c5	pol2	SBS1	RPOL2eqFreqBin2of2_lowThr5
c5_pol2_SBS2	c5promoterUp	0.202656	0.0748055	2.7091	0.00674653	0.0520932	0.353037	c5	pol2	SBS2	promoterUp
c5_pol2_SBS2	c5promoterDown	0.290177	0.0740928	3.9164	8.98822e-05	0.141231	0.438996	c5	pol2	SBS2	promoterDown
c5_pol2_SBS2	c5flankUp	0.00381926	0.0799595	0.0477649	0.961904	-0.156827	0.163998	c5	pol2	SBS2	flankUp
c5_pol2_SBS2	c5flankDown	0.0755206	0.0763809	0.988736	0.322792	-0.0780518	0.228773	c5	pol2	SBS2	flankDown
c5_pol2_SBS2	RPOL2eqFreqBin1of2_lowThr5	0.0313623	0.0731201	0.428914	0.667986	-0.115702	0.175013	c5	pol2	SBS2	RPOL2eqFreqBin1of2_lowThr5
c5_pol2_SBS2	RPOL2eqFreqBin2of2_lowThr5	0.285485	0.05748	4.96668	6.81079e-07	0.170311	0.399583	c5	pol2	SBS2	RPOL2eqFreqBin2of2_lowThr5
c5_pol2_SBS6	c5promoterUp	0.0380033	0.283389	0.134103	0.893321	-0.536667	0.614184	c5	pol2	SBS6	promoterUp
c5_pol2_SBS6	c5promoterDown	0.0868493	0.281819	0.308174	0.75795	-0.47012	0.644629	c5	pol2	SBS6	promoterDown
c5_pol2_SBS6	c5flankUp	0.0847751	0.294578	0.287785	0.773511	-0.522691	0.691097	c5	pol2	SBS6	flankUp
c5_pol2_SBS6	c5flankDown	-0.190357	0.29097	-0.654215	0.512973	-0.77252	0.387466	c5	pol2	SBS6	flankDown
c5_pol2_SBS6	RPOL2eqFreqBin1of2_lowThr5	-0.6955	0.263819	-2.63628	0.00838208	-1.23239	-0.194518	c5	pol2	SBS6	RPOL2eqFreqBin1of2_lowThr5
c5_pol2_SBS6	RPOL2eqFreqBin2of2_lowThr5	-0.681007	0.225053	-3.02598	0.0024783	-1.13563	-0.242574	c5	pol2	SBS6	RPOL2eqFreqBin2of2_lowThr5
c5_pol2_SBS7a	c5promoterUp	-0.074933	0.0531436	-1.41001	0.158537	-0.179336	0.0295213	c5	pol2	SBS7a	promoterUp
c5_pol2_SBS7a	c5promoterDown	-0.453807	0.0549126	-8.26416	1.40683e-16	-0.560246	-0.347407	c5	pol2	SBS7a	promoterDown
c5_pol2_SBS7a	c5flankUp	-0.200093	0.0564109	-3.54706	0.00038956	-0.310087	-0.0901455	c5	pol2	SBS7a	flankUp
c5_pol2_SBS7a	c5flankDown	-0.352164	0.0549205	-6.41225	1.43389e-10	-0.458411	-0.246	c5	pol2	SBS7a	flankDown
c5_pol2_SBS7a	RPOL2eqFreqBin1of2_lowThr5	-0.434408	0.0506701	-8.57325	1.00605e-17	-0.533569	-0.336494	c5	pol2	SBS7a	RPOL2eqFreqBin1of2_lowThr5
c5_pol2_SBS7a	RPOL2eqFreqBin2of2_lowThr5	-0.236205	0.0416841	-5.66656	1.45694e-08	-0.317275	-0.155556	c5	pol2	SBS7a	RPOL2eqFreqBin2of2_lowThr5
c5_pol2_SBS7b	c5promoterUp	-0.0757878	0.0644467	-1.17598	0.239604	-0.201936	0.0502493	c5	pol2	SBS7b	promoterUp
c5_pol2_SBS7b	c5promoterDown	-0.233541	0.0657738	-3.55067	0.000384246	-0.361757	-0.105497	c5	pol2	SBS7b	promoterDown
c5_pol2_SBS7b	c5flankUp	-0.194322	0.0680917	-2.85383	0.00431962	-0.327845	-0.061073	c5	pol2	SBS7b	flankUp
c5_pol2_SBS7b	c5flankDown	-0.261097	0.0663793	-3.93342	8.37463e-05	-0.390245	-0.132225	c5	pol2	SBS7b	flankDown
c5_pol2_SBS7b	RPOL2eqFreqBin1of2_lowThr5	-0.152476	0.0668095	-2.28225	0.0224749	-0.283419	-0.0245227	c5	pol2	SBS7b	RPOL2eqFreqBin1of2_lowThr5
c5_pol2_SBS7b	RPOL2eqFreqBin2of2_lowThr5	-0.0504166	0.0539819	-0.933954	0.350328	-0.155038	0.0530488	c5	pol2	SBS7b	RPOL2eqFreqBin2of2_lowThr5
c5_single_SBS10a	c5promoterUp	-0.287119	0.172975	-1.65988	0.0969386	-0.626481	0.0522124	c5	single	SBS10a	promoterUp
c5_single_SBS10a	c5promoterDown	-0.520982	0.174073	-2.99289	0.00276347	-0.862439	-0.179579	c5	single	SBS10a	promoterDown
c5_single_SBS10a	c5flankUp	-0.0186513	0.172329	-0.108231	0.913813	-0.356924	0.319609	c5	single	SBS10a	flankUp
c5_single_SBS10a	c5flankDown	-0.208542	0.172743	-1.20723	0.227342	-0.547604	0.130496	c5	single	SBS10a	flankDown
c5_single_SBS10b	c5promoterUp	-0.664977	0.21006	-3.16565	0.00154735	-1.08672	-0.243385	c5	single	SBS10b	promoterUp
c5_single_SBS10b	c5promoterDown	-0.994859	0.212308	-4.68591	2.78715e-06	-1.41964	-0.57032	c5	single	SBS10b	promoterDown
c5_single_SBS10b	c5flankUp	-0.251945	0.208589	-1.20785	0.227104	-0.673911	0.169893	c5	single	SBS10b	flankUp
c5_single_SBS10b	c5flankDown	-0.369879	0.208872	-1.77084	0.0765877	-0.79123	0.0513452	c5	single	SBS10b	flankDown
c5_single_SBS13	c5promoterUp	0.222775	0.0704963	3.1601	0.00157716	0.0832682	0.361933	c5	single	SBS13	promoterUp
c5_single_SBS13	c5promoterDown	0.332508	0.0698558	4.75992	1.93668e-06	0.19462	0.47012	c5	single	SBS13	promoterDown
c5_single_SBS13	c5flankUp	0.0953523	0.0718546	1.32702	0.184503	-0.0456964	0.236003	c5	single	SBS13	flankUp
c5_single_SBS13	c5flankDown	0.161848	0.071004	2.27943	0.0226416	0.0222055	0.301142	c5	single	SBS13	flankDown
c5_single_SBS15	c5promoterUp	-0.541657	0.2757	-1.96466	0.0494532	-1.09633	0.0106069	c5	single	SBS15	promoterUp
c5_single_SBS15	c5promoterDown	-0.450243	0.274446	-1.64056	0.10089	-1.00333	0.101356	c5	single	SBS15	promoterDown
c5_single_SBS15	c5flankUp	-0.0851373	0.264749	-0.321578	0.747772	-0.63679	0.464751	c5	single	SBS15	flankUp
c5_single_SBS15	c5flankDown	-0.447676	0.272812	-1.64097	0.100804	-1.00766	0.109427	c5	single	SBS15	flankDown
c5_single_SBS1	c5promoterUp	-0.470209	0.0547584	-8.58699	8.92812e-18	-0.587372	-0.353248	c5	single	SBS1	promoterUp
c5_single_SBS1	c5promoterDown	-0.173592	0.0529685	-3.27727	0.00104817	-0.28525	-0.0619468	c5	single	SBS1	promoterDown
c5_single_SBS1	c5flankUp	-0.302123	0.0535996	-5.63666	1.73382e-08	-0.422065	-0.18245	c5	single	SBS1	flankUp
c5_single_SBS1	c5flankDown	-0.148975	0.0525013	-2.83755	0.00454613	-0.264797	-0.0332989	c5	single	SBS1	flankDown
c5_single_SBS2	c5promoterUp	0.355112	0.0855371	4.15156	3.30222e-05	0.183757	0.526244	c5	single	SBS2	promoterUp
c5_single_SBS2	c5promoterDown	0.482489	0.0850276	5.6745	1.39093e-08	0.312457	0.652321	c5	single	SBS2	promoterDown
c5_single_SBS2	c5flankUp	0.100727	0.0876834	1.14876	0.250655	-0.0746909	0.275846	c5	single	SBS2	flankUp
c5_single_SBS2	c5flankDown	0.21829	0.0865214	2.52296	0.0116373	0.0445998	0.391719	c5	single	SBS2	flankDown
c5_single_SBS6	c5promoterUp	-0.162702	0.332589	-0.4892	0.6247	-0.834215	0.508468	c5	single	SBS6	promoterUp
c5_single_SBS6	c5promoterDown	0.0260055	0.330688	0.0786407	0.937318	-0.635547	0.687764	c5	single	SBS6	promoterDown
c5_single_SBS6	c5flankUp	-0.0491256	0.331159	-0.148344	0.882071	-0.733203	0.634004	c5	single	SBS6	flankUp
c5_single_SBS6	c5flankDown	-0.0190892	0.330337	-0.057787	0.953918	-0.70137	0.662107	c5	single	SBS6	flankDown
c5_single_SBS7a	c5promoterUp	-0.25525	0.0653664	-3.90491	9.42613e-05	-0.383715	-0.126815	c5	single	SBS7a	promoterUp
c5_single_SBS7a	c5promoterDown	-0.569853	0.0667759	-8.53381	1.41601e-17	-0.700272	-0.439487	c5	single	SBS7a	promoterDown
c5_single_SBS7a	c5flankUp	-0.246359	0.0654073	-3.76654	0.000165524	-0.375853	-0.116887	c5	single	SBS7a	flankUp
c5_single_SBS7a	c5flankDown	-0.366374	0.0657216	-5.57464	2.48041e-08	-0.49615	-0.23663	c5	single	SBS7a	flankDown
c5_single_SBS7b	c5promoterUp	-0.107596	0.0733941	-1.466	0.142648	-0.250793	0.0354658	c5	single	SBS7b	promoterUp
c5_single_SBS7b	c5promoterDown	-0.256619	0.0748914	-3.42655	0.000611306	-0.402116	-0.11129	c5	single	SBS7b	promoterDown
c5_single_SBS7b	c5flankUp	-0.17893	0.0740053	-2.4178	0.0156148	-0.324659	-0.0333819	c5	single	SBS7b	flankUp
c5_single_SBS7b	c5flankDown	-0.21838	0.0741562	-2.94486	0.00323099	-0.363794	-0.0731502	c5	single	SBS7b	flankDown
c5_spt5_SBS10a	c5promoterUp	-0.0323026	0.13785	-0.234332	0.814727	-0.301779	0.237441	c5	spt5	SBS10a	promoterUp
c5_spt5_SBS10a	c5promoterDown	-0.323584	0.139497	-2.31965	0.02036	-0.594618	-0.0525691	c5	spt5	SBS10a	promoterDown
c5_spt5_SBS10a	c5flankUp	0.0805143	0.144699	0.556427	0.577919	-0.199389	0.360437	c5	spt5	SBS10a	flankUp
c5_spt5_SBS10a	c5flankDown	-0.095561	0.140858	-0.678421	0.497505	-0.368673	0.177478	c5	spt5	SBS10a	flankDown
c5_spt5_SBS10a	SPT5eqFreqBin1of2_lowThr5	-0.417119	0.106317	-3.92335	8.73269e-05	-0.626572	-0.209818	c5	spt5	SBS10a	SPT5eqFreqBin1of2_lowThr5
c5_spt5_SBS10a	SPT5eqFreqBin2of2_lowThr5	-0.708764	0.108296	-6.5447	5.96156e-11	-0.923287	-0.496672	c5	spt5	SBS10a	SPT5eqFreqBin2of2_lowThr5
c5_spt5_SBS10b	c5promoterUp	-0.392199	0.180378	-2.17432	0.029681	-0.751359	-0.0329367	c5	spt5	SBS10b	promoterUp
c5_spt5_SBS10b	c5promoterDown	-0.703441	0.183334	-3.83694	0.000124576	-1.06927	-0.337546	c5	spt5	SBS10b	promoterDown
c5_spt5_SBS10b	c5flankUp	-0.191535	0.187642	-1.02075	0.307374	-0.561598	0.178394	c5	spt5	SBS10b	flankUp
c5_spt5_SBS10b	c5flankDown	-0.251242	0.182118	-1.37955	0.167724	-0.612457	0.109771	c5	spt5	SBS10b	flankDown
c5_spt5_SBS10b	SPT5eqFreqBin1of2_lowThr5	-1.32696	0.160051	-8.29087	1.12422e-16	-1.65499	-1.01185	c5	spt5	SBS10b	SPT5eqFreqBin1of2_lowThr5
c5_spt5_SBS10b	SPT5eqFreqBin2of2_lowThr5	-1.61548	0.163214	-9.89793	4.24965e-23	-1.94764	-1.29649	c5	spt5	SBS10b	SPT5eqFreqBin2of2_lowThr5
c5_spt5_SBS13	c5promoterUp	0.111215	0.066435	1.67405	0.0941213	-0.0200488	0.242091	c5	spt5	SBS13	promoterUp
c5_spt5_SBS13	c5promoterDown	0.201385	0.0656468	3.0677	0.00215712	0.0717045	0.330788	c5	spt5	SBS13	promoterDown
c5_spt5_SBS13	c5flankUp	0.06553	0.0692599	0.946147	0.344074	-0.0705282	0.201102	c5	spt5	SBS13	flankUp
c5_spt5_SBS13	c5flankDown	0.0890294	0.0673191	1.3225	0.186002	-0.0433285	0.22095	c5	spt5	SBS13	flankDown
c5_spt5_SBS13	SPT5eqFreqBin1of2_lowThr5	0.162094	0.07045	2.30084	0.0214008	0.0211811	0.299135	c5	spt5	SBS13	SPT5eqFreqBin1of2_lowThr5
c5_spt5_SBS13	SPT5eqFreqBin2of2_lowThr5	0.325327	0.0602166	5.40262	6.56732e-08	0.205076	0.443449	c5	spt5	SBS13	SPT5eqFreqBin2of2_lowThr5
c5_spt5_SBS15	c5promoterUp	-0.42607	0.256138	-1.66344	0.0962253	-0.946536	0.0925378	c5	spt5	SBS15	promoterUp
c5_spt5_SBS15	c5promoterDown	-0.390559	0.255199	-1.53041	0.125916	-0.903302	0.120588	c5	spt5	SBS15	promoterDown
c5_spt5_SBS15	c5flankUp	-0.114242	0.256399	-0.445562	0.655913	-0.637135	0.405729	c5	spt5	SBS15	flankUp
c5_spt5_SBS15	c5flankDown	-0.445411	0.25971	-1.71503	0.0863391	-0.972218	0.0774966	c5	spt5	SBS15	flankDown
c5_spt5_SBS15	SPT5eqFreqBin1of2_lowThr5	-0.555535	0.290996	-1.90908	0.0562521	-1.16231	-0.0176051	c5	spt5	SBS15	SPT5eqFreqBin1of2_lowThr5
c5_spt5_SBS15	SPT5eqFreqBin2of2_lowThr5	-0.4413	0.252838	-1.74538	0.080918	-0.955356	0.0321712	c5	spt5	SBS15	SPT5eqFreqBin2of2_lowThr5
c5_spt5_SBS1	c5promoterUp	-0.336115	0.146787	-2.28981	0.0220324	-0.631991	-0.0396011	c5	spt5	SBS1	promoterUp
c5_spt5_SBS1	c5promoterDown	-0.192153	0.145237	-1.32303	0.185825	-0.483891	0.100365	c5	spt5	SBS1	promoterDown
c5_spt5_SBS1	c5flankUp	-0.166063	0.154234	-1.0767	0.281616	-0.472188	0.140024	c5	spt5	SBS1	flankUp
c5_spt5_SBS1	c5flankDown	-0.29111	0.14932	-1.94957	0.051227	-0.585979	0.00323239	c5	spt5	SBS1	flankDown
c5_spt5_SBS1	SPT5eqFreqBin1of2_lowThr5	-1.20283	0.116507	-10.324	5.48611e-25	-1.44424	-0.96486	c5	spt5	SBS1	SPT5eqFreqBin1of2_lowThr5
c5_spt5_SBS1	SPT5eqFreqBin2of2_lowThr5	-1.06297	0.110135	-9.65147	4.84578e-22	-1.28714	-0.840936	c5	spt5	SBS1	SPT5eqFreqBin2of2_lowThr5
c5_spt5_SBS2	c5promoterUp	0.252969	0.0772742	3.27365	0.00106168	0.0976562	0.408018	c5	spt5	SBS2	promoterUp
c5_spt5_SBS2	c5promoterDown	0.328334	0.0766775	4.28201	1.8521e-05	0.174934	0.481502	c5	spt5	SBS2	promoterDown
c5_spt5_SBS2	c5flankUp	0.0490132	0.0826803	0.592804	0.553312	-0.116496	0.214038	c5	spt5	SBS2	flankUp
c5_spt5_SBS2	c5flankDown	0.128356	0.079451	1.61554	0.106195	-0.0308025	0.287081	c5	spt5	SBS2	flankDown
c5_spt5_SBS2	SPT5eqFreqBin1of2_lowThr5	0.116725	0.0742711	1.5716	0.116043	-0.0329033	0.262861	c5	spt5	SBS2	SPT5eqFreqBin1of2_lowThr5
c5_spt5_SBS2	SPT5eqFreqBin2of2_lowThr5	0.314142	0.0643811	4.87942	1.06397e-06	0.184731	0.441722	c5	spt5	SBS2	SPT5eqFreqBin2of2_lowThr5
c5_spt5_SBS6	c5promoterUp	-0.206232	0.291144	-0.708353	0.478726	-0.800532	0.386263	c5	spt5	SBS6	promoterUp
c5_spt5_SBS6	c5promoterDown	-0.134694	0.288828	-0.466348	0.640966	-0.711416	0.439561	c5	spt5	SBS6	promoterDown
c5_spt5_SBS6	c5flankUp	-0.004796	0.301685	-0.0158974	0.987316	-0.637546	0.625222	c5	spt5	SBS6	flankUp
c5_spt5_SBS6	c5flankDown	-0.290436	0.298495	-0.973002	0.330553	-0.900095	0.313202	c5	spt5	SBS6	flankDown
c5_spt5_SBS6	SPT5eqFreqBin1of2_lowThr5	-0.43816	0.260251	-1.6836	0.0922582	-0.968639	0.0588419	c5	spt5	SBS6	SPT5eqFreqBin1of2_lowThr5
c5_spt5_SBS6	SPT5eqFreqBin2of2_lowThr5	-0.48446	0.24635	-1.96655	0.049235	-0.977693	-0.0137681	c5	spt5	SBS6	SPT5eqFreqBin2of2_lowThr5
c5_spt5_SBS7a	c5promoterUp	-0.127051	0.0545361	-2.32966	0.019824	-0.234911	-0.0191534	c5	spt5	SBS7a	promoterUp
c5_spt5_SBS7a	c5promoterDown	-0.53605	0.0563036	-9.5207	1.7202e-21	-0.645486	-0.426694	c5	spt5	SBS7a	promoterDown
c5_spt5_SBS7a	c5flankUp	-0.24491	0.05827	-4.20303	2.6337e-05	-0.358867	-0.131023	c5	spt5	SBS7a	flankUp
c5_spt5_SBS7a	c5flankDown	-0.424936	0.0570683	-7.44609	9.61485e-14	-0.535484	-0.314523	c5	spt5	SBS7a	flankDown
c5_spt5_SBS7a	SPT5eqFreqBin1of2_lowThr5	-0.288625	0.0517587	-5.57636	2.4561e-08	-0.389817	-0.188749	c5	spt5	SBS7a	SPT5eqFreqBin1of2_lowThr5
c5_spt5_SBS7a	SPT5eqFreqBin2of2_lowThr5	0.00903952	0.0446299	0.202544	0.839492	-0.0778312	0.0953026	c5	spt5	SBS7a	SPT5eqFreqBin2of2_lowThr5
c5_spt5_SBS7b	c5promoterUp	-0.101221	0.065767	-1.53908	0.123785	-0.230649	0.0280631	c5	spt5	SBS7b	promoterUp
c5_spt5_SBS7b	c5promoterDown	-0.286805	0.0672246	-4.26636	1.98685e-05	-0.417982	-0.155856	c5	spt5	SBS7b	promoterDown
c5_spt5_SBS7b	c5flankUp	-0.200875	0.0695249	-2.88925	0.00386164	-0.337885	-0.0641445	c5	spt5	SBS7b	flankUp
c5_spt5_SBS7b	c5flankDown	-0.299442	0.068395	-4.37813	1.19701e-05	-0.432549	-0.16668	c5	spt5	SBS7b	flankDown
c5_spt5_SBS7b	SPT5eqFreqBin1of2_lowThr5	-0.114577	0.0704557	-1.62622	0.103903	-0.252873	0.0202119	c5	spt5	SBS7b	SPT5eqFreqBin1of2_lowThr5
c5_spt5_SBS7b	SPT5eqFreqBin2of2_lowThr5	0.143767	0.0590209	2.43586	0.0148562	0.029355	0.256533	c5	spt5	SBS7b	SPT5eqFreqBin2of2_lowThr5
c5_tfbs_SBS10a	c5promoterUp	0.295762	0.21188	1.3959	0.162745	-0.116475	0.715662	c5	tfbs	SBS10a	promoterUp
c5_tfbs_SBS10a	c5promoterDown	0.0123535	0.216242	0.057128	0.954443	-0.411123	0.442362	c5	tfbs	SBS10a	promoterDown
c5_tfbs_SBS10a	c5flankUp	0.550325	0.220725	2.49326	0.0126576	0.12184	0.984531	c5	tfbs	SBS10a	flankUp
c5_tfbs_SBS10a	c5flankDown	0.245286	0.228064	1.07552	0.282143	-0.196335	0.690587	c5	tfbs	SBS10a	flankDown
c5_tfbs_SBS10a	TFBSactive	-0.375101	0.202996	-1.84783	0.0646275	-0.790181	0.0267499	c5	tfbs	SBS10a	TFBSactive
c5_tfbs_SBS10a	TFBSinactiveRef	0.234873	0.144927	1.62064	0.105096	-0.0495287	0.520163	c5	tfbs	SBS10a	TFBSinactiveRef
c5_tfbs_SBS10a	TFBSinactive	-0.381366	0.212927	-1.79107	0.073282	-0.818727	0.0374055	c5	tfbs	SBS10a	TFBSinactive
c5_tfbs_SBS10b	c5promoterUp	0.242565	0.32131	0.754926	0.450293	-0.411764	0.921251	c5	tfbs	SBS10b	promoterUp
c5_tfbs_SBS10b	c5promoterDown	-0.0258989	0.329198	-0.0786728	0.937293	-0.691827	0.661003	c5	tfbs	SBS10b	promoterDown
c5_tfbs_SBS10b	c5flankUp	0.699552	0.328651	2.12855	0.0332913	0.0328384	1.38668	c5	tfbs	SBS10b	flankUp
c5_tfbs_SBS10b	c5flankDown	0.492718	0.33709	1.46168	0.143829	-0.21005	1.20919	c5	tfbs	SBS10b	flankDown
c5_tfbs_SBS10b	TFBSactive	-0.818313	0.32427	-2.52356	0.0116175	-1.49899	-0.184368	c5	tfbs	SBS10b	TFBSactive
c5_tfbs_SBS10b	TFBSinactiveRef	0.238196	0.202794	1.17457	0.240166	-0.182366	0.660486	c5	tfbs	SBS10b	TFBSinactiveRef
c5_tfbs_SBS10b	TFBSinactive	-1.51443	0.447677	-3.38286	0.000717347	-2.51844	-0.682562	c5	tfbs	SBS10b	TFBSinactive
c5_tfbs_SBS13	c5promoterUp	-0.0639669	0.260053	-0.245977	0.8057	-0.588842	0.464768	c5	tfbs	SBS13	promoterUp
c5_tfbs_SBS13	c5promoterDown	0.0373375	0.259609	0.143822	0.885641	-0.486333	0.564654	c5	tfbs	SBS13	promoterDown
c5_tfbs_SBS13	c5flankUp	-0.367176	0.284581	-1.29023	0.19697	-0.935397	0.200741	c5	tfbs	SBS13	flankUp
c5_tfbs_SBS13	c5flankDown	-0.217711	0.280428	-0.776353	0.437541	-0.782248	0.346069	c5	tfbs	SBS13	flankDown
c5_tfbs_SBS13	TFBSactive	0.366289	0.239771	1.52766	0.126596	-0.117414	0.844871	c5	tfbs	SBS13	TFBSactive
c5_tfbs_SBS13	TFBSinactiveRef	0.0376135	0.209485	0.179552	0.857504	-0.378081	0.453503	c5	tfbs	SBS13	TFBSinactiveRef
c5_tfbs_SBS13	TFBSinactive	0.194602	0.245608	0.792331	0.428168	-0.299243	0.682987	c5	tfbs	SBS13	TFBSinactive
c5_tfbs_SBS1	c5promoterUp	-0.375321	0.222447	-1.68724	0.0915573	-0.827466	0.0795358	c5	tfbs	SBS1	promoterUp
c5_tfbs_SBS1	c5promoterDown	-0.226273	0.221616	-1.02101	0.307248	-0.669393	0.219645	c5	tfbs	SBS1	promoterDown
c5_tfbs_SBS1	c5flankUp	-0.0812648	0.231103	-0.351638	0.72511	-0.556626	0.394704	c5	tfbs	SBS1	flankUp
c5_tfbs_SBS1	c5flankDown	-0.192665	0.233411	-0.825433	0.409126	-0.675245	0.290464	c5	tfbs	SBS1	flankDown
c5_tfbs_SBS1	TFBSactive	-0.103726	0.207017	-0.501053	0.616334	-0.516429	0.306816	c5	tfbs	SBS1	TFBSactive
c5_tfbs_SBS1	TFBSinactiveRef	0.0472565	0.172604	0.273785	0.78425	-0.308636	0.403109	c5	tfbs	SBS1	TFBSinactiveRef
c5_tfbs_SBS1	TFBSinactive	-0.269656	0.212844	-1.26692	0.205185	-0.689569	0.146709	c5	tfbs	SBS1	TFBSinactive
c5_tfbs_SBS2	c5promoterUp	0.498592	0.301906	1.65148	0.0986402	-0.106073	1.11103	c5	tfbs	SBS2	promoterUp
c5_tfbs_SBS2	c5promoterDown	0.525143	0.302479	1.73613	0.0825406	-0.0795361	1.13792	c5	tfbs	SBS2	promoterDown
c5_tfbs_SBS2	c5flankUp	0.215625	0.322665	0.668264	0.503965	-0.436481	0.872133	c5	tfbs	SBS2	flankUp
c5_tfbs_SBS2	c5flankDown	0.419878	0.316815	1.32531	0.185068	-0.217939	1.06327	c5	tfbs	SBS2	flankDown
c5_tfbs_SBS2	TFBSactive	0.127451	0.268004	0.475557	0.63439	-0.417628	0.667336	c5	tfbs	SBS2	TFBSactive
c5_tfbs_SBS2	TFBSinactiveRef	-0.145676	0.234271	-0.621827	0.534056	-0.619401	0.328907	c5	tfbs	SBS2	TFBSinactiveRef
c5_tfbs_SBS2	TFBSinactive	0.243165	0.263606	0.922457	0.35629	-0.298465	0.778343	c5	tfbs	SBS2	TFBSinactive
c5_tfbs_SBS6	c5promoterUp	0.564251	0.511534	1.10306	0.270003	-0.409573	1.66996	c5	tfbs	SBS6	promoterUp
c5_tfbs_SBS6	c5promoterDown	0.575061	0.506968	1.13431	0.256663	-0.368686	1.65928	c5	tfbs	SBS6	promoterDown
c5_tfbs_SBS6	c5flankUp	-0.180324	0.627416	-0.287407	0.773801	-1.44862	1.08838	c5	tfbs	SBS6	flankUp
c5_tfbs_SBS6	c5flankDown	-0.394658	0.655417	-0.602148	0.547075	-1.72317	0.895629	c5	tfbs	SBS6	flankDown
c5_tfbs_SBS6	TFBSactive	-0.160664	0.488002	-0.329228	0.741983	-1.10989	0.72143	c5	tfbs	SBS6	TFBSactive
c5_tfbs_SBS6	TFBSinactiveRef	0.240481	0.344096	0.698877	0.484629	-0.44401	0.92431	c5	tfbs	SBS6	TFBSinactiveRef
c5_tfbs_SBS6	TFBSinactive	0.261091	0.4645	0.56209	0.574055	-0.656913	1.11442	c5	tfbs	SBS6	TFBSinactive
c5_tfbs_SBS7a	c5promoterUp	0.213212	0.0862546	2.4719	0.0134398	0.0471319	0.382352	c5	tfbs	SBS7a	promoterUp
c5_tfbs_SBS7a	c5promoterDown	-0.227097	0.0901027	-2.52043	0.0117212	-0.400481	-0.0513572	c5	tfbs	SBS7a	promoterDown
c5_tfbs_SBS7a	c5flankUp	0.0104	0.0989811	0.10507	0.91632	-0.181555	0.203177	c5	tfbs	SBS7a	flankUp
c5_tfbs_SBS7a	c5flankDown	-0.28604	0.104668	-2.73285	0.00627898	-0.489472	-0.0833375	c5	tfbs	SBS7a	flankDown
c5_tfbs_SBS7a	TFBSactive	0.786979	0.0751352	10.4742	1.13525e-25	0.641594	0.931754	c5	tfbs	SBS7a	TFBSactive
c5_tfbs_SBS7a	TFBSinactiveRef	0.154268	0.0678328	2.27424	0.0229515	0.0221937	0.286332	c5	tfbs	SBS7a	TFBSinactiveRef
c5_tfbs_SBS7a	TFBSinactive	0.875505	0.0787079	11.1235	9.64406e-29	0.722203	1.02753	c5	tfbs	SBS7a	TFBSinactive
c5_tfbs_SBS7b	c5promoterUp	0.0322796	0.124067	0.260178	0.794726	-0.205208	0.276598	c5	tfbs	SBS7b	promoterUp
c5_tfbs_SBS7b	c5promoterDown	-0.238442	0.127071	-1.87645	0.060593	-0.48191	0.0108046	c5	tfbs	SBS7b	promoterDown
c5_tfbs_SBS7b	c5flankUp	-0.218359	0.146647	-1.48901	0.136485	-0.503431	0.0670732	c5	tfbs	SBS7b	flankUp
c5_tfbs_SBS7b	c5flankDown	-0.0842829	0.142505	-0.591436	0.554228	-0.36111	0.193343	c5	tfbs	SBS7b	flankDown
c5_tfbs_SBS7b	TFBSactive	0.58437	0.106491	5.48752	4.07613e-08	0.379393	0.787283	c5	tfbs	SBS7b	TFBSactive
c5_tfbs_SBS7b	TFBSinactiveRef	-0.126844	0.096938	-1.30851	0.190701	-0.315383	0.0606516	c5	tfbs	SBS7b	TFBSinactiveRef
c5_tfbs_SBS7b	TFBSinactive	0.753966	0.108718	6.93506	4.06051e-12	0.542474	0.962562	c5	tfbs	SBS7b	TFBSinactive
macc_single_SBS13	MACCeqFreqBin1of2_lowThr0	-0.0266732	0.0231075	-1.15431	0.248373	-0.0720811	0.0187349	macc	single	SBS13	MACCeqFreqBin1of2_lowThr0
macc_single_SBS13	MACCeqFreqBin2of2_lowThr0	0.00583957	0.0231091	0.252695	0.800504	-0.0395857	0.0512651	macc	single	SBS13	MACCeqFreqBin2of2_lowThr0
macc_single_SBS15	MACCeqFreqBin1of2_lowThr0	-0.0590389	0.0965986	-0.611178	0.541082	-0.249395	0.131317	macc	single	SBS15	MACCeqFreqBin1of2_lowThr0
macc_single_SBS15	MACCeqFreqBin2of2_lowThr0	-0.0976968	0.0966104	-1.01125	0.311899	-0.288138	0.0927442	macc	single	SBS15	MACCeqFreqBin2of2_lowThr0
macc_single_SBS1	MACCeqFreqBin1of2_lowThr0	-0.0840843	0.0186213	-4.51549	6.31699e-06	-0.120786	-0.0473825	macc	single	SBS1	MACCeqFreqBin1of2_lowThr0
macc_single_SBS1	MACCeqFreqBin2of2_lowThr0	-0.206763	0.0186259	-11.1008	1.24294e-28	-0.243504	-0.170022	macc	single	SBS1	MACCeqFreqBin2of2_lowThr0
macc_single_SBS2	MACCeqFreqBin1of2_lowThr0	-0.0469667	0.0363353	-1.29259	0.196152	-0.118381	0.0244473	macc	single	SBS2	MACCeqFreqBin1of2_lowThr0
macc_single_SBS2	MACCeqFreqBin2of2_lowThr0	-0.0515189	0.0363394	-1.41772	0.156273	-0.122957	0.0199187	macc	single	SBS2	MACCeqFreqBin2of2_lowThr0
macc_single_SBS6	MACCeqFreqBin1of2_lowThr0	-0.0497635	0.127985	-0.388824	0.697406	-0.301658	0.20213	macc	single	SBS6	MACCeqFreqBin1of2_lowThr0
macc_single_SBS6	MACCeqFreqBin2of2_lowThr0	-0.149016	0.128002	-1.16417	0.244356	-0.401028	0.102996	macc	single	SBS6	MACCeqFreqBin2of2_lowThr0
macc_single_SBS7a	MACCeqFreqBin1of2_lowThr0	-0.0774062	0.0357912	-2.16271	0.0305633	-0.147584	-0.00722845	macc	single	SBS7a	MACCeqFreqBin1of2_lowThr0
macc_single_SBS7a	MACCeqFreqBin2of2_lowThr0	-0.178374	0.0357925	-4.98356	6.24241e-07	-0.248558	-0.10819	macc	single	SBS7a	MACCeqFreqBin2of2_lowThr0
macc_single_SBS7b	MACCeqFreqBin1of2_lowThr0	-0.0750652	0.0321075	-2.33793	0.0193906	-0.138079	-0.0120516	macc	single	SBS7b	MACCeqFreqBin1of2_lowThr0
macc_single_SBS7b	MACCeqFreqBin2of2_lowThr0	-0.155895	0.0321123	-4.8547	1.20569e-06	-0.21893	-0.0928609	macc	single	SBS7b	MACCeqFreqBin2of2_lowThr0
mnase_single_SBS10b	MNasefree	-0.473655	0.137516	-3.44436	0.000572412	-0.744207	-0.203104	mnase	single	SBS10b	MNasefree
mnase_single_SBS10b	MNasebound	0.102142	0.137316	0.743845	0.45697	-0.167474	0.371758	mnase	single	SBS10b	MNasebound
mnase_single_SBS10b	MNaseunbound	0.595552	0.137312	4.3372	1.44307e-05	0.325958	0.865146	mnase	single	SBS10b	MNaseunbound
mnase_single_SBS13	MNasefree	0.302933	0.0247988	12.2156	2.56538e-34	0.253688	0.352171	mnase	single	SBS13	MNasefree
mnase_single_SBS13	MNasebound	0.178864	0.0235611	7.59148	3.1627e-14	0.13257	0.225158	mnase	single	SBS13	MNasebound
mnase_single_SBS13	MNaseunbound	0.30221	0.0235533	12.8309	1.10078e-37	0.255928	0.348492	mnase	single	SBS13	MNaseunbound
mnase_single_SBS15	MNasefree	-0.832932	0.103055	-8.08237	6.35181e-16	-1.03978	-0.626146	mnase	single	SBS15	MNasefree
mnase_single_SBS15	MNasebound	0.422569	0.098819	4.27619	1.90115e-05	0.227908	0.61723	mnase	single	SBS15	MNasebound
mnase_single_SBS15	MNaseunbound	0.448309	0.0988265	4.53632	5.7244e-06	0.253409	0.643208	mnase	single	SBS15	MNaseunbound
mnase_single_SBS1	MNasefree	-0.710406	0.0198286	-35.8274	4.12993e-281	-0.751426	-0.669397	mnase	single	SBS1	MNasefree
mnase_single_SBS1	MNasebound	0.355531	0.0191192	18.5955	3.49484e-77	0.317868	0.393193	mnase	single	SBS1	MNasebound
mnase_single_SBS1	MNaseunbound	0.441253	0.0191192	23.0791	7.50984e-118	0.403556	0.478951	mnase	single	SBS1	MNaseunbound
mnase_single_SBS2	MNasefree	0.356265	0.0380142	9.37189	7.12459e-21	0.280644	0.431887	mnase	single	SBS2	MNasefree
mnase_single_SBS2	MNasebound	0.231051	0.0373037	6.19378	5.87385e-10	0.157743	0.30436	mnase	single	SBS2	MNasebound
mnase_single_SBS2	MNaseunbound	0.311868	0.0373039	8.36022	6.2603e-17	0.238564	0.385173	mnase	single	SBS2	MNaseunbound
mnase_single_SBS6	MNasefree	-0.355701	0.133732	-2.6598	0.00781861	-0.621589	-0.0898263	mnase	single	SBS6	MNasefree
mnase_single_SBS6	MNasebound	0.469161	0.131444	3.56929	0.000357949	0.210545	0.727776	mnase	single	SBS6	MNasebound
mnase_single_SBS6	MNaseunbound	0.342738	0.131467	2.60702	0.00913334	0.0838125	0.601662	mnase	single	SBS6	MNaseunbound
mnase_single_SBS7a	MNasefree	0.129044	0.0370313	3.48472	0.000492646	0.0563804	0.201707	mnase	single	SBS7a	MNasefree
mnase_single_SBS7a	MNasebound	0.0581474	0.0369362	1.57427	0.115426	-0.0142763	0.130571	mnase	single	SBS7a	MNasebound
mnase_single_SBS7a	MNaseunbound	0.461359	0.0369334	12.4917	8.29126e-36	0.388942	0.533775	mnase	single	SBS7a	MNaseunbound
mnase_single_SBS7b	MNasefree	-0.0138631	0.0334434	-0.414525	0.67849	-0.0797123	0.0519862	mnase	single	SBS7b	MNasefree
mnase_single_SBS7b	MNasebound	0.164707	0.0329651	4.99641	5.84062e-07	0.100018	0.229397	mnase	single	SBS7b	MNasebound
mnase_single_SBS7b	MNaseunbound	0.43161	0.0329584	13.0956	3.48868e-39	0.366919	0.496301	mnase	single	SBS7b	MNaseunbound
pcf11_single_SBS13	PCF11eqFreqBin1of3_lowThr0	-0.0165593	0.0236515	-0.700139	0.48384	-0.0630626	0.0299444	pcf11	single	SBS13	PCF11eqFreqBin1of3_lowThr0
pcf11_single_SBS13	PCF11eqFreqBin2of3_lowThr0	-0.026785	0.0236491	-1.1326	0.257382	-0.0732743	0.0197046	pcf11	single	SBS13	PCF11eqFreqBin2of3_lowThr0
pcf11_single_SBS13	PCF11eqFreqBin3of3_lowThr0	-0.0157267	0.0236347	-0.665408	0.50579	-0.0621963	0.0307431	pcf11	single	SBS13	PCF11eqFreqBin3of3_lowThr0
pcf11_single_SBS15	PCF11eqFreqBin1of3_lowThr0	-0.0235934	0.0996249	-0.236822	0.812795	-0.220147	0.172959	pcf11	single	SBS15	PCF11eqFreqBin1of3_lowThr0
pcf11_single_SBS15	PCF11eqFreqBin2of3_lowThr0	-0.0762337	0.0996299	-0.765168	0.444171	-0.272781	0.120312	pcf11	single	SBS15	PCF11eqFreqBin2of3_lowThr0
pcf11_single_SBS15	PCF11eqFreqBin3of3_lowThr0	-0.215196	0.0996421	-2.15969	0.0307966	-0.411661	-0.0187322	pcf11	single	SBS15	PCF11eqFreqBin3of3_lowThr0
pcf11_single_SBS1	PCF11eqFreqBin1of3_lowThr0	0.0066026	0.0195511	0.337709	0.735582	-0.0319711	0.0451763	pcf11	single	SBS1	PCF11eqFreqBin1of3_lowThr0
pcf11_single_SBS1	PCF11eqFreqBin2of3_lowThr0	-0.0207967	0.0195512	-1.0637	0.287463	-0.0593667	0.0177733	pcf11	single	SBS1	PCF11eqFreqBin2of3_lowThr0
pcf11_single_SBS1	PCF11eqFreqBin3of3_lowThr0	-0.158264	0.0195534	-8.09393	5.77678e-16	-0.196832	-0.119695	pcf11	single	SBS1	PCF11eqFreqBin3of3_lowThr0
pcf11_single_SBS2	PCF11eqFreqBin1of3_lowThr0	-0.00601002	0.0373912	-0.160733	0.872303	-0.0795427	0.0675225	pcf11	single	SBS2	PCF11eqFreqBin1of3_lowThr0
pcf11_single_SBS2	PCF11eqFreqBin2of3_lowThr0	0.00306226	0.0373877	0.0819056	0.934722	-0.0704597	0.076584	pcf11	single	SBS2	PCF11eqFreqBin2of3_lowThr0
pcf11_single_SBS2	PCF11eqFreqBin3of3_lowThr0	0.0025895	0.0373802	0.0692746	0.944771	-0.0709019	0.0760808	pcf11	single	SBS2	PCF11eqFreqBin3of3_lowThr0
pcf11_single_SBS6	PCF11eqFreqBin1of3_lowThr0	-0.0130939	0.130804	-0.100103	0.920262	-0.270751	0.244562	pcf11	single	SBS6	PCF11eqFreqBin1of3_lowThr0
pcf11_single_SBS6	PCF11eqFreqBin2of3_lowThr0	-0.0306045	0.130802	-0.233975	0.815004	-0.288229	0.22702	pcf11	single	SBS6	PCF11eqFreqBin2of3_lowThr0
pcf11_single_SBS6	PCF11eqFreqBin3of3_lowThr0	-0.151016	0.13081	-1.15447	0.248307	-0.40859	0.106558	pcf11	single	SBS6	PCF11eqFreqBin3of3_lowThr0
pcf11_single_SBS7a	PCF11eqFreqBin1of3_lowThr0	0.0128661	0.0360611	0.356785	0.721253	-0.0578476	0.0835797	pcf11	single	SBS7a	PCF11eqFreqBin1of3_lowThr0
pcf11_single_SBS7a	PCF11eqFreqBin2of3_lowThr0	-0.00944809	0.0360611	-0.262002	0.79332	-0.0801609	0.0612647	pcf11	single	SBS7a	PCF11eqFreqBin2of3_lowThr0
pcf11_single_SBS7a	PCF11eqFreqBin3of3_lowThr0	-0.108272	0.0360614	-3.00243	0.00267837	-0.178983	-0.0375601	pcf11	single	SBS7a	PCF11eqFreqBin3of3_lowThr0
pcf11_single_SBS7b	PCF11eqFreqBin1of3_lowThr0	0.00359125	0.0323969	0.110852	0.911734	-0.0600158	0.0671983	pcf11	single	SBS7b	PCF11eqFreqBin1of3_lowThr0
pcf11_single_SBS7b	PCF11eqFreqBin2of3_lowThr0	-0.013727	0.0323966	-0.423716	0.671773	-0.0773295	0.0498756	pcf11	single	SBS7b	PCF11eqFreqBin2of3_lowThr0
pcf11_single_SBS7b	PCF11eqFreqBin3of3_lowThr0	-0.0941371	0.0323969	-2.90575	0.00366377	-0.157731	-0.0305434	pcf11	single	SBS7b	PCF11eqFreqBin3of3_lowThr0
pol2_single_SBS10a	RPOL2eqFreqBin1of2_lowThr5	-0.901734	0.13308	-6.77589	1.23642e-11	-1.16286	-0.640606	pol2	single	SBS10a	RPOL2eqFreqBin1of2_lowThr5
pol2_single_SBS10a	RPOL2eqFreqBin2of2_lowThr5	-1.12164	0.133221	-8.41946	3.78228e-17	-1.38298	-0.860307	pol2	single	SBS10a	RPOL2eqFreqBin2of2_lowThr5
pol2_single_SBS10b	RPOL2eqFreqBin1of2_lowThr5	-1.26497	0.140721	-8.98919	2.49069e-19	-1.54349	-0.986473	pol2	single	SBS10b	RPOL2eqFreqBin1of2_lowThr5
pol2_single_SBS10b	RPOL2eqFreqBin2of2_lowThr5	-1.92911	0.141619	-13.6218	2.97049e-42	-2.20881	-1.64944	pol2	single	SBS10b	RPOL2eqFreqBin2of2_lowThr5
pol2_single_SBS13	RPOL2eqFreqBin1of2_lowThr5	0.00897245	0.0263442	0.340586	0.733416	-0.0429571	0.0608316	pol2	single	SBS13	RPOL2eqFreqBin1of2_lowThr5
pol2_single_SBS13	RPOL2eqFreqBin2of2_lowThr5	0.249175	0.0254877	9.77629	1.42329e-22	0.198772	0.299527	pol2	single	SBS13	RPOL2eqFreqBin2of2_lowThr5
pol2_single_SBS15	RPOL2eqFreqBin1of2_lowThr5	-0.975083	0.102505	-9.51255	1.86049e-21	-1.18319	-0.767688	pol2	single	SBS15	RPOL2eqFreqBin1of2_lowThr5
pol2_single_SBS15	RPOL2eqFreqBin2of2_lowThr5	-1.25607	0.105801	-11.872	1.65516e-32	-1.46502	-1.04796	pol2	single	SBS15	RPOL2eqFreqBin2of2_lowThr5
pol2_single_SBS1	RPOL2eqFreqBin1of2_lowThr5	-1.86292	0.0207519	-89.7708	0	-1.90683	-1.81915	pol2	single	SBS1	RPOL2eqFreqBin1of2_lowThr5
pol2_single_SBS1	RPOL2eqFreqBin2of2_lowThr5	-1.91639	0.0210078	-91.2229	0	-1.95944	-1.87348	pol2	single	SBS1	RPOL2eqFreqBin2of2_lowThr5
pol2_single_SBS2	RPOL2eqFreqBin1of2_lowThr5	-0.0452293	0.0374064	-1.20913	0.226612	-0.119758	0.0292726	pol2	single	SBS2	RPOL2eqFreqBin1of2_lowThr5
pol2_single_SBS2	RPOL2eqFreqBin2of2_lowThr5	0.213899	0.0367698	5.81723	5.98306e-09	0.141004	0.28677	pol2	single	SBS2	RPOL2eqFreqBin2of2_lowThr5
pol2_single_SBS6	RPOL2eqFreqBin1of2_lowThr5	-0.654208	0.131439	-4.97729	6.44805e-07	-0.918252	-0.390453	pol2	single	SBS6	RPOL2eqFreqBin1of2_lowThr5
pol2_single_SBS6	RPOL2eqFreqBin2of2_lowThr5	-0.920629	0.133438	-6.89928	5.22651e-12	-1.18387	-0.657719	pol2	single	SBS6	RPOL2eqFreqBin2of2_lowThr5
pol2_single_SBS7a	RPOL2eqFreqBin1of2_lowThr5	-1.43036	0.0405834	-35.245	4.09023e-272	-1.51016	-1.35056	pol2	single	SBS7a	RPOL2eqFreqBin1of2_lowThr5
pol2_single_SBS7a	RPOL2eqFreqBin2of2_lowThr5	-1.33573	0.0404738	-33.0024	7.51279e-239	-1.41496	-1.25651	pol2	single	SBS7a	RPOL2eqFreqBin2of2_lowThr5
pol2_single_SBS7b	RPOL2eqFreqBin1of2_lowThr5	-1.00451	0.0375386	-26.7594	9.60177e-158	-1.078	-0.931038	pol2	single	SBS7b	RPOL2eqFreqBin1of2_lowThr5
pol2_single_SBS7b	RPOL2eqFreqBin2of2_lowThr5	-0.90489	0.037266	-24.2819	3.0426e-130	-0.977422	-0.832376	pol2	single	SBS7b	RPOL2eqFreqBin2of2_lowThr5
spt5_single_SBS10a	SPT5eqFreqBin1of2_lowThr5	-1.01569	0.134035	-7.57778	3.51513e-14	-1.27855	-0.752827	spt5	single	SBS10a	SPT5eqFreqBin1of2_lowThr5
[truncated: 44 more rows]

## Sheet: Supplementary Table 6
term	estimate	std.error	statistic	p.value	ci_low	ci_high	chr	class	signature	sex	ispromoter	chromosome	quantile
chr10q1cpgi	-0.416761	0.38978	-1.06922	0.284969	-1.19097	0.355883	cpgichr10q1	single	SBS10a	female	cpgi	chr10	q1
chr10q1cpgi	-0.502998	0.18033	-2.78931	0.00528199	-0.858033	-0.148045	cpgichr10q1	single	SBS10a	male	cpgi	chr10	q1
chr10q1cpgi	-0.53982	0.603861	-0.893948	0.37135	-1.80571	0.727889	cpgichr10q1	single	SBS10b	female	cpgi	chr10	q1
chr10q1cpgi	-0.622334	0.262334	-2.3723	0.0176778	-1.15387	-0.0907312	cpgichr10q1	single	SBS10b	male	cpgi	chr10	q1
chr10q1cpgi	0.288369	0.153386	1.88002	0.0601057	-0.0130409	0.59165	cpgichr10q1	single	SBS13	female	cpgi	chr10	q1
chr10q1cpgi	0.124819	0.15377	0.811725	0.416949	-0.177259	0.427789	cpgichr10q1	single	SBS13	male	cpgi	chr10	q1
chr10q1cpgi	1.00602	0.527061	1.90874	0.0562959	-0.0935116	2.1778	cpgichr10q1	single	SBS15	female	cpgi	chr10	q1
chr10q1cpgi	-0.448291	0.470336	-0.953129	0.340525	-1.4419	0.550123	cpgichr10q1	single	SBS15	male	cpgi	chr10	q1
chr10q1cpgi	0.60338	0.0974268	6.19316	5.9e-10	0.387789	0.82085	cpgichr10q1	single	SBS1	female	cpgi	chr10	q1
chr10q1cpgi	0.549327	0.0908225	6.04836	1.46e-09	0.348057	0.752173	cpgichr10q1	single	SBS1	male	cpgi	chr10	q1
chr10q1cpgi	0.205877	0.182569	1.12766	0.259462	-0.16002	0.573394	cpgichr10q1	single	SBS2	female	cpgi	chr10	q1
chr10q1cpgi	0.303099	0.151876	1.99569	0.0459674	0.00454465	0.603199	cpgichr10q1	single	SBS2	male	cpgi	chr10	q1
chr10q1cpgi	-0.403375	0.150449	-2.68114	0.00733718	-0.702864	-0.10413	cpgichr10q1	single	SBS7a	female	cpgi	chr10	q1
chr10q1cpgi	-0.44852	0.0965639	-4.6448	3.4e-06	-0.640668	-0.256435	cpgichr10q1	single	SBS7a	male	cpgi	chr10	q1
chr10q1cpgi	-0.100103	0.177952	-0.562527	0.573757	-0.450504	0.251056	cpgichr10q1	single	SBS7b	female	cpgi	chr10	q1
chr10q1cpgi	-0.315767	0.112729	-2.80111	0.00509271	-0.536671	-0.094913	cpgichr10q1	single	SBS7b	male	cpgi	chr10	q1
chr10q2cpgi	-1.17674	0.430815	-2.73142	0.00630623	-2.04153	-0.315154	cpgichr10q2	single	SBS10a	female	cpgi	chr10	q2
chr10q2cpgi	-0.552405	0.185821	-2.97278	0.00295112	-0.917898	-0.187011	cpgichr10q2	single	SBS10a	male	cpgi	chr10	q2
chr10q2cpgi	-0.81867	0.598371	-1.36817	0.17126	-2.09256	0.456652	cpgichr10q2	single	SBS10b	female	cpgi	chr10	q2
chr10q2cpgi	-0.907113	0.248102	-3.65621	0.000256	-1.41255	-0.401666	cpgichr10q2	single	SBS10b	male	cpgi	chr10	q2
chr10q2cpgi	0.176825	0.159039	1.11184	0.266209	-0.135371	0.489897	cpgichr10q2	single	SBS13	female	cpgi	chr10	q2
chr10q2cpgi	0.309907	0.16112	1.92346	0.0544227	-0.0057428	0.626546	cpgichr10q2	single	SBS13	male	cpgi	chr10	q2
chr10q2cpgi	0.805186	0.406843	1.97911	0.0478037	-0.00727	1.66853	cpgichr10q2	single	SBS15	female	cpgi	chr10	q2
chr10q2cpgi	-0.705194	0.51841	-1.3603	0.173735	-1.78715	0.374604	cpgichr10q2	single	SBS15	male	cpgi	chr10	q2
chr10q2cpgi	0.060821	0.112208	0.542039	0.587792	-0.188114	0.310866	cpgichr10q2	single	SBS1	female	cpgi	chr10	q2
chr10q2cpgi	0.0723081	0.102205	0.707483	0.479266	-0.155657	0.301272	cpgichr10q2	single	SBS1	male	cpgi	chr10	q2
chr10q2cpgi	0.573389	0.185608	3.08924	0.00200667	0.207638	0.942879	cpgichr10q2	single	SBS2	female	cpgi	chr10	q2
chr10q2cpgi	0.518055	0.165659	3.12724	0.00176457	0.188615	0.849008	cpgichr10q2	single	SBS2	male	cpgi	chr10	q2
chr10q2cpgi	-0.218997	0.163994	-1.33539	0.181747	-0.544968	0.106653	cpgichr10q2	single	SBS7a	female	cpgi	chr10	q2
chr10q2cpgi	-0.3267	0.0979202	-3.33639	0.000849	-0.520276	-0.133216	cpgichr10q2	single	SBS7a	male	cpgi	chr10	q2
chr10q2cpgi	-0.350067	0.198717	-1.76163	0.0781312	-0.73948	0.0383524	cpgichr10q2	single	SBS7b	female	cpgi	chr10	q2
chr10q2cpgi	-0.0789876	0.120965	-0.652979	0.51377	-0.314935	0.157008	cpgichr10q2	single	SBS7b	male	cpgi	chr10	q2
chr11q1cpgi	-0.494192	0.418639	-1.18047	0.237812	-1.31921	0.328748	cpgichr11q1	single	SBS10a	female	cpgi	chr11	q1
chr11q1cpgi	-0.332253	0.196417	-1.69157	0.0907286	-0.718742	0.0541257	cpgichr11q1	single	SBS10a	male	cpgi	chr11	q1
chr11q1cpgi	-0.0938029	0.696476	-0.134682	0.892863	-1.57783	1.39455	cpgichr11q1	single	SBS10b	female	cpgi	chr11	q1
chr11q1cpgi	-0.514979	0.273158	-1.88528	0.0593919	-1.07284	0.0430351	cpgichr11q1	single	SBS10b	male	cpgi	chr11	q1
chr11q1cpgi	0.376901	0.163153	2.31011	0.0208819	0.0580584	0.699553	cpgichr11q1	single	SBS13	female	cpgi	chr11	q1
chr11q1cpgi	0.159091	0.157473	1.01027	0.312366	-0.148171	0.467118	cpgichr11q1	single	SBS13	male	cpgi	chr11	q1
chr11q1cpgi	0.336831	0.434786	0.774706	0.438514	-0.519124	1.23329	cpgichr11q1	single	SBS15	female	cpgi	chr11	q1
chr11q1cpgi	-0.0424819	0.46487	-0.0913846	0.927187	-1.02533	0.945372	cpgichr11q1	single	SBS15	male	cpgi	chr11	q1
chr11q1cpgi	0.800883	0.111872	7.15889	8.13e-13	0.558654	1.04632	cpgichr11q1	single	SBS1	female	cpgi	chr11	q1
chr11q1cpgi	0.923029	0.104058	8.87033	7.29e-19	0.69816	1.15102	cpgichr11q1	single	SBS1	male	cpgi	chr11	q1
chr11q1cpgi	0.407819	0.184786	2.20698	0.0273152	0.0433516	0.775782	cpgichr11q1	single	SBS2	female	cpgi	chr11	q1
chr11q1cpgi	0.380098	0.168898	2.25046	0.0244199	0.0442996	0.717401	cpgichr11q1	single	SBS2	male	cpgi	chr11	q1
chr11q1cpgi	-0.175433	0.148869	-1.17844	0.23862	-0.471289	0.12016	cpgichr11q1	single	SBS7a	female	cpgi	chr11	q1
chr11q1cpgi	-0.327862	0.0944677	-3.47062	0.000519	-0.515277	-0.14054	cpgichr11q1	single	SBS7a	male	cpgi	chr11	q1
chr11q1cpgi	-0.0374119	0.178805	-0.209233	0.834266	-0.384595	0.310506	cpgichr11q1	single	SBS7b	female	cpgi	chr11	q1
chr11q1cpgi	0.0592493	0.11302	0.524237	0.600113	-0.160649	0.279345	cpgichr11q1	single	SBS7b	male	cpgi	chr11	q1
chr11q2cpgi	-0.258407	0.45607	-0.566594	0.57099	-1.15789	0.640101	cpgichr11q2	single	SBS10a	female	cpgi	chr11	q2
chr11q2cpgi	-0.469119	0.188659	-2.4866	0.0128969	-0.840281	-0.0980013	cpgichr11q2	single	SBS10a	male	cpgi	chr11	q2
chr11q2cpgi	-0.748334	0.462128	-1.61932	0.105378	-1.72699	0.231506	cpgichr11q2	single	SBS10b	female	cpgi	chr11	q2
chr11q2cpgi	-0.965073	0.257251	-3.75148	0.000176	-1.48466	-0.445495	cpgichr11q2	single	SBS10b	male	cpgi	chr11	q2
chr11q2cpgi	0.178547	0.128653	1.38782	0.165192	-0.0734948	0.431638	cpgichr11q2	single	SBS13	female	cpgi	chr11	q2
chr11q2cpgi	0.26407	0.135067	1.9551	0.0505708	0.000136	0.528911	cpgichr11q2	single	SBS13	male	cpgi	chr11	q2
chr11q2cpgi	0.328722	0.379892	0.865303	0.386873	-0.4617	1.1433	cpgichr11q2	single	SBS15	female	cpgi	chr11	q2
chr11q2cpgi	-0.478965	0.450818	-1.06244	0.288038	-1.41968	0.464365	cpgichr11q2	single	SBS15	male	cpgi	chr11	q2
chr11q2cpgi	-0.187487	0.102874	-1.82248	0.0683816	-0.415631	0.0414684	cpgichr11q2	single	SBS1	female	cpgi	chr11	q2
chr11q2cpgi	0.104172	0.0883566	1.17899	0.238401	-0.0898219	0.299137	cpgichr11q2	single	SBS1	male	cpgi	chr11	q2
chr11q2cpgi	0.444877	0.166234	2.67621	0.00744598	0.115662	0.776154	cpgichr11q2	single	SBS2	female	cpgi	chr11	q2
chr11q2cpgi	0.52118	0.155291	3.35615	0.00079	0.211223	0.831907	cpgichr11q2	single	SBS2	male	cpgi	chr11	q2
chr11q2cpgi	-0.345522	0.139966	-2.46863	0.0135633	-0.622496	-0.0686971	cpgichr11q2	single	SBS7a	female	cpgi	chr11	q2
chr11q2cpgi	-0.366468	0.0843232	-4.34599	1.39e-05	-0.533062	-0.199914	cpgichr11q2	single	SBS7a	male	cpgi	chr11	q2
chr11q2cpgi	-0.202757	0.163588	-1.23944	0.215183	-0.522166	0.116933	cpgichr11q2	single	SBS7b	female	cpgi	chr11	q2
chr11q2cpgi	-0.0745602	0.0996952	-0.747881	0.454532	-0.268247	0.119262	cpgichr11q2	single	SBS7b	male	cpgi	chr11	q2
chr12q1cpgi	-0.280023	0.357818	-0.782586	0.43387	-0.988756	0.42709	cpgichr12q1	single	SBS10a	female	cpgi	chr12	q1
chr12q1cpgi	-0.497034	0.186203	-2.66931	0.00760078	-0.862973	-0.131188	cpgichr12q1	single	SBS10a	male	cpgi	chr12	q1
chr12q1cpgi	-0.66015	0.630486	-1.04705	0.295076	-1.98652	0.667989	cpgichr12q1	single	SBS10b	female	cpgi	chr12	q1
chr12q1cpgi	-0.585191	0.252746	-2.31533	0.0205949	-1.10257	-0.067701	cpgichr12q1	single	SBS10b	male	cpgi	chr12	q1
chr12q1cpgi	-0.0703734	0.160786	-0.437683	0.661616	-0.387035	0.246221	cpgichr12q1	single	SBS13	female	cpgi	chr12	q1
chr12q1cpgi	-0.0079145	0.158517	-0.0499286	0.960179	-0.317925	0.302287	cpgichr12q1	single	SBS13	male	cpgi	chr12	q1
chr12q1cpgi	1.26135	0.504183	2.50177	0.0123576	0.224791	2.38098	cpgichr12q1	single	SBS15	female	cpgi	chr12	q1
chr12q1cpgi	-0.624864	0.517981	-1.20635	0.227684	-1.70875	0.462662	cpgichr12q1	single	SBS15	male	cpgi	chr12	q1
chr12q1cpgi	0.44162	0.101852	4.33589	1.45e-05	0.216845	0.668258	cpgichr12q1	single	SBS1	female	cpgi	chr12	q1
chr12q1cpgi	0.418532	0.0935108	4.47577	7.61e-06	0.211222	0.627275	cpgichr12q1	single	SBS1	male	cpgi	chr12	q1
chr12q1cpgi	0.0341768	0.178322	0.191657	0.848011	-0.322866	0.391623	cpgichr12q1	single	SBS2	female	cpgi	chr12	q1
chr12q1cpgi	0.16734	0.163723	1.02209	0.306737	-0.160137	0.495202	cpgichr12q1	single	SBS2	male	cpgi	chr12	q1
chr12q1cpgi	-0.438831	0.147937	-2.96633	0.0030138	-0.733806	-0.144121	cpgichr12q1	single	SBS7a	female	cpgi	chr12	q1
chr12q1cpgi	-0.475977	0.0928938	-5.12389	2.99e-07	-0.66046	-0.291563	cpgichr12q1	single	SBS7a	male	cpgi	chr12	q1
chr12q1cpgi	-0.3262	0.177371	-1.83908	0.0659033	-0.674733	0.0221603	cpgichr12q1	single	SBS7b	female	cpgi	chr12	q1
chr12q1cpgi	-0.183481	0.109105	-1.6817	0.092627	-0.397392	0.0304269	cpgichr12q1	single	SBS7b	male	cpgi	chr12	q1
chr12q2cpgi	-0.312548	0.420862	-0.742638	0.457701	-1.14151	0.514977	cpgichr12q2	single	SBS10a	female	cpgi	chr12	q2
chr12q2cpgi	-0.431081	0.181225	-2.37871	0.0173732	-0.787874	-0.0743646	cpgichr12q2	single	SBS10a	male	cpgi	chr12	q2
chr12q2cpgi	-1.02602	0.525998	-1.95062	0.0511025	-2.13763	0.0794386	cpgichr12q2	single	SBS10b	female	cpgi	chr12	q2
chr12q2cpgi	-0.776718	0.252061	-3.08147	0.00205978	-1.28969	-0.263695	cpgichr12q2	single	SBS10b	male	cpgi	chr12	q2
chr12q2cpgi	0.219224	0.13611	1.61064	0.107258	-0.046855	0.486367	cpgichr12q2	single	SBS13	female	cpgi	chr12	q2
chr12q2cpgi	0.206681	0.145698	1.41855	0.15603	-0.0777093	0.491596	cpgichr12q2	single	SBS13	male	cpgi	chr12	q2
chr12q2cpgi	0.00470499	0.451136	0.0104292	0.991679	-0.924117	0.940245	cpgichr12q2	single	SBS15	female	cpgi	chr12	q2
chr12q2cpgi	-0.982732	0.466538	-2.10643	0.0351667	-1.95352	-0.0124019	cpgichr12q2	single	SBS15	male	cpgi	chr12	q2
chr12q2cpgi	0.0271913	0.109792	0.247661	0.804397	-0.215353	0.270838	cpgichr12q2	single	SBS1	female	cpgi	chr12	q2
chr12q2cpgi	0.265211	0.0989105	2.68132	0.00733321	0.0533088	0.478688	cpgichr12q2	single	SBS1	male	cpgi	chr12	q2
chr12q2cpgi	0.0427148	0.160794	0.265649	0.79051	-0.274929	0.360473	cpgichr12q2	single	SBS2	female	cpgi	chr12	q2
chr12q2cpgi	0.322306	0.166979	1.93022	0.0535794	-0.0104992	0.655229	cpgichr12q2	single	SBS2	male	cpgi	chr12	q2
chr12q2cpgi	-0.300427	0.147805	-2.03259	0.0420944	-0.593231	-0.0078444	cpgichr12q2	single	SBS7a	female	cpgi	chr12	q2
chr12q2cpgi	-0.298012	0.0911346	-3.27001	0.00107542	-0.478195	-0.117888	cpgichr12q2	single	SBS7a	male	cpgi	chr12	q2
chr12q2cpgi	-0.221178	0.183963	-1.20229	0.22925	-0.580404	0.138292	cpgichr12q2	single	SBS7b	female	cpgi	chr12	q2
chr12q2cpgi	-0.171071	0.110609	-1.54663	0.121953	-0.387025	0.0449036	cpgichr12q2	single	SBS7b	male	cpgi	chr12	q2
chr13q1cpgi	-0.77981	0.464129	-1.68016	0.0929269	-1.6816	0.115489	cpgichr13q1	single	SBS10a	female	cpgi	chr13	q1
chr13q1cpgi	-0.537639	0.199014	-2.70151	0.00690244	-0.931258	-0.144321	cpgichr13q1	single	SBS10a	male	cpgi	chr13	q1
chr13q1cpgi	-0.718466	0.632734	-1.1355	0.256168	-2.099	0.66252	cpgichr13q1	single	SBS10b	female	cpgi	chr13	q1
chr13q1cpgi	-0.66286	0.306803	-2.16054	0.0307307	-1.29404	-0.0313006	cpgichr13q1	single	SBS10b	male	cpgi	chr13	q1
chr13q1cpgi	-0.0230404	0.205022	-0.11238	0.910522	-0.425311	0.38134	cpgichr13q1	single	SBS13	female	cpgi	chr13	q1
chr13q1cpgi	0.383074	0.196265	1.95182	0.05096	0.00204353	0.771662	cpgichr13q1	single	SBS13	male	cpgi	chr13	q1
chr13q1cpgi	1.32824	0.694442	1.91268	0.055789	-0.0880488	2.88035	cpgichr13q1	single	SBS15	female	cpgi	chr13	q1
chr13q1cpgi	-0.658407	0.538923	-1.22171	0.221818	-1.81836	0.50456	cpgichr13q1	single	SBS15	male	cpgi	chr13	q1
chr13q1cpgi	0.707807	0.130256	5.43397	5.51e-08	0.430462	0.990475	cpgichr13q1	single	SBS1	female	cpgi	chr13	q1
chr13q1cpgi	0.402137	0.112326	3.58007	0.000344	0.150279	0.656244	cpgichr13q1	single	SBS1	male	cpgi	chr13	q1
chr13q1cpgi	0.540703	0.252205	2.1439	0.0320407	0.0496755	1.04351	cpgichr13q1	single	SBS2	female	cpgi	chr13	q1
chr13q1cpgi	0.160776	0.213328	0.753655	0.451056	-0.261526	0.585132	cpgichr13q1	single	SBS2	male	cpgi	chr13	q1
chr13q1cpgi	-0.558683	0.169437	-3.29728	0.000976	-0.897441	-0.220693	cpgichr13q1	single	SBS7a	female	cpgi	chr13	q1
chr13q1cpgi	-0.513187	0.101936	-5.03441	4.79e-07	-0.717359	-0.309213	cpgichr13q1	single	SBS7a	male	cpgi	chr13	q1
chr13q1cpgi	0.20873	0.221211	0.943579	0.345385	-0.225456	0.648394	cpgichr13q1	single	SBS7b	female	cpgi	chr13	q1
chr13q1cpgi	-0.213054	0.135195	-1.5759	0.115049	-0.480567	0.0547654	cpgichr13q1	single	SBS7b	male	cpgi	chr13	q1
chr13q2cpgi	-0.503616	0.471411	-1.06832	0.285377	-1.43611	0.424939	cpgichr13q2	single	SBS10a	female	cpgi	chr13	q2
chr13q2cpgi	-0.488991	0.197344	-2.47786	0.0132173	-0.878181	-0.0999966	cpgichr13q2	single	SBS10a	male	cpgi	chr13	q2
chr13q2cpgi	-0.198999	0.669516	-0.297229	0.766292	-1.64897	1.25903	cpgichr13q2	single	SBS10b	female	cpgi	chr13	q2
chr13q2cpgi	-0.763426	0.304484	-2.50728	0.0121664	-1.38941	-0.137373	cpgichr13q2	single	SBS10b	male	cpgi	chr13	q2
chr13q2cpgi	-0.123673	0.193833	-0.63804	0.523448	-0.50512	0.25781	cpgichr13q2	single	SBS13	female	cpgi	chr13	q2
chr13q2cpgi	0.413189	0.183477	2.252	0.0243224	0.0571029	0.773655	cpgichr13q2	single	SBS13	male	cpgi	chr13	q2
chr13q2cpgi	0.212527	0.52988	0.401085	0.688358	-0.860529	1.3261	cpgichr13q2	single	SBS15	female	cpgi	chr13	q2
chr13q2cpgi	0.122987	0.528878	0.232544	0.816116	-1.00891	1.27404	cpgichr13q2	single	SBS15	male	cpgi	chr13	q2
chr13q2cpgi	0.54434	0.145808	3.73326	0.000189	0.237117	0.857631	cpgichr13q2	single	SBS1	female	cpgi	chr13	q2
chr13q2cpgi	0.598486	0.126352	4.73667	2.17e-06	0.335788	0.866143	cpgichr13q2	single	SBS1	male	cpgi	chr13	q2
chr13q2cpgi	0.0588765	0.22509	0.261569	0.793654	-0.386015	0.5051	cpgichr13q2	single	SBS2	female	cpgi	chr13	q2
chr13q2cpgi	0.294329	0.20144	1.46113	0.14398	-0.105498	0.697231	cpgichr13q2	single	SBS2	male	cpgi	chr13	q2
chr13q2cpgi	-0.222854	0.160326	-1.39	0.164529	-0.541004	0.0951739	cpgichr13q2	single	SBS7a	female	cpgi	chr13	q2
chr13q2cpgi	-0.349381	0.101828	-3.43108	0.000601	-0.551953	-0.146961	cpgichr13q2	single	SBS7a	male	cpgi	chr13	q2
chr13q2cpgi	0.192722	0.226713	0.850072	0.395285	-0.248643	0.641544	cpgichr13q2	single	SBS7b	female	cpgi	chr13	q2
chr13q2cpgi	-0.326051	0.137326	-2.37428	0.0175833	-0.596667	-0.0555466	cpgichr13q2	single	SBS7b	male	cpgi	chr13	q2
chr14q1cpgi	0.111195	0.501889	0.221552	0.824662	-0.880014	1.10092	cpgichr14q1	single	SBS10a	female	cpgi	chr14	q1
chr14q1cpgi	-0.394184	0.20822	-1.89311	0.0583434	-0.804343	0.0157774	cpgichr14q1	single	SBS10a	male	cpgi	chr14	q1
chr14q1cpgi	-0.381333	0.638965	-0.596798	0.550642	-1.75697	0.99224	cpgichr14q1	single	SBS10b	female	cpgi	chr14	q1
chr14q1cpgi	-0.557064	0.294252	-1.89315	0.0583375	-1.16232	0.04836	cpgichr14q1	single	SBS10b	male	cpgi	chr14	q1
chr14q1cpgi	0.137472	0.197154	0.697282	0.485627	-0.248631	0.526663	cpgichr14q1	single	SBS13	female	cpgi	chr14	q1
chr14q1cpgi	-0.120537	0.196611	-0.613073	0.539828	-0.505188	0.26372	cpgichr14q1	single	SBS13	male	cpgi	chr14	q1
chr14q1cpgi	-0.223728	0.570273	-0.392317	0.694824	-1.42817	0.983208	cpgichr14q1	single	SBS15	female	cpgi	chr14	q1
chr14q1cpgi	-0.108057	0.530327	-0.203756	0.838544	-1.21658	1.00377	cpgichr14q1	single	SBS15	male	cpgi	chr14	q1
chr14q1cpgi	0.545375	0.128608	4.24061	2.23e-05	0.272404	0.822496	cpgichr14q1	single	SBS1	female	cpgi	chr14	q1
chr14q1cpgi	0.359974	0.113754	3.1645	0.00155349	0.113126	0.609098	cpgichr14q1	single	SBS1	male	cpgi	chr14	q1
chr14q1cpgi	0.218727	0.217656	1.00492	0.314935	-0.207686	0.649757	cpgichr14q1	single	SBS2	female	cpgi	chr14	q1
chr14q1cpgi	0.319495	0.204681	1.56094	0.118538	-0.0883104	0.729785	cpgichr14q1	single	SBS2	male	cpgi	chr14	q1
chr14q1cpgi	-0.517628	0.16962	-3.05169	0.00227559	-0.85536	-0.180382	cpgichr14q1	single	SBS7a	female	cpgi	chr14	q1
chr14q1cpgi	-0.410771	0.101252	-4.05693	4.97e-05	-0.612234	-0.209436	cpgichr14q1	single	SBS7a	male	cpgi	chr14	q1
chr14q1cpgi	-0.10556	0.205952	-0.51255	0.608266	-0.509279	0.299149	cpgichr14q1	single	SBS7b	female	cpgi	chr14	q1
chr14q1cpgi	-0.314415	0.125452	-2.50625	0.0122018	-0.558344	-0.0706429	cpgichr14q1	single	SBS7b	male	cpgi	chr14	q1
chr14q2cpgi	-0.400951	0.438568	-0.914228	0.360597	-1.27691	0.472558	cpgichr14q2	single	SBS10a	female	cpgi	chr14	q2
chr14q2cpgi	-0.424855	0.195416	-2.17411	0.0296969	-0.810138	-0.0396986	cpgichr14q2	single	SBS10a	male	cpgi	chr14	q2
chr14q2cpgi	-0.122581	0.549749	-0.222977	0.823553	-1.29598	1.04884	cpgichr14q2	single	SBS10b	female	cpgi	chr14	q2
chr14q2cpgi	-0.858634	0.263531	-3.25819	0.00112126	-1.39811	-0.319172	cpgichr14q2	single	SBS10b	male	cpgi	chr14	q2
chr14q2cpgi	0.461947	0.165498	2.79125	0.00525047	0.138382	0.789354	cpgichr14q2	single	SBS13	female	cpgi	chr14	q2
chr14q2cpgi	0.219274	0.180841	1.21252	0.225312	-0.13555	0.575254	cpgichr14q2	single	SBS13	male	cpgi	chr14	q2
chr14q2cpgi	-0.185218	0.408984	-0.452873	0.65064	-1.00119	0.632913	cpgichr14q2	single	SBS15	female	cpgi	chr14	q2
chr14q2cpgi	-0.673154	0.545095	-1.23493	0.216857	-1.82786	0.484787	cpgichr14q2	single	SBS15	male	cpgi	chr14	q2
chr14q2cpgi	0.0731803	0.130474	0.560881	0.574879	-0.204047	0.352409	cpgichr14q2	single	SBS1	female	cpgi	chr14	q2
chr14q2cpgi	0.149083	0.111967	1.33149	0.183028	-0.091332	0.3912	cpgichr14q2	single	SBS1	male	cpgi	chr14	q2
chr14q2cpgi	0.572435	0.213621	2.67968	0.00736929	0.14695	1.00322	cpgichr14q2	single	SBS2	female	cpgi	chr14	q2
chr14q2cpgi	0.180379	0.170995	1.05488	0.29148	-0.162269	0.523817	cpgichr14q2	single	SBS2	male	cpgi	chr14	q2
chr14q2cpgi	-0.33376	0.161975	-2.06056	0.0393448	-0.655519	-0.0123671	cpgichr14q2	single	SBS7a	female	cpgi	chr14	q2
chr14q2cpgi	-0.256584	0.0954503	-2.68814	0.00718514	-0.445104	-0.0681569	cpgichr14q2	single	SBS7a	male	cpgi	chr14	q2
chr14q2cpgi	0.254258	0.199718	1.27309	0.202988	-0.135397	0.64781	cpgichr14q2	single	SBS7b	female	cpgi	chr14	q2
chr14q2cpgi	-0.159352	0.124047	-1.28461	0.198928	-0.399734	0.0811303	cpgichr14q2	single	SBS7b	male	cpgi	chr14	q2
chr15q1cpgi	-0.652294	0.453579	-1.4381	0.150405	-1.54588	0.23498	cpgichr15q1	single	SBS10a	female	cpgi	chr15	q1
chr15q1cpgi	-0.445532	0.206763	-2.1548	0.0311777	-0.852874	-0.0384629	cpgichr15q1	single	SBS10a	male	cpgi	chr15	q1
chr15q1cpgi	-1.01882	0.755235	-1.34901	0.177335	-2.66361	0.625224	cpgichr15q1	single	SBS10b	female	cpgi	chr15	q1
chr15q1cpgi	-0.811499	0.286395	-2.83349	0.00460425	-1.40324	-0.219628	cpgichr15q1	single	SBS10b	male	cpgi	chr15	q1
chr15q1cpgi	0.228395	0.204191	1.11853	0.263339	-0.171269	0.632109	cpgichr15q1	single	SBS13	female	cpgi	chr15	q1
chr15q1cpgi	0.132405	0.189006	0.700532	0.483595	-0.237108	0.504313	cpgichr15q1	single	SBS13	male	cpgi	chr15	q1
chr15q1cpgi	0.680141	0.646699	1.05171	0.292932	-0.65364	2.10289	cpgichr15q1	single	SBS15	female	cpgi	chr15	q1
chr15q1cpgi	-0.510081	0.572026	-0.89171	0.372549	-1.68174	0.648841	cpgichr15q1	single	SBS15	male	cpgi	chr15	q1
chr15q1cpgi	0.856707	0.149909	5.71483	1.1e-08	0.538313	1.18234	cpgichr15q1	single	SBS1	female	cpgi	chr15	q1
chr15q1cpgi	0.688103	0.121769	5.6509	1.6e-08	0.428614	0.951926	cpgichr15q1	single	SBS1	male	cpgi	chr15	q1
chr15q1cpgi	0.366937	0.232001	1.58162	0.113737	-0.0871447	0.829936	cpgichr15q1	single	SBS2	female	cpgi	chr15	q1
chr15q1cpgi	0.323482	0.196681	1.64471	0.10003	-0.0645019	0.714804	cpgichr15q1	single	SBS2	male	cpgi	chr15	q1
chr15q1cpgi	-0.104809	0.175672	-0.596619	0.550762	-0.45153	0.24162	cpgichr15q1	single	SBS7a	female	cpgi	chr15	q1
chr15q1cpgi	-0.235387	0.101064	-2.32908	0.0198547	-0.435751	-0.0351791	cpgichr15q1	single	SBS7a	male	cpgi	chr15	q1
chr15q1cpgi	-0.0541173	0.223302	-0.24235	0.808509	-0.490002	0.383681	cpgichr15q1	single	SBS7b	female	cpgi	chr15	q1
chr15q1cpgi	-0.000317	0.134258	-0.0023577	0.998119	-0.26283	0.262711	cpgichr15q1	single	SBS7b	male	cpgi	chr15	q1
chr15q2cpgi	-0.530587	0.44087	-1.2035	0.228783	-1.40257	0.338293	cpgichr15q2	single	SBS10a	female	cpgi	chr15	q2
chr15q2cpgi	-0.392851	0.189259	-2.07574	0.0379183	-0.765249	-0.0205991	cpgichr15q2	single	SBS10a	male	cpgi	chr15	q2
chr15q2cpgi	-0.320568	0.585063	-0.547921	0.583746	-1.5755	0.934867	cpgichr15q2	single	SBS10b	female	cpgi	chr15	q2
chr15q2cpgi	-0.857354	0.262568	-3.26526	0.00109363	-1.39549	-0.319177	cpgichr15q2	single	SBS10b	male	cpgi	chr15	q2
chr15q2cpgi	0.159754	0.165416	0.96577	0.334159	-0.164531	0.485822	cpgichr15q2	single	SBS13	female	cpgi	chr15	q2
chr15q2cpgi	0.203959	0.163249	1.24937	0.21153	-0.117196	0.525908	cpgichr15q2	single	SBS13	male	cpgi	chr15	q2
chr15q2cpgi	-0.618153	0.593112	-1.04222	0.29731	-1.86864	0.593625	cpgichr15q2	single	SBS15	female	cpgi	chr15	q2
chr15q2cpgi	-0.484918	0.5983	-0.810494	0.417656	-1.74804	0.779728	cpgichr15q2	single	SBS15	male	cpgi	chr15	q2
chr15q2cpgi	0.157909	0.125445	1.2588	0.208104	-0.116734	0.434381	cpgichr15q2	single	SBS1	female	cpgi	chr15	q2
chr15q2cpgi	0.238062	0.110764	2.14927	0.0316126	0.00081	0.477148	cpgichr15q2	single	SBS1	male	cpgi	chr15	q2
chr15q2cpgi	0.411741	0.210864	1.95264	0.0508627	-0.0061254	0.832339	cpgichr15q2	single	SBS2	female	cpgi	chr15	q2
chr15q2cpgi	0.364804	0.180755	2.01823	0.0435675	0.00550434	0.725092	cpgichr15q2	single	SBS2	male	cpgi	chr15	q2
chr15q2cpgi	-0.356353	0.155298	-2.29463	0.0217542	-0.66511	-0.0480602	cpgichr15q2	single	SBS7a	female	cpgi	chr15	q2
chr15q2cpgi	-0.389862	0.0911254	-4.2783	1.88e-05	-0.570453	-0.209402	cpgichr15q2	single	SBS7a	male	cpgi	chr15	q2
chr15q2cpgi	-0.361651	0.189493	-1.90852	0.0563238	-0.733316	0.00802716	cpgichr15q2	single	SBS7b	female	cpgi	chr15	q2
chr15q2cpgi	-0.219845	0.117193	-1.87592	0.0606663	-0.44819	0.00833763	cpgichr15q2	single	SBS7b	male	cpgi	chr15	q2
chr16q1cpgi	-0.316287	0.473061	-0.668597	0.503753	-1.26241	0.629339	cpgichr16q1	single	SBS10a	female	cpgi	chr16	q1
chr16q1cpgi	-0.280648	0.18873	-1.48704	0.137005	-0.651852	0.0905129	cpgichr16q1	single	SBS10a	male	cpgi	chr16	q1
chr16q1cpgi	-0.110915	0.668633	-0.165883	0.868249	-1.51546	1.29429	cpgichr16q1	single	SBS10b	female	cpgi	chr16	q1
chr16q1cpgi	-0.461845	0.256013	-1.80399	0.0712322	-0.982992	0.0593746	cpgichr16q1	single	SBS10b	male	cpgi	chr16	q1
chr16q1cpgi	-0.0733391	0.147714	-0.496494	0.619546	-0.363651	0.217613	cpgichr16q1	single	SBS13	female	cpgi	chr16	q1
chr16q1cpgi	0.450109	0.156515	2.87582	0.00402974	0.143743	0.758704	cpgichr16q1	single	SBS13	male	cpgi	chr16	q1
chr16q1cpgi	0.017587	0.323393	0.0543826	0.95663	-0.641235	0.68431	cpgichr16q1	single	SBS15	female	cpgi	chr16	q1
chr16q1cpgi	-0.345243	0.528304	-0.653493	0.513439	-1.43361	0.747182	cpgichr16q1	single	SBS15	male	cpgi	chr16	q1
chr16q1cpgi	0.586931	0.0940647	6.23966	4.39e-10	0.385807	0.790078	cpgichr16q1	single	SBS1	female	cpgi	chr16	q1
chr16q1cpgi	0.568318	0.0860365	6.60555	3.96e-11	0.383293	0.754903	cpgichr16q1	single	SBS1	male	cpgi	chr16	q1
chr16q1cpgi	0.111488	0.170743	0.652956	0.513785	-0.228506	0.452614	cpgichr16q1	single	SBS2	female	cpgi	chr16	q1
chr16q1cpgi	0.245484	0.167956	1.46159	0.143853	-0.0873721	0.57923	cpgichr16q1	single	SBS2	male	cpgi	chr16	q1
chr16q1cpgi	-0.086892	0.151841	-0.572258	0.567147	-0.386541	0.212726	cpgichr16q1	single	SBS7a	female	cpgi	chr16	q1
chr16q1cpgi	-0.167972	0.0899288	-1.86784	0.061785	-0.345177	0.00921376	cpgichr16q1	single	SBS7a	male	cpgi	chr16	q1
chr16q1cpgi	-0.0123834	0.167744	-0.0738232	0.941151	-0.33899	0.315441	cpgichr16q1	single	SBS7b	female	cpgi	chr16	q1
chr16q1cpgi	-0.0063025	0.103906	-0.0606554	0.951634	-0.207887	0.195524	cpgichr16q1	single	SBS7b	male	cpgi	chr16	q1
chr16q2cpgi	-0.598652	0.443196	-1.35076	0.176772	-1.47915	0.280254	cpgichr16q2	single	SBS10a	female	cpgi	chr16	q2
chr16q2cpgi	-0.451506	0.191034	-2.36349	0.0181037	-0.827014	-0.07607	cpgichr16q2	single	SBS10a	male	cpgi	chr16	q2
chr16q2cpgi	-1.19299	0.624199	-1.91123	0.0559744	-2.51467	0.126412	cpgichr16q2	single	SBS10b	female	cpgi	chr16	q2
chr16q2cpgi	-0.718856	0.269056	-2.67177	0.00754521	-1.26697	-0.170737	cpgichr16q2	single	SBS10b	male	cpgi	chr16	q2
chr16q2cpgi	0.198674	0.146997	1.35156	0.176517	-0.0912485	0.491125	cpgichr16q2	single	SBS13	female	cpgi	chr16	q2
chr16q2cpgi	0.473476	0.165375	2.86305	0.00419587	0.147429	0.801871	cpgichr16q2	single	SBS13	male	cpgi	chr16	q2
chr16q2cpgi	0.872027	0.477506	1.82621	0.0678184	-0.0702542	1.86298	cpgichr16q2	single	SBS15	female	cpgi	chr16	q2
chr16q2cpgi	0.0982484	0.484158	0.202926	0.839193	-0.898464	1.10861	cpgichr16q2	single	SBS15	male	cpgi	chr16	q2
chr16q2cpgi	-0.250408	0.111896	-2.23786	0.0252302	-0.489957	-0.0100582	cpgichr16q2	single	SBS1	female	cpgi	chr16	q2
chr16q2cpgi	0.259848	0.0937113	2.77286	0.00555661	0.0648072	0.456821	cpgichr16q2	single	SBS1	male	cpgi	chr16	q2
chr16q2cpgi	0.602873	0.182706	3.29969	0.000968	0.239997	0.971277	cpgichr16q2	single	SBS2	female	cpgi	chr16	q2
chr16q2cpgi	0.356619	0.163581	2.18008	0.0292516	0.0303053	0.684507	cpgichr16q2	single	SBS2	male	cpgi	chr16	q2
chr16q2cpgi	-0.165082	0.150033	-1.1003	0.271201	-0.45972	0.129558	cpgichr16q2	single	SBS7a	female	cpgi	chr16	q2
chr16q2cpgi	-0.238645	0.090585	-2.63449	0.00842638	-0.41662	-0.0606841	cpgichr16q2	single	SBS7a	male	cpgi	chr16	q2
chr16q2cpgi	0.235372	0.187835	1.25308	0.210175	-0.12914	0.604271	cpgichr16q2	single	SBS7b	female	cpgi	chr16	q2
chr16q2cpgi	-0.0266697	0.109447	-0.243677	0.807481	-0.238405	0.18547	cpgichr16q2	single	SBS7b	male	cpgi	chr16	q2
chr17q1cpgi	-0.222827	0.419533	-0.53113	0.595329	-1.04625	0.599836	cpgichr17q1	single	SBS10a	female	cpgi	chr17	q1
chr17q1cpgi	-0.368261	0.195911	-1.87973	0.0601443	-0.75348	0.0168977	cpgichr17q1	single	SBS10a	male	cpgi	chr17	q1
chr17q1cpgi	-0.339301	0.652985	-0.519615	0.603332	-1.71258	1.03435	cpgichr17q1	single	SBS10b	female	cpgi	chr17	q1
chr17q1cpgi	-0.539716	0.258964	-2.08414	0.0371478	-1.06625	-0.0131346	cpgichr17q1	single	SBS10b	male	cpgi	chr17	q1
chr17q1cpgi	0.293271	0.151156	1.94018	0.0523573	-0.001844	0.590468	cpgichr17q1	single	SBS13	female	cpgi	chr17	q1
chr17q1cpgi	0.297052	0.154698	1.9202	0.0548322	-0.0051786	0.600999	cpgichr17q1	single	SBS13	male	cpgi	chr17	q1
chr17q1cpgi	0.585316	0.477133	1.22674	0.219922	-0.406277	1.61956	cpgichr17q1	single	SBS15	female	cpgi	chr17	q1
chr17q1cpgi	-0.497309	0.492162	-1.01046	0.312276	-1.5091	0.516597	cpgichr17q1	single	SBS15	male	cpgi	chr17	q1
chr17q1cpgi	-0.276971	0.105363	-2.62873	0.00857045	-0.507534	-0.0458972	cpgichr17q1	single	SBS1	female	cpgi	chr17	q1
chr17q1cpgi	-0.109342	0.0916021	-1.19366	0.232609	-0.309743	0.0916968	cpgichr17q1	single	SBS1	male	cpgi	chr17	q1
chr17q1cpgi	0.134107	0.167524	0.800526	0.423406	-0.198023	0.467303	cpgichr17q1	single	SBS2	female	cpgi	chr17	q1
chr17q1cpgi	0.159003	0.162685	0.977368	0.328387	-0.164659	0.483177	cpgichr17q1	single	SBS2	male	cpgi	chr17	q1
chr17q1cpgi	-0.021296	0.148962	-0.142963	0.88632	-0.314982	0.272334	cpgichr17q1	single	SBS7a	female	cpgi	chr17	q1
chr17q1cpgi	-0.262588	0.0917536	-2.86189	0.0042113	-0.443387	-0.0818276	cpgichr17q1	single	SBS7a	male	cpgi	chr17	q1
chr17q1cpgi	-0.0040212	0.16404	-0.0245138	0.980443	-0.322406	0.315268	cpgichr17q1	single	SBS7b	female	cpgi	chr17	q1
chr17q1cpgi	0.0137565	0.104435	0.131723	0.895203	-0.188212	0.215903	cpgichr17q1	single	SBS7b	male	cpgi	chr17	q1
chr17q2cpgi	-0.373458	0.435181	-0.858165	0.390801	-1.23727	0.489648	cpgichr17q2	single	SBS10a	female	cpgi	chr17	q2
chr17q2cpgi	-0.322765	0.187459	-1.72179	0.0851067	-0.691388	0.04582	cpgichr17q2	single	SBS10a	male	cpgi	chr17	q2
chr17q2cpgi	-0.544848	0.521398	-1.04497	0.296035	-1.6494	0.561163	cpgichr17q2	single	SBS10b	female	cpgi	chr17	q2
chr17q2cpgi	-0.622484	0.251729	-2.47284	0.0134046	-1.13271	-0.112228	cpgichr17q2	single	SBS10b	male	cpgi	chr17	q2
chr17q2cpgi	0.449246	0.139293	3.22518	0.00125894	0.176833	0.723886	cpgichr17q2	single	SBS13	female	cpgi	chr17	q2
chr17q2cpgi	0.402773	0.140386	2.86903	0.00411731	0.127571	0.678934	cpgichr17q2	single	SBS13	male	cpgi	chr17	q2
chr17q2cpgi	0.39868	0.379849	1.04957	0.293914	-0.380068	1.20015	cpgichr17q2	single	SBS15	female	cpgi	chr17	q2
chr17q2cpgi	-0.55978	0.458986	-1.2196	0.222616	-1.4994	0.382801	cpgichr17q2	single	SBS15	male	cpgi	chr17	q2
chr17q2cpgi	-0.0424662	0.10276	-0.413258	0.679418	-0.265093	0.181164	cpgichr17q2	single	SBS1	female	cpgi	chr17	q2
chr17q2cpgi	0.125297	0.0913169	1.37211	0.170029	-0.0706357	0.322411	cpgichr17q2	single	SBS1	male	cpgi	chr17	q2
chr17q2cpgi	0.355622	0.162191	2.19261	0.0283355	0.0332821	0.678938	cpgichr17q2	single	SBS2	female	cpgi	chr17	q2
chr17q2cpgi	0.684577	0.159711	4.28635	1.82e-05	0.369201	1.0011	cpgichr17q2	single	SBS2	male	cpgi	chr17	q2
chr17q2cpgi	-0.045468	0.13722	-0.331351	0.740379	-0.313754	0.222845	cpgichr17q2	single	SBS7a	female	cpgi	chr17	q2
chr17q2cpgi	-0.118154	0.087199	-1.35499	0.175421	-0.289929	0.053609	cpgichr17q2	single	SBS7a	male	cpgi	chr17	q2
chr17q2cpgi	0.00120011	0.166346	0.00721453	0.994244	-0.320001	0.323781	cpgichr17q2	single	SBS7b	female	cpgi	chr17	q2
chr17q2cpgi	-0.0264693	0.105412	-0.251102	0.801735	-0.230798	0.178065	cpgichr17q2	single	SBS7b	male	cpgi	chr17	q2
chr18q1cpgi	-0.369594	0.445389	-0.829822	0.406639	-1.25462	0.512202	cpgichr18q1	single	SBS10a	female	cpgi	chr18	q1
chr18q1cpgi	-0.532531	0.205243	-2.59464	0.00946905	-0.93738	-0.127988	cpgichr18q1	single	SBS10a	male	cpgi	chr18	q1
chr18q1cpgi	-0.117819	0.612926	-0.192224	0.847567	-1.46022	1.22823	cpgichr18q1	single	SBS10b	female	cpgi	chr18	q1
chr18q1cpgi	-0.635709	0.299029	-2.12591	0.0335108	-1.25464	-0.0163327	cpgichr18q1	single	SBS10b	male	cpgi	chr18	q1
chr18q1cpgi	-0.302919	0.213623	-1.41801	0.156189	-0.721872	0.114986	cpgichr18q1	single	SBS13	female	cpgi	chr18	q1
chr18q1cpgi	-0.124965	0.216419	-0.57742	0.563656	-0.549214	0.300801	cpgichr18q1	single	SBS13	male	cpgi	chr18	q1
chr18q1cpgi	1.69593	1.0218	1.65975	0.0969647	-0.252023	3.94848	cpgichr18q1	single	SBS15	female	cpgi	chr18	q1
chr18q1cpgi	-0.764951	0.54123	-1.41336	0.157551	-1.92217	0.39658	cpgichr18q1	single	SBS15	male	cpgi	chr18	q1
chr18q1cpgi	0.777164	0.127234	6.10814	1.01e-09	0.507343	1.05271	cpgichr18q1	single	SBS1	female	cpgi	chr18	q1
chr18q1cpgi	0.649553	0.108457	5.98901	2.11e-09	0.418715	0.884173	cpgichr18q1	single	SBS1	male	cpgi	chr18	q1
chr18q1cpgi	0.0518464	0.226984	0.228414	0.819325	-0.39855	0.507883	cpgichr18q1	single	SBS2	female	cpgi	chr18	q1
chr18q1cpgi	0.0958382	0.206511	0.464082	0.642589	-0.313004	0.507758	cpgichr18q1	single	SBS2	male	cpgi	chr18	q1
chr18q1cpgi	-0.291921	0.170237	-1.71479	0.0863837	-0.634016	0.0497442	cpgichr18q1	single	SBS7a	female	cpgi	chr18	q1
chr18q1cpgi	-0.398498	0.103172	-3.86248	0.000112	-0.604776	-0.192376	cpgichr18q1	single	SBS7a	male	cpgi	chr18	q1
chr18q1cpgi	-0.139055	0.213482	-0.651366	0.51481	-0.558959	0.283069	cpgichr18q1	single	SBS7b	female	cpgi	chr18	q1
chr18q1cpgi	-0.118514	0.126491	-0.936937	0.348791	-0.367483	0.130914	cpgichr18q1	single	SBS7b	male	cpgi	chr18	q1
chr18q2cpgi	-1.05166	0.485907	-2.16432	0.0304397	-2.04068	-0.0705675	cpgichr18q2	single	SBS10a	female	cpgi	chr18	q2
chr18q2cpgi	-0.48994	0.203567	-2.40677	0.0160944	-0.891709	-0.0884673	cpgichr18q2	single	SBS10a	male	cpgi	chr18	q2
chr18q2cpgi	-0.432025	0.649051	-0.665626	0.50565	-1.84813	0.989624	cpgichr18q2	single	SBS10b	female	cpgi	chr18	q2
chr18q2cpgi	-0.874657	0.2849	-3.07005	0.00214025	-1.46524	-0.284142	cpgichr18q2	single	SBS10b	male	cpgi	chr18	q2
chr18q2cpgi	0.0059825	0.21566	0.0277404	0.977869	-0.417084	0.430161	cpgichr18q2	single	SBS13	female	cpgi	chr18	q2
chr18q2cpgi	0.0420682	0.207002	0.203226	0.838958	-0.367877	0.451993	cpgichr18q2	single	SBS13	male	cpgi	chr18	q2
chr18q2cpgi	0.38408	0.523989	0.732994	0.463562	-0.666809	1.485	cpgichr18q2	single	SBS15	female	cpgi	chr18	q2
chr18q2cpgi	-0.987787	0.613989	-1.6088	0.10766	-2.28017	0.296929	cpgichr18q2	single	SBS15	male	cpgi	chr18	q2
chr18q2cpgi	0.101303	0.146826	0.689951	0.490225	-0.223933	0.428881	cpgichr18q2	single	SBS1	female	cpgi	chr18	q2
chr18q2cpgi	0.562111	0.133389	4.21407	2.51e-05	0.280573	0.848239	cpgichr18q2	single	SBS1	male	cpgi	chr18	q2
chr18q2cpgi	-0.10355	0.209996	-0.493107	0.621937	-0.519606	0.311848	cpgichr18q2	single	SBS2	female	cpgi	chr18	q2
chr18q2cpgi	0.189908	0.198712	0.955694	0.339227	-0.204836	0.586081	cpgichr18q2	single	SBS2	male	cpgi	chr18	q2
chr18q2cpgi	-0.531477	0.167766	-3.16796	0.00153513	-0.864801	-0.198938	cpgichr18q2	single	SBS7a	female	cpgi	chr18	q2
chr18q2cpgi	-0.512412	0.103862	-4.9336	8.07e-07	-0.718324	-0.306758	cpgichr18q2	single	SBS7a	male	cpgi	chr18	q2
chr18q2cpgi	-0.396945	0.216586	-1.83274	0.066842	-0.82202	0.0248199	cpgichr18q2	single	SBS7b	female	cpgi	chr18	q2
chr18q2cpgi	-0.0739392	0.127917	-0.578026	0.563246	-0.325887	0.178315	cpgichr18q2	single	SBS7b	male	cpgi	chr18	q2
chr19q1cpgi	-0.150267	0.429695	-0.349706	0.72656	-0.999158	0.698178	cpgichr19q1	single	SBS10a	female	cpgi	chr19	q1
chr19q1cpgi	-0.34653	0.180717	-1.91753	0.0551705	-0.701496	0.00840802	cpgichr19q1	single	SBS10a	male	cpgi	chr19	q1
chr19q1cpgi	0.22056	0.469863	0.469413	0.638774	-0.763196	1.20647	cpgichr19q1	single	SBS10b	female	cpgi	chr19	q1
chr19q1cpgi	-0.407054	0.257159	-1.58289	0.113447	-0.925094	0.111026	cpgichr19q1	single	SBS10b	male	cpgi	chr19	q1
chr19q1cpgi	0.0473648	0.13444	0.352313	0.724604	-0.215685	0.311024	cpgichr19q1	single	SBS13	female	cpgi	chr19	q1
chr19q1cpgi	0.135477	0.127907	1.05918	0.289517	-0.115248	0.386765	cpgichr19q1	single	SBS13	male	cpgi	chr19	q1
chr19q1cpgi	0.16904	0.405441	0.416928	0.676731	-0.665924	1.01395	cpgichr19q1	single	SBS15	female	cpgi	chr19	q1
chr19q1cpgi	-0.23216	0.459304	-0.50546	0.613236	-1.173	0.712022	cpgichr19q1	single	SBS15	male	cpgi	chr19	q1
chr19q1cpgi	0.268035	0.089792	2.98507	0.00283512	0.0723827	0.464664	cpgichr19q1	single	SBS1	female	cpgi	chr19	q1
chr19q1cpgi	0.523048	0.0789579	6.62439	3.49e-11	0.351606	0.695484	cpgichr19q1	single	SBS1	male	cpgi	chr19	q1
chr19q1cpgi	0.266478	0.155439	1.71436	0.0864622	-0.0412343	0.575352	cpgichr19q1	single	SBS2	female	cpgi	chr19	q1
chr19q1cpgi	0.10405	0.142908	0.72809	0.466559	-0.180439	0.388816	cpgichr19q1	single	SBS2	male	cpgi	chr19	q1
chr19q1cpgi	-0.0820492	0.142915	-0.574112	0.565892	-0.363875	0.199745	cpgichr19q1	single	SBS7a	female	cpgi	chr19	q1
chr19q1cpgi	-0.110152	0.0865636	-1.27249	0.203198	-0.280609	0.0602959	cpgichr19q1	single	SBS7a	male	cpgi	chr19	q1
chr19q1cpgi	0.269788	0.162751	1.65767	0.0973839	-0.0470435	0.588055	cpgichr19q1	single	SBS7b	female	cpgi	chr19	q1
chr19q1cpgi	0.0333307	0.0998025	0.333967	0.738404	-0.161177	0.227977	cpgichr19q1	single	SBS7b	male	cpgi	chr19	q1
chr19q2cpgi	-0.628243	0.385498	-1.62969	0.103167	-1.38725	0.130317	cpgichr19q2	single	SBS10a	female	cpgi	chr19	q2
chr19q2cpgi	-0.340142	0.176772	-1.92419	0.0543308	-0.687166	0.00687774	cpgichr19q2	single	SBS10a	male	cpgi	chr19	q2
chr19q2cpgi	-0.433396	0.508579	-0.85217	0.39412	-1.49109	0.625813	cpgichr19q2	single	SBS10b	female	cpgi	chr19	q2
chr19q2cpgi	-0.569339	0.246258	-2.31196	0.0207801	-1.06478	-0.0738431	cpgichr19q2	single	SBS10b	male	cpgi	chr19	q2
chr19q2cpgi	0.275224	0.121584	2.26366	0.0235952	0.0372334	0.51416	cpgichr19q2	single	SBS13	female	cpgi	chr19	q2
chr19q2cpgi	0.213514	0.123035	1.73539	0.0826722	-0.0281657	0.455744	cpgichr19q2	single	SBS13	male	cpgi	chr19	q2
chr19q2cpgi	0.0457719	0.360175	0.127082	0.898875	-0.695515	0.793343	cpgichr19q2	single	SBS15	female	cpgi	chr19	q2
chr19q2cpgi	-0.079893	0.425779	-0.187639	0.851159	-0.942861	0.787978	cpgichr19q2	single	SBS15	male	cpgi	chr19	q2
chr19q2cpgi	0.117982	0.0776702	1.51901	0.128761	-0.048044	0.284945	cpgichr19q2	single	SBS1	female	cpgi	chr19	q2
chr19q2cpgi	0.106515	0.0746466	1.42692	0.153602	-0.0533722	0.267131	cpgichr19q2	single	SBS1	male	cpgi	chr19	q2
chr19q2cpgi	0.393666	0.142814	2.7565	0.00584238	0.110706	0.677935	cpgichr19q2	single	SBS2	female	cpgi	chr19	q2
chr19q2cpgi	0.337118	0.140329	2.40235	0.0162902	0.0576862	0.61704	cpgichr19q2	single	SBS2	male	cpgi	chr19	q2
chr19q2cpgi	-0.0607645	0.134807	-0.450751	0.652169	-0.325787	0.204282	cpgichr19q2	single	SBS7a	female	cpgi	chr19	q2
chr19q2cpgi	-0.0770782	0.0836186	-0.921783	0.356642	-0.241341	0.0871845	cpgichr19q2	single	SBS7a	male	cpgi	chr19	q2
chr19q2cpgi	-0.0368499	0.141634	-0.260177	0.794727	-0.311031	0.238158	cpgichr19q2	single	SBS7b	female	cpgi	chr19	q2
chr19q2cpgi	0.0479003	0.0925971	0.517298	0.604948	-0.132144	0.228087	cpgichr19q2	single	SBS7b	male	cpgi	chr19	q2
chr1q1cpgi	-0.265641	0.383674	-0.692361	0.488711	-1.02297	0.490908	cpgichr1q1	single	SBS10a	female	cpgi	chr1	q1
chr1q1cpgi	-0.471167	0.175978	-2.67742	0.00741907	-0.817059	-0.125306	cpgichr1q1	single	SBS10a	male	cpgi	chr1	q1
chr1q1cpgi	-0.284215	0.486281	-0.584467	0.558906	-1.30185	0.733893	cpgichr1q1	single	SBS10b	female	cpgi	chr1	q1
chr1q1cpgi	-0.643419	0.238154	-2.7017	0.00689868	-1.12267	-0.164133	cpgichr1q1	single	SBS10b	male	cpgi	chr1	q1
chr1q1cpgi	0.170629	0.124879	1.36636	0.171827	-0.0737002	0.415394	cpgichr1q1	single	SBS13	female	cpgi	chr1	q1
chr1q1cpgi	0.213608	0.126178	1.69292	0.0904712	-0.0337005	0.461103	cpgichr1q1	single	SBS13	male	cpgi	chr1	q1
chr1q1cpgi	0.70647	0.393087	1.79724	0.0722977	-0.111744	1.54174	cpgichr1q1	single	SBS15	female	cpgi	chr1	q1
chr1q1cpgi	-0.85358	0.47268	-1.80583	0.0709451	-1.83151	0.125492	cpgichr1q1	single	SBS15	male	cpgi	chr1	q1
chr1q1cpgi	-0.0124141	0.0905737	-0.137061	0.890983	-0.216376	0.192227	cpgichr1q1	single	SBS1	female	cpgi	chr1	q1
chr1q1cpgi	0.274475	0.0842599	3.25748	0.00112408	0.0839478	0.46574	cpgichr1q1	single	SBS1	male	cpgi	chr1	q1
chr1q1cpgi	0.272432	0.149399	1.82352	0.0682253	-0.0243057	0.569616	cpgichr1q1	single	SBS2	female	cpgi	chr1	q1
chr1q1cpgi	0.502432	0.140659	3.57197	0.000354	0.223132	0.782027	cpgichr1q1	single	SBS2	male	cpgi	chr1	q1
chr1q1cpgi	-0.424511	0.136367	-3.11299	0.001852	-0.695516	-0.153616	cpgichr1q1	single	SBS7a	female	cpgi	chr1	q1
chr1q1cpgi	-0.392557	0.0827959	-4.74126	2.12e-06	-0.556373	-0.22877	cpgichr1q1	single	SBS7a	male	cpgi	chr1	q1
chr1q1cpgi	-0.274089	0.145146	-1.88837	0.0589769	-0.5587	0.0103712	cpgichr1q1	single	SBS7b	female	cpgi	chr1	q1
chr1q1cpgi	-0.162404	0.0928865	-1.74841	0.0803925	-0.345412	0.0205585	cpgichr1q1	single	SBS7b	male	cpgi	chr1	q1
chr1q2cpgi	-0.208635	0.357641	-0.583365	0.559647	-0.91073	0.492768	cpgichr1q2	single	SBS10a	female	cpgi	chr1	q2
chr1q2cpgi	-0.37336	0.172534	-2.16398	0.0304662	-0.712758	-0.0339886	cpgichr1q2	single	SBS10a	male	cpgi	chr1	q2
chr1q2cpgi	-0.391315	0.55017	-0.711263	0.476921	-1.53977	0.758814	cpgichr1q2	single	SBS10b	female	cpgi	chr1	q2
chr1q2cpgi	-0.956989	0.237857	-4.02338	5.74e-05	-1.4343	-0.479686	cpgichr1q2	single	SBS10b	male	cpgi	chr1	q2
chr1q2cpgi	0.242802	0.118244	2.05341	0.0400331	0.010667	0.475301	cpgichr1q2	single	SBS13	female	cpgi	chr1	q2
chr1q2cpgi	0.392402	0.126933	3.09142	0.001992	0.141883	0.643095	cpgichr1q2	single	SBS13	male	cpgi	chr1	q2
chr1q2cpgi	0.927694	0.343432	2.70124	0.00690807	0.243108	1.64357	cpgichr1q2	single	SBS15	female	cpgi	chr1	q2
chr1q2cpgi	-0.81698	0.399549	-2.04476	0.0408788	-1.63568	0.00259227	cpgichr1q2	single	SBS15	male	cpgi	chr1	q2
chr1q2cpgi	-0.169589	0.0927898	-1.82766	0.0676002	-0.376358	0.0377632	cpgichr1q2	single	SBS1	female	cpgi	chr1	q2
chr1q2cpgi	0.0313688	0.0845908	0.370829	0.710765	-0.156692	0.220057	cpgichr1q2	single	SBS1	male	cpgi	chr1	q2
chr1q2cpgi	0.323187	0.146338	2.20849	0.02721	0.0335512	0.613177	cpgichr1q2	single	SBS2	female	cpgi	chr1	q2
chr1q2cpgi	0.332518	0.142671	2.33066	0.019771	0.0460458	0.618913	cpgichr1q2	single	SBS2	male	cpgi	chr1	q2
chr1q2cpgi	-0.33956	0.141059	-2.40722	0.0160744	-0.619411	-0.0598343	cpgichr1q2	single	SBS7a	female	cpgi	chr1	q2
chr1q2cpgi	-0.409937	0.0826424	-4.96037	7.04e-07	-0.573198	-0.246708	cpgichr1q2	single	SBS7a	male	cpgi	chr1	q2
chr1q2cpgi	-0.0759549	0.144049	-0.527285	0.597995	-0.354903	0.203268	cpgichr1q2	single	SBS7b	female	cpgi	chr1	q2
chr1q2cpgi	-0.205475	0.0936555	-2.19395	0.0282393	-0.389304	-0.0216915	cpgichr1q2	single	SBS7b	male	cpgi	chr1	q2
chr20q1cpgi	-0.236122	0.484039	-0.487815	0.625681	-1.20688	0.733232	cpgichr20q1	single	SBS10a	female	cpgi	chr20	q1
chr20q1cpgi	-0.553356	0.19669	-2.81334	0.00490297	-0.94029	-0.166565	cpgichr20q1	single	SBS10a	male	cpgi	chr20	q1
chr20q1cpgi	-1.01485	0.702029	-1.4456	0.14829	-2.51189	0.479238	cpgichr20q1	single	SBS10b	female	cpgi	chr20	q1
chr20q1cpgi	-0.703013	0.283902	-2.47625	0.0132769	-1.28783	-0.118149	cpgichr20q1	single	SBS10b	male	cpgi	chr20	q1
chr20q1cpgi	0.0249251	0.167352	0.148938	0.881602	-0.303158	0.35439	cpgichr20q1	single	SBS13	female	cpgi	chr20	q1
chr20q1cpgi	0.161873	0.173862	0.931047	0.351829	-0.178706	0.50437	cpgichr20q1	single	SBS13	male	cpgi	chr20	q1
chr20q1cpgi	-0.0407625	0.495857	-0.0822061	0.934483	-1.08662	1.01333	cpgichr20q1	single	SBS15	female	cpgi	chr20	q1
chr20q1cpgi	-0.338342	0.580037	-0.583311	0.559684	-1.54116	0.86774	cpgichr20q1	single	SBS15	male	cpgi	chr20	q1
chr20q1cpgi	0.35753	0.111345	3.211	0.00132273	0.115518	0.601701	cpgichr20q1	single	SBS1	female	cpgi	chr20	q1
chr20q1cpgi	0.276316	0.103514	2.66937	0.00759938	0.0498065	0.504345	cpgichr20q1	single	SBS1	male	cpgi	chr20	q1
chr20q1cpgi	0.138697	0.194447	0.713287	0.475668	-0.248148	0.526907	cpgichr20q1	single	SBS2	female	cpgi	chr20	q1
chr20q1cpgi	0.102651	0.193307	0.531027	0.5954	-0.282226	0.488968	cpgichr20q1	single	SBS2	male	cpgi	chr20	q1
chr20q1cpgi	-0.38935	0.160958	-2.41895	0.0155655	-0.707862	-0.0711113	cpgichr20q1	single	SBS7a	female	cpgi	chr20	q1
chr20q1cpgi	-0.353301	0.0921099	-3.83565	0.000125	-0.535598	-0.171073	cpgichr20q1	single	SBS7a	male	cpgi	chr20	q1
chr20q1cpgi	-0.349535	0.18393	-1.90037	0.057384	-0.706995	0.00747323	cpgichr20q1	single	SBS7b	female	cpgi	chr20	q1
chr20q1cpgi	-0.16624	0.115924	-1.43404	0.151562	-0.391186	0.0587943	cpgichr20q1	single	SBS7b	male	cpgi	chr20	q1
chr20q2cpgi	-0.329136	0.440298	-0.74753	0.454743	-1.19684	0.536508	cpgichr20q2	single	SBS10a	female	cpgi	chr20	q2
chr20q2cpgi	-0.363698	0.1878	-1.93663	0.0527909	-0.732549	0.00504261	cpgichr20q2	single	SBS10a	male	cpgi	chr20	q2
chr20q2cpgi	-1.18166	0.64326	-1.83699	0.0662115	-2.57299	0.19405	cpgichr20q2	single	SBS10b	female	cpgi	chr20	q2
chr20q2cpgi	-0.929161	0.277821	-3.34445	0.000824	-1.49738	-0.361028	cpgichr20q2	single	SBS10b	male	cpgi	chr20	q2
chr20q2cpgi	0.119688	0.158768	0.753856	0.450936	-0.192187	0.432732	cpgichr20q2	single	SBS13	female	cpgi	chr20	q2
chr20q2cpgi	0.275	0.154346	1.78171	0.074796	-0.0273749	0.579268	cpgichr20q2	single	SBS13	male	cpgi	chr20	q2
chr20q2cpgi	0.264128	0.497239	0.531189	0.595288	-0.774276	1.32031	cpgichr20q2	single	SBS15	female	cpgi	chr20	q2
chr20q2cpgi	-0.118839	0.510995	-0.232564	0.8161	-1.18389	0.951831	cpgichr20q2	single	SBS15	male	cpgi	chr20	q2
chr20q2cpgi	0.0301038	0.11989	0.251096	0.80174	-0.232603	0.294325	cpgichr20q2	single	SBS1	female	cpgi	chr20	q2
chr20q2cpgi	-0.0170576	0.108157	-0.157712	0.874684	-0.253723	0.220701	cpgichr20q2	single	SBS1	male	cpgi	chr20	q2
chr20q2cpgi	0.263677	0.18103	1.45654	0.145243	-0.0945757	0.623529	cpgichr20q2	single	SBS2	female	cpgi	chr20	q2
chr20q2cpgi	0.414926	0.167772	2.47315	0.0133928	0.0820782	0.749583	cpgichr20q2	single	SBS2	male	cpgi	chr20	q2
chr20q2cpgi	-0.387612	0.151601	-2.55679	0.0105642	-0.687416	-0.0880347	cpgichr20q2	single	SBS7a	female	cpgi	chr20	q2
chr20q2cpgi	-0.291986	0.0942051	-3.09948	0.00193863	-0.478294	-0.105744	cpgichr20q2	single	SBS7a	male	cpgi	chr20	q2
chr20q2cpgi	-0.339622	0.183968	-1.8461	0.0648781	-0.698546	0.0185875	cpgichr20q2	single	SBS7b	female	cpgi	chr20	q2
chr20q2cpgi	-0.0728566	0.113944	-0.63941	0.522556	-0.294289	0.148796	cpgichr20q2	single	SBS7b	male	cpgi	chr20	q2
chr21q1cpgi	-0.207526	0.69423	-0.29893	0.764994	-1.60074	1.18195	cpgichr21q1	single	SBS10a	female	cpgi	chr21	q1
chr21q1cpgi	-0.259383	0.241798	-1.07273	0.283393	-0.73749	0.218053	cpgichr21q1	single	SBS10a	male	cpgi	chr21	q1
chr21q1cpgi	-0.461431	0.580767	-0.79452	0.426893	-1.69515	0.733994	cpgichr21q1	single	SBS10b	female	cpgi	chr21	q1
chr21q1cpgi	-0.568871	0.394452	-1.44218	0.149251	-1.4057	0.268196	cpgichr21q1	single	SBS10b	male	cpgi	chr21	q1
chr21q1cpgi	0.307245	0.383687	0.800771	0.423264	-0.438557	1.07961	cpgichr21q1	single	SBS13	female	cpgi	chr21	q1
chr21q1cpgi	0.244839	0.319537	0.766232	0.443538	-0.377034	0.884212	cpgichr21q1	single	SBS13	male	cpgi	chr21	q1
chr21q1cpgi	1.75609	1.27509	1.37723	0.168442	-0.475958	4.89549	cpgichr21q1	single	SBS15	female	cpgi	chr21	q1
chr21q1cpgi	-0.978141	0.800145	-1.22245	0.221536	-2.66889	0.656603	cpgichr21q1	single	SBS15	male	cpgi	chr21	q1
chr21q1cpgi	0.9702	0.213822	4.53741	5.69e-06	0.532382	1.42736	cpgichr21q1	single	SBS1	female	cpgi	chr21	q1
chr21q1cpgi	0.705667	0.199487	3.53741	0.000404	0.279766	1.14263	cpgichr21q1	single	SBS1	male	cpgi	chr21	q1
chr21q1cpgi	0.458392	0.363008	1.26276	0.206676	-0.242793	1.18975	cpgichr21q1	single	SBS2	female	cpgi	chr21	q1
chr21q1cpgi	-0.198118	0.316749	-0.625473	0.53166	-0.826217	0.427789	cpgichr21q1	single	SBS2	male	cpgi	chr21	q1
chr21q1cpgi	-0.322823	0.196966	-1.63898	0.101218	-0.710359	0.0639407	cpgichr21q1	single	SBS7a	female	cpgi	chr21	q1
chr21q1cpgi	-0.156265	0.121602	-1.28505	0.198774	-0.395536	0.0830244	cpgichr21q1	single	SBS7a	male	cpgi	chr21	q1
chr21q1cpgi	0.134405	0.306957	0.437861	0.661487	-0.464138	0.743024	cpgichr21q1	single	SBS7b	female	cpgi	chr21	q1
chr21q1cpgi	-0.0959358	0.172619	-0.555764	0.578372	-0.431872	0.241328	cpgichr21q1	single	SBS7b	male	cpgi	chr21	q1
chr21q2cpgi	-0.507597	0.459405	-1.1049	0.269202	-1.40908	0.390228	cpgichr21q2	single	SBS10a	female	cpgi	chr21	q2
chr21q2cpgi	-0.341108	0.213358	-1.59876	0.109874	-0.761889	0.0794208	cpgichr21q2	single	SBS10a	male	cpgi	chr21	q2
chr21q2cpgi	-1.5804	0.724211	-2.18224	0.0290918	-3.13119	-0.0395476	cpgichr21q2	single	SBS10b	female	cpgi	chr21	q2
chr21q2cpgi	-0.767057	0.298921	-2.56608	0.0102854	-1.39175	-0.142283	cpgichr21q2	single	SBS10b	male	cpgi	chr21	q2
chr21q2cpgi	0.262504	0.215554	1.21781	0.223296	-0.159254	0.693667	cpgichr21q2	single	SBS13	female	cpgi	chr21	q2
chr21q2cpgi	-0.15723	0.217731	-0.72213	0.470215	-0.586526	0.272097	cpgichr21q2	single	SBS13	male	cpgi	chr21	q2
chr21q2cpgi	0.70965	1.08355	0.654931	0.512512	-1.62262	3.25426	cpgichr21q2	single	SBS15	female	cpgi	chr21	q2
chr21q2cpgi	0.0731001	0.567896	0.128721	0.897578	-1.10131	1.27312	cpgichr21q2	single	SBS15	male	cpgi	chr21	q2
chr21q2cpgi	0.416574	0.145716	2.85881	0.00425239	0.121378	0.718643	cpgichr21q2	single	SBS1	female	cpgi	chr21	q2
chr21q2cpgi	0.264409	0.134012	1.97303	0.0484922	-0.0189176	0.551464	cpgichr21q2	single	SBS1	male	cpgi	chr21	q2
chr21q2cpgi	0.101898	0.237388	0.429246	0.667744	-0.36725	0.575744	cpgichr21q2	single	SBS2	female	cpgi	chr21	q2
chr21q2cpgi	0.36012	0.224442	1.60451	0.108602	-0.0860078	0.810968	cpgichr21q2	single	SBS2	male	cpgi	chr21	q2
chr21q2cpgi	-0.435753	0.164171	-2.65426	0.00794836	-0.761291	-0.110728	cpgichr21q2	single	SBS7a	female	cpgi	chr21	q2
chr21q2cpgi	-0.320945	0.101066	-3.17559	0.0014953	-0.519717	-0.122223	cpgichr21q2	single	SBS7a	male	cpgi	chr21	q2
chr21q2cpgi	-0.173351	0.225805	-0.767703	0.442664	-0.612267	0.268053	cpgichr21q2	single	SBS7b	female	cpgi	chr21	q2
chr21q2cpgi	-0.171852	0.141792	-1.21199	0.225515	-0.446443	0.103564	cpgichr21q2	single	SBS7b	male	cpgi	chr21	q2
chr22q1cpgi	-0.581018	0.518315	-1.12098	0.262299	-1.60455	0.437966	cpgichr22q1	single	SBS10a	female	cpgi	chr22	q1
chr22q1cpgi	-0.521247	0.207894	-2.50728	0.0121665	-0.930681	-0.112087	cpgichr22q1	single	SBS10a	male	cpgi	chr22	q1
chr22q1cpgi	-0.552032	0.63414	-0.870521	0.384016	-1.90264	0.792484	cpgichr22q1	single	SBS10b	female	cpgi	chr22	q1
chr22q1cpgi	-0.40124	0.310061	-1.29407	0.195642	-1.03956	0.237234	cpgichr22q1	single	SBS10b	male	cpgi	chr22	q1
chr22q1cpgi	0.182082	0.204626	0.889827	0.373559	-0.221208	0.587529	cpgichr22q1	single	SBS13	female	cpgi	chr22	q1
chr22q1cpgi	0.0804722	0.187566	0.429034	0.667898	-0.290686	0.452761	cpgichr22q1	single	SBS13	male	cpgi	chr22	q1
chr22q1cpgi	0.633557	0.443631	1.42812	0.153258	-0.264549	1.58175	cpgichr22q1	single	SBS15	female	cpgi	chr22	q1
chr22q1cpgi	-0.72843	0.61634	-1.18186	0.23726	-2.01002	0.556338	cpgichr22q1	single	SBS15	male	cpgi	chr22	q1
chr22q1cpgi	0.206823	0.11777	1.75616	0.0790614	-0.0402815	0.456221	cpgichr22q1	single	SBS1	female	cpgi	chr22	q1
chr22q1cpgi	0.10907	0.110555	0.986565	0.323856	-0.127213	0.346854	cpgichr22q1	single	SBS1	male	cpgi	chr22	q1
chr22q1cpgi	0.600741	0.224277	2.67856	0.00739387	0.157245	1.05221	cpgichr22q1	single	SBS2	female	cpgi	chr22	q1
chr22q1cpgi	0.324328	0.221281	1.46568	0.142735	-0.116056	0.767216	cpgichr22q1	single	SBS2	male	cpgi	chr22	q1
chr22q1cpgi	-0.176689	0.159051	-1.1109	0.266613	-0.490319	0.136882	cpgichr22q1	single	SBS7a	female	cpgi	chr22	q1
chr22q1cpgi	-0.282594	0.101124	-2.79453	0.00519753	-0.481847	-0.0834218	cpgichr22q1	single	SBS7a	male	cpgi	chr22	q1
chr22q1cpgi	-0.0498987	0.21169	-0.235716	0.813653	-0.458168	0.36	cpgichr22q1	single	SBS7b	female	cpgi	chr22	q1
chr22q1cpgi	0.0170506	0.128065	0.13314	0.894082	-0.229738	0.264223	cpgichr22q1	single	SBS7b	male	cpgi	chr22	q1
chr22q2cpgi	-0.599593	0.69348	-0.864614	0.387251	-1.99987	0.793785	cpgichr22q2	single	SBS10a	female	cpgi	chr22	q2
chr22q2cpgi	-0.242035	0.202583	-1.19475	0.232186	-0.640064	0.155848	cpgichr22q2	single	SBS10a	male	cpgi	chr22	q2
chr22q2cpgi	0.00913478	0.740413	0.0123374	0.990156	-1.58775	1.61034	cpgichr22q2	single	SBS10b	female	cpgi	chr22	q2
chr22q2cpgi	-0.66826	0.295711	-2.25984	0.0238312	-1.28015	-0.0563791	cpgichr22q2	single	SBS10b	male	cpgi	chr22	q2
chr22q2cpgi	0.196686	0.186391	1.05523	0.291319	-0.170399	0.566958	cpgichr22q2	single	SBS13	female	cpgi	chr22	q2
chr22q2cpgi	0.200906	0.175351	1.14573	0.251905	-0.1435	0.547204	cpgichr22q2	single	SBS13	male	cpgi	chr22	q2
chr22q2cpgi	0.916181	0.63279	1.44785	0.14766	-0.268534	2.28694	cpgichr22q2	single	SBS15	female	cpgi	chr22	q2
chr22q2cpgi	0.481989	0.517547	0.931294	0.351701	-0.597761	1.60598	cpgichr22q2	single	SBS15	male	cpgi	chr22	q2
chr22q2cpgi	0.312206	0.138586	2.25279	0.0242724	0.0231776	0.605347	cpgichr22q2	single	SBS1	female	cpgi	chr22	q2
chr22q2cpgi	0.339649	0.12572	2.70163	0.00689998	0.0796146	0.60333	cpgichr22q2	single	SBS1	male	cpgi	chr22	q2
chr22q2cpgi	0.351611	0.207934	1.69098	0.0908415	-0.060681	0.768165	cpgichr22q2	single	SBS2	female	cpgi	chr22	q2
chr22q2cpgi	0.547794	0.203329	2.69412	0.00705751	0.143795	0.955375	cpgichr22q2	single	SBS2	male	cpgi	chr22	q2
chr22q2cpgi	0.0954209	0.166437	0.573314	0.566432	-0.228589	0.420052	cpgichr22q2	single	SBS7a	female	cpgi	chr22	q2
chr22q2cpgi	-0.118369	0.0982009	-1.20537	0.22806	-0.310712	0.0739927	cpgichr22q2	single	SBS7a	male	cpgi	chr22	q2
chr22q2cpgi	0.0158383	0.200726	0.0789052	0.937108	-0.369704	0.404901	cpgichr22q2	single	SBS7b	female	cpgi	chr22	q2
chr22q2cpgi	0.0685633	0.13113	0.522866	0.601068	-0.184265	0.32219	cpgichr22q2	single	SBS7b	male	cpgi	chr22	q2
chr2q1cpgi	-0.423009	0.37611	-1.12469	0.260718	-1.17656	0.32915	cpgichr2q1	single	SBS10a	female	cpgi	chr2	q1
chr2q1cpgi	-0.43994	0.179894	-2.44555	0.0144633	-0.794196	-0.0857479	cpgichr2q1	single	SBS10a	male	cpgi	chr2	q1
chr2q1cpgi	-0.415224	0.470609	-0.882312	0.377608	-1.4159	0.588407	cpgichr2q1	single	SBS10b	female	cpgi	chr2	q1
chr2q1cpgi	-0.665784	0.248434	-2.67992	0.00736396	-1.1689	-0.16258	cpgichr2q1	single	SBS10b	male	cpgi	chr2	q1
chr2q1cpgi	0.0287974	0.13643	0.211078	0.832826	-0.238425	0.296313	cpgichr2q1	single	SBS13	female	cpgi	chr2	q1
chr2q1cpgi	0.282537	0.139651	2.02316	0.0430568	0.00956559	0.556468	cpgichr2q1	single	SBS13	male	cpgi	chr2	q1
chr2q1cpgi	0.356309	0.40161	0.887203	0.37497	-0.523684	1.25245	cpgichr2q1	single	SBS15	female	cpgi	chr2	q1
chr2q1cpgi	-1.26056	0.613385	-2.05508	0.039871	-2.52678	0.00697151	cpgichr2q1	single	SBS15	male	cpgi	chr2	q1
chr2q1cpgi	0.39849	0.0920391	4.32958	1.49e-05	0.188963	0.609117	cpgichr2q1	single	SBS1	female	cpgi	chr2	q1
chr2q1cpgi	0.66658	0.0838637	7.94838	1.89e-15	0.47916	0.855401	cpgichr2q1	single	SBS1	male	cpgi	chr2	q1
chr2q1cpgi	0.234595	0.162976	1.43945	0.150023	-0.0876462	0.557508	cpgichr2q1	single	SBS2	female	cpgi	chr2	q1
chr2q1cpgi	0.481191	0.153321	3.13845	0.00169843	0.175092	0.788135	cpgichr2q1	single	SBS2	male	cpgi	chr2	q1
chr2q1cpgi	-0.408254	0.147551	-2.76687	0.00565971	-0.703547	-0.113164	cpgichr2q1	single	SBS7a	female	cpgi	chr2	q1
chr2q1cpgi	-0.433052	0.0880532	-4.91807	8.74e-07	-0.60797	-0.258191	cpgichr2q1	single	SBS7a	male	cpgi	chr2	q1
chr2q1cpgi	-0.155806	0.156923	-0.992881	0.320768	-0.462494	0.151047	cpgichr2q1	single	SBS7b	female	cpgi	chr2	q1
chr2q1cpgi	-0.162739	0.100295	-1.6226	0.104676	-0.359629	0.0341516	cpgichr2q1	single	SBS7b	male	cpgi	chr2	q1
chr2q2cpgi	-0.549954	0.389601	-1.41158	0.158072	-1.32152	0.22059	cpgichr2q2	single	SBS10a	female	cpgi	chr2	q2
chr2q2cpgi	-0.486071	0.18185	-2.67293	0.00751926	-0.844081	-0.128109	cpgichr2q2	single	SBS10a	male	cpgi	chr2	q2
chr2q2cpgi	-0.602206	0.497477	-1.21052	0.226079	-1.65194	0.448141	cpgichr2q2	single	SBS10b	female	cpgi	chr2	q2
chr2q2cpgi	-1.06185	0.239738	-4.42919	9.46e-06	-1.54508	-0.57862	cpgichr2q2	single	SBS10b	male	cpgi	chr2	q2
chr2q2cpgi	0.136743	0.123868	1.10394	0.269618	-0.105524	0.379195	cpgichr2q2	single	SBS13	female	cpgi	chr2	q2
chr2q2cpgi	0.215276	0.125766	1.71172	0.086949	-0.0309392	0.461743	cpgichr2q2	single	SBS13	male	cpgi	chr2	q2
chr2q2cpgi	0.215708	0.373073	0.578193	0.563134	-0.574254	1.01539	cpgichr2q2	single	SBS15	female	cpgi	chr2	q2
chr2q2cpgi	-0.947987	0.45091	-2.10239	0.0355194	-1.88969	-0.0053939	cpgichr2q2	single	SBS15	male	cpgi	chr2	q2
chr2q2cpgi	-0.0787745	0.095992	-0.820636	0.411853	-0.295317	0.138441	cpgichr2q2	single	SBS1	female	cpgi	chr2	q2
chr2q2cpgi	-0.20123	0.0887939	-2.26626	0.0234357	-0.400945	-0.000981	cpgichr2q2	single	SBS1	male	cpgi	chr2	q2
chr2q2cpgi	0.263764	0.154906	1.70274	0.0886173	-0.0434655	0.571283	cpgichr2q2	single	SBS2	female	cpgi	chr2	q2
chr2q2cpgi	0.323686	0.146981	2.20222	0.0276496	0.0293426	0.618103	cpgichr2q2	single	SBS2	male	cpgi	chr2	q2
chr2q2cpgi	-0.458399	0.139439	-3.28745	0.00101098	-0.73701	-0.179992	cpgichr2q2	single	SBS7a	female	cpgi	chr2	q2
chr2q2cpgi	-0.341347	0.0857543	-3.98052	6.88e-05	-0.511652	-0.171095	cpgichr2q2	single	SBS7a	male	cpgi	chr2	q2
chr2q2cpgi	-0.128385	0.150689	-0.851985	0.394223	-0.425146	0.168441	cpgichr2q2	single	SBS7b	female	cpgi	chr2	q2
chr2q2cpgi	-0.0934309	0.101031	-0.924775	0.355083	-0.292509	0.10564	cpgichr2q2	single	SBS7b	male	cpgi	chr2	q2
chr3q1cpgi	-0.692709	0.429764	-1.61183	0.106998	-1.54911	0.160747	cpgichr3q1	single	SBS10a	female	cpgi	chr3	q1
chr3q1cpgi	-0.54034	0.179186	-3.01553	0.00256527	-0.893633	-0.187196	cpgichr3q1	single	SBS10a	male	cpgi	chr3	q1
chr3q1cpgi	0.0730511	0.588662	0.124097	0.901239	-1.19873	1.34289	cpgichr3q1	single	SBS10b	female	cpgi	chr3	q1
chr3q1cpgi	-0.742256	0.253324	-2.93006	0.00338893	-1.26194	-0.222515	cpgichr3q1	single	SBS10b	male	cpgi	chr3	q1
chr3q1cpgi	0.0837194	0.161622	0.517994	0.604463	-0.23277	0.400462	cpgichr3q1	single	SBS13	female	cpgi	chr3	q1
chr3q1cpgi	0.0212175	0.159782	0.13279	0.894359	-0.292481	0.334719	cpgichr3q1	single	SBS13	male	cpgi	chr3	q1
chr3q1cpgi	0.24858	0.475515	0.52276	0.601142	-0.752164	1.26655	cpgichr3q1	single	SBS15	female	cpgi	chr3	q1
chr3q1cpgi	-0.0157801	0.444363	-0.0355118	0.971672	-0.941145	0.912549	cpgichr3q1	single	SBS15	male	cpgi	chr3	q1
chr3q1cpgi	0.343784	0.12638	2.72025	0.00652335	0.0554673	0.633957	cpgichr3q1	single	SBS1	female	cpgi	chr3	q1
chr3q1cpgi	0.114252	0.110721	1.03189	0.302124	-0.140325	0.369947	cpgichr3q1	single	SBS1	male	cpgi	chr3	q1
chr3q1cpgi	0.205899	0.191508	1.07515	0.282308	-0.174386	0.587379	cpgichr3q1	single	SBS2	female	cpgi	chr3	q1
chr3q1cpgi	0.158803	0.157804	1.00633	0.314256	-0.154675	0.472582	cpgichr3q1	single	SBS2	male	cpgi	chr3	q1
chr3q1cpgi	-0.512451	0.151044	-3.39272	0.000692	-0.814323	-0.210974	cpgichr3q1	single	SBS7a	female	cpgi	chr3	q1
chr3q1cpgi	-0.47873	0.0950933	-5.03432	4.8e-07	-0.668572	-0.288996	cpgichr3q1	single	SBS7a	male	cpgi	chr3	q1
chr3q1cpgi	-0.203608	0.185689	-1.0965	0.27286	-0.569181	0.161418	cpgichr3q1	single	SBS7b	female	cpgi	chr3	q1
chr3q1cpgi	-0.20844	0.110814	-1.881	0.0599723	-0.42712	0.010071	cpgichr3q1	single	SBS7b	male	cpgi	chr3	q1
chr3q2cpgi	-0.517925	0.401875	-1.28877	0.197478	-1.31102	0.273647	cpgichr3q2	single	SBS10a	female	cpgi	chr3	q2
chr3q2cpgi	-0.492525	0.179837	-2.73873	0.00616773	-0.846509	-0.138625	cpgichr3q2	single	SBS10a	male	cpgi	chr3	q2
chr3q2cpgi	-0.326023	0.560468	-0.581697	0.560771	-1.53243	0.886323	cpgichr3q2	single	SBS10b	female	cpgi	chr3	q2
chr3q2cpgi	-0.93338	0.241433	-3.866	0.000111	-1.42357	-0.443156	cpgichr3q2	single	SBS10b	male	cpgi	chr3	q2
chr3q2cpgi	0.00761557	0.130562	0.058329	0.953487	-0.247719	0.26289	cpgichr3q2	single	SBS13	female	cpgi	chr3	q2
chr3q2cpgi	0.117942	0.143006	0.824734	0.409522	-0.162319	0.398217	cpgichr3q2	single	SBS13	male	cpgi	chr3	q2
chr3q2cpgi	-0.0133131	0.407012	-0.0327094	0.973906	-0.861909	0.843331	cpgichr3q2	single	SBS15	female	cpgi	chr3	q2
chr3q2cpgi	-0.543909	0.529071	-1.02804	0.303929	-1.66464	0.578617	cpgichr3q2	single	SBS15	male	cpgi	chr3	q2
chr3q2cpgi	-0.0593908	0.112203	-0.529313	0.596588	-0.310448	0.192559	cpgichr3q2	single	SBS1	female	cpgi	chr3	q2
chr3q2cpgi	-0.152535	0.101322	-1.50545	0.132209	-0.381059	0.0766685	cpgichr3q2	single	SBS1	male	cpgi	chr3	q2
chr3q2cpgi	0.0424382	0.155459	0.272987	0.784863	-0.26686	0.351735	cpgichr3q2	single	SBS2	female	cpgi	chr3	q2
chr3q2cpgi	0.372889	0.155662	2.39551	0.0165973	0.0627714	0.683174	cpgichr3q2	single	SBS2	male	cpgi	chr3	q2
chr3q2cpgi	-0.329615	0.144943	-2.2741	0.02296	-0.61752	-0.0420087	cpgichr3q2	single	SBS7a	female	cpgi	chr3	q2
chr3q2cpgi	-0.563702	0.0909965	-6.19476	5.84e-10	-0.743753	-0.383745	cpgichr3q2	single	SBS7a	male	cpgi	chr3	q2
chr3q2cpgi	-0.1994	0.172089	-1.1587	0.246577	-0.536313	0.137239	cpgichr3q2	single	SBS7b	female	cpgi	chr3	q2
chr3q2cpgi	-0.291758	0.105957	-2.75356	0.00589517	-0.499028	-0.0846452	cpgichr3q2	single	SBS7b	male	cpgi	chr3	q2
chr4q1cpgi	-0.465998	0.43604	-1.0687	0.285203	-1.3389	0.405051	cpgichr4q1	single	SBS10a	female	cpgi	chr4	q1
chr4q1cpgi	-0.589386	0.182346	-3.23225	0.00122822	-0.947606	-0.231303	cpgichr4q1	single	SBS10a	male	cpgi	chr4	q1
chr4q1cpgi	-0.825037	0.605193	-1.36326	0.1728	-2.12474	0.47662	cpgichr4q1	single	SBS10b	female	cpgi	chr4	q1
chr4q1cpgi	-0.674407	0.277562	-2.42975	0.0151092	-1.24135	-0.107317	cpgichr4q1	single	SBS10b	male	cpgi	chr4	q1
chr4q1cpgi	-0.153536	0.178209	-0.86155	0.388935	-0.504017	0.196288	cpgichr4q1	single	SBS13	female	cpgi	chr4	q1
chr4q1cpgi	0.105197	0.164278	0.640355	0.521942	-0.21573	0.427262	cpgichr4q1	single	SBS13	male	cpgi	chr4	q1
chr4q1cpgi	0.366425	0.488942	0.749424	0.453602	-0.685444	1.44881	cpgichr4q1	single	SBS15	female	cpgi	chr4	q1
chr4q1cpgi	-0.167258	0.438072	-0.381805	0.702606	-1.09025	0.758494	cpgichr4q1	single	SBS15	male	cpgi	chr4	q1
chr4q1cpgi	0.490505	0.111705	4.39109	1.13e-05	0.244787	0.738625	cpgichr4q1	single	SBS1	female	cpgi	chr4	q1
chr4q1cpgi	0.625597	0.100956	6.19673	5.76e-10	0.405278	0.848025	cpgichr4q1	single	SBS1	male	cpgi	chr4	q1
chr4q1cpgi	0.1091	0.209639	0.520419	0.602772	-0.305402	0.525167	cpgichr4q1	single	SBS2	female	cpgi	chr4	q1
chr4q1cpgi	0.230513	0.165522	1.39264	0.163728	-0.0987021	0.560722	cpgichr4q1	single	SBS2	male	cpgi	chr4	q1
chr4q1cpgi	-0.455962	0.160339	-2.84373	0.00445881	-0.776665	-0.135607	cpgichr4q1	single	SBS7a	female	cpgi	chr4	q1
chr4q1cpgi	-0.505408	0.0956256	-5.28528	1.26e-07	-0.696018	-0.314904	cpgichr4q1	single	SBS7a	male	cpgi	chr4	q1
chr4q1cpgi	-0.36937	0.173449	-2.12955	0.0332084	-0.713623	-0.0258569	cpgichr4q1	single	SBS7b	female	cpgi	chr4	q1
chr4q1cpgi	-0.152541	0.116538	-1.30894	0.190555	-0.383577	0.0784835	cpgichr4q1	single	SBS7b	male	cpgi	chr4	q1
chr4q2cpgi	-0.860374	0.419296	-2.05195	0.0401749	-1.69794	-0.0249582	cpgichr4q2	single	SBS10a	female	cpgi	chr4	q2
chr4q2cpgi	-0.469923	0.185792	-2.52929	0.0114292	-0.835912	-0.104022	cpgichr4q2	single	SBS10a	male	cpgi	chr4	q2
chr4q2cpgi	-1.07442	0.520014	-2.06615	0.0388148	-2.18787	0.0395144	cpgichr4q2	single	SBS10b	female	cpgi	chr4	q2
chr4q2cpgi	-0.812238	0.260117	-3.12259	0.00179269	-1.34187	-0.282488	cpgichr4q2	single	SBS10b	male	cpgi	chr4	q2
chr4q2cpgi	0.298904	0.166137	1.79914	0.0719959	-0.0257693	0.625416	cpgichr4q2	single	SBS13	female	cpgi	chr4	q2
chr4q2cpgi	0.257892	0.15817	1.63047	0.103003	-0.0520967	0.569408	cpgichr4q2	single	SBS13	male	cpgi	chr4	q2
chr4q2cpgi	0.405705	0.445731	0.910202	0.362716	-0.514603	1.34366	cpgichr4q2	single	SBS15	female	cpgi	chr4	q2
chr4q2cpgi	-0.699862	0.503029	-1.39129	0.164136	-1.74857	0.350279	cpgichr4q2	single	SBS15	male	cpgi	chr4	q2
chr4q2cpgi	0.0564018	0.110678	0.509602	0.610331	-0.18965	0.303802	cpgichr4q2	single	SBS1	female	cpgi	chr4	q2
chr4q2cpgi	0.0356163	0.102878	0.346198	0.729194	-0.192432	0.264839	cpgichr4q2	single	SBS1	male	cpgi	chr4	q2
chr4q2cpgi	0.384468	0.194062	1.98117	0.0475727	0.0021938	0.769266	cpgichr4q2	single	SBS2	female	cpgi	chr4	q2
chr4q2cpgi	0.571936	0.16327	3.50302	0.00046	0.245922	0.899581	cpgichr4q2	single	SBS2	male	cpgi	chr4	q2
chr4q2cpgi	-0.571126	0.152726	-3.73954	0.000184	-0.874924	-0.267686	cpgichr4q2	single	SBS7a	female	cpgi	chr4	q2
chr4q2cpgi	-0.456625	0.0885857	-5.15461	2.54e-07	-0.632276	-0.281062	cpgichr4q2	single	SBS7a	male	cpgi	chr4	q2
chr4q2cpgi	-0.480875	0.176182	-2.72942	0.00634452	-0.82774	-0.135286	cpgichr4q2	single	SBS7b	female	cpgi	chr4	q2
chr4q2cpgi	-0.18806	0.110598	-1.70039	0.0890573	-0.40587	0.0297779	cpgichr4q2	single	SBS7b	male	cpgi	chr4	q2
chr5q1cpgi	-0.700341	0.4081	-1.7161	0.0861434	-1.51134	0.108942	cpgichr5q1	single	SBS10a	female	cpgi	chr5	q1
chr5q1cpgi	-0.451889	0.18319	-2.46678	0.0136336	-0.812264	-0.0915938	cpgichr5q1	single	SBS10a	male	cpgi	chr5	q1
chr5q1cpgi	-0.618467	0.529393	-1.16826	0.242703	-1.74339	0.509594	cpgichr5q1	single	SBS10b	female	cpgi	chr5	q1
chr5q1cpgi	-0.556506	0.253968	-2.19124	0.0284344	-1.07103	-0.0418585	cpgichr5q1	single	SBS10b	male	cpgi	chr5	q1
chr5q1cpgi	0.0699536	0.147661	0.473746	0.635681	-0.218163	0.359225	cpgichr5q1	single	SBS13	female	cpgi	chr5	q1
chr5q1cpgi	0.130909	0.149137	0.877772	0.380067	-0.161067	0.423724	cpgichr5q1	single	SBS13	male	cpgi	chr5	q1
chr5q1cpgi	0.132169	0.404178	0.327008	0.743662	-0.745905	1.0243	cpgichr5q1	single	SBS15	female	cpgi	chr5	q1
chr5q1cpgi	-0.128952	0.4793	-0.269043	0.787896	-1.13701	0.880724	cpgichr5q1	single	SBS15	male	cpgi	chr5	q1
chr5q1cpgi	0.618043	0.0916338	6.7447	1.53e-11	0.415407	0.822555	cpgichr5q1	single	SBS1	female	cpgi	chr5	q1
chr5q1cpgi	0.666755	0.0903669	7.37831	1.6e-13	0.463637	0.871472	cpgichr5q1	single	SBS1	male	cpgi	chr5	q1
chr5q1cpgi	0.168919	0.171966	0.982283	0.325961	-0.172847	0.511772	cpgichr5q1	single	SBS2	female	cpgi	chr5	q1
chr5q1cpgi	0.238078	0.16524	1.4408	0.149641	-0.0901983	0.56682	cpgichr5q1	single	SBS2	male	cpgi	chr5	q1
chr5q1cpgi	-0.382995	0.152408	-2.51296	0.0119723	-0.686479	-0.0797432	cpgichr5q1	single	SBS7a	female	cpgi	chr5	q1
chr5q1cpgi	-0.313969	0.0912429	-3.44102	0.00058	-0.495839	-0.132163	cpgichr5q1	single	SBS7a	male	cpgi	chr5	q1
chr5q1cpgi	-0.14094	0.166404	-0.846978	0.397007	-0.466501	0.185063	cpgichr5q1	single	SBS7b	female	cpgi	chr5	q1
chr5q1cpgi	-0.208625	0.102271	-2.03992	0.0413583	-0.411493	-0.0057767	cpgichr5q1	single	SBS7b	male	cpgi	chr5	q1
chr5q2cpgi	-0.477082	0.381281	-1.25126	0.210839	-1.23082	0.274772	cpgichr5q2	single	SBS10a	female	cpgi	chr5	q2
chr5q2cpgi	-0.38458	0.179828	-2.13861	0.0324676	-0.738086	-0.031162	cpgichr5q2	single	SBS10a	male	cpgi	chr5	q2
chr5q2cpgi	-0.889193	0.604745	-1.47036	0.141464	-2.15778	0.380385	cpgichr5q2	single	SBS10b	female	cpgi	chr5	q2
chr5q2cpgi	-0.785697	0.247724	-3.17167	0.00151567	-1.29086	-0.280509	cpgichr5q2	single	SBS10b	male	cpgi	chr5	q2
chr5q2cpgi	0.0336637	0.151522	0.22217	0.824182	-0.261663	0.329278	cpgichr5q2	single	SBS13	female	cpgi	chr5	q2
chr5q2cpgi	0.333977	0.146838	2.27445	0.0229387	0.0461649	0.622925	cpgichr5q2	single	SBS13	male	cpgi	chr5	q2
chr5q2cpgi	0.340069	0.390911	0.869941	0.384333	-0.446498	1.15041	cpgichr5q2	single	SBS15	female	cpgi	chr5	q2
chr5q2cpgi	-0.240052	0.511297	-0.469496	0.638715	-1.3241	0.848702	cpgichr5q2	single	SBS15	male	cpgi	chr5	q2
chr5q2cpgi	0.0964058	0.113177	0.851812	0.394318	-0.154539	0.348708	cpgichr5q2	single	SBS1	female	cpgi	chr5	q2
chr5q2cpgi	0.0499823	0.109113	0.45808	0.646895	-0.194158	0.295283	cpgichr5q2	single	SBS1	male	cpgi	chr5	q2
chr5q2cpgi	0.307424	0.179679	1.71096	0.0870878	-0.05126	0.667652	cpgichr5q2	single	SBS2	female	cpgi	chr5	q2
chr5q2cpgi	0.258122	0.160398	1.60926	0.107559	-0.0622567	0.578728	cpgichr5q2	single	SBS2	male	cpgi	chr5	q2
chr5q2cpgi	-0.395826	0.156486	-2.52947	0.0114235	-0.707285	-0.0847247	cpgichr5q2	single	SBS7a	female	cpgi	chr5	q2
chr5q2cpgi	-0.495619	0.0903318	-5.48665	4.1e-08	-0.674459	-0.316873	cpgichr5q2	single	SBS7a	male	cpgi	chr5	q2
chr5q2cpgi	-0.311596	0.181233	-1.71931	0.0855573	-0.668545	0.044869	cpgichr5q2	single	SBS7b	female	cpgi	chr5	q2
chr5q2cpgi	-0.210862	0.111344	-1.8938	0.0582522	-0.428456	0.00668015	cpgichr5q2	single	SBS7b	male	cpgi	chr5	q2
chr6q1cpgi	-0.405007	0.428523	-0.945122	0.344597	-1.2515	0.4394	cpgichr6q1	single	SBS10a	female	cpgi	chr6	q1
chr6q1cpgi	-0.339678	0.179403	-1.89338	0.0583075	-0.692479	0.0130121	cpgichr6q1	single	SBS10a	male	cpgi	chr6	q1
chr6q1cpgi	0.00903481	0.554346	0.0162982	0.986997	-1.18295	1.20238	cpgichr6q1	single	SBS10b	female	cpgi	chr6	q1
chr6q1cpgi	-0.627715	0.251659	-2.49431	0.0126202	-1.13984	-0.115459	cpgichr6q1	single	SBS10b	male	cpgi	chr6	q1
chr6q1cpgi	0.0911128	0.140481	0.648576	0.516613	-0.185188	0.368164	cpgichr6q1	single	SBS13	female	cpgi	chr6	q1
chr6q1cpgi	0.0407612	0.150761	0.27037	0.786875	-0.254293	0.335911	cpgichr6q1	single	SBS13	male	cpgi	chr6	q1
chr6q1cpgi	0.725082	0.449492	1.61311	0.10672	-0.187575	1.68465	cpgichr6q1	single	SBS15	female	cpgi	chr6	q1
chr6q1cpgi	-0.276276	0.417382	-0.661926	0.508019	-1.16099	0.609125	cpgichr6q1	single	SBS15	male	cpgi	chr6	q1
chr6q1cpgi	0.536625	0.108771	4.93353	8.08e-07	0.292613	0.782633	cpgichr6q1	single	SBS1	female	cpgi	chr6	q1
chr6q1cpgi	0.454669	0.0994464	4.572	4.83e-06	0.226604	0.684067	cpgichr6q1	single	SBS1	male	cpgi	chr6	q1
chr6q1cpgi	0.24399	0.169281	1.44133	0.14949	-0.0902531	0.579592	cpgichr6q1	single	SBS2	female	cpgi	chr6	q1
chr6q1cpgi	0.0876603	0.151847	0.577294	0.563741	-0.213285	0.388995	cpgichr6q1	single	SBS2	male	cpgi	chr6	q1
chr6q1cpgi	-0.357286	0.158084	-2.2601	0.0238151	-0.672424	-0.0424711	cpgichr6q1	single	SBS7a	female	cpgi	chr6	q1
chr6q1cpgi	-0.402979	0.093933	-4.29007	1.79e-05	-0.590264	-0.215783	cpgichr6q1	single	SBS7a	male	cpgi	chr6	q1
chr6q1cpgi	-0.0839967	0.177517	-0.473176	0.636087	-0.435868	0.268198	cpgichr6q1	single	SBS7b	female	cpgi	chr6	q1
chr6q1cpgi	-0.154787	0.109757	-1.41027	0.15846	-0.372265	0.0626193	cpgichr6q1	single	SBS7b	male	cpgi	chr6	q1
chr6q2cpgi	-0.192741	0.374984	-0.513998	0.607254	-0.929265	0.54242	cpgichr6q2	single	SBS10a	female	cpgi	chr6	q2
chr6q2cpgi	-0.407048	0.18636	-2.1842	0.0289474	-0.773746	-0.0404233	cpgichr6q2	single	SBS10a	male	cpgi	chr6	q2
chr6q2cpgi	-0.924128	0.527206	-1.75288	0.0796228	-2.05019	0.202099	cpgichr6q2	single	SBS10b	female	cpgi	chr6	q2
chr6q2cpgi	-0.889997	0.25527	-3.4865	0.000489	-1.407	-0.372955	cpgichr6q2	single	SBS10b	male	cpgi	chr6	q2
chr6q2cpgi	0.205358	0.14012	1.46558	0.142763	-0.0690422	0.480419	cpgichr6q2	single	SBS13	female	cpgi	chr6	q2
chr6q2cpgi	0.246444	0.136774	1.80184	0.0715714	-0.020644	0.513927	cpgichr6q2	single	SBS13	male	cpgi	chr6	q2
chr6q2cpgi	0.75004	0.421039	1.7814	0.0748469	-0.105282	1.65105	cpgichr6q2	single	SBS15	female	cpgi	chr6	q2
chr6q2cpgi	-1.14058	0.580288	-1.96555	0.0493511	-2.34623	0.0661514	cpgichr6q2	single	SBS15	male	cpgi	chr6	q2
chr6q2cpgi	0.111852	0.107918	1.03645	0.299992	-0.130441	0.355253	cpgichr6q2	single	SBS1	female	cpgi	chr6	q2
chr6q2cpgi	0.358003	0.0958381	3.7355	0.000187	0.147587	0.569845	cpgichr6q2	single	SBS1	male	cpgi	chr6	q2
chr6q2cpgi	0.274812	0.157143	1.7488	0.0803259	-0.0348497	0.585295	cpgichr6q2	single	SBS2	female	cpgi	chr6	q2
chr6q2cpgi	0.548901	0.150693	3.64251	0.00027	0.252265	0.846363	cpgichr6q2	single	SBS2	male	cpgi	chr6	q2
chr6q2cpgi	-0.356454	0.154137	-2.31257	0.0207461	-0.66318	-0.0500226	cpgichr6q2	single	SBS7a	female	cpgi	chr6	q2
chr6q2cpgi	-0.520882	0.088899	-5.85926	4.65e-09	-0.697865	-0.343982	cpgichr6q2	single	SBS7a	male	cpgi	chr6	q2
chr6q2cpgi	-0.0927376	0.164652	-0.563234	0.573275	-0.417293	0.232276	cpgichr6q2	single	SBS7b	female	cpgi	chr6	q2
chr6q2cpgi	-0.230117	0.106949	-2.15166	0.0314243	-0.440663	-0.0196632	cpgichr6q2	single	SBS7b	male	cpgi	chr6	q2
chr7q1cpgi	-0.336831	0.401133	-0.839697	0.401078	-1.13217	0.457579	cpgichr7q1	single	SBS10a	female	cpgi	chr7	q1
chr7q1cpgi	-0.312726	0.184023	-1.69938	0.0892476	-0.674633	0.0491374	cpgichr7q1	single	SBS10a	male	cpgi	chr7	q1
chr7q1cpgi	-0.55368	0.494101	-1.12058	0.262466	-1.5912	0.481877	cpgichr7q1	single	SBS10b	female	cpgi	chr7	q1
chr7q1cpgi	-0.66304	0.258033	-2.5696	0.0101817	-1.18451	-0.14152	cpgichr7q1	single	SBS10b	male	cpgi	chr7	q1
chr7q1cpgi	0.0508616	0.13696	0.37136	0.71037	-0.217487	0.320171	cpgichr7q1	single	SBS13	female	cpgi	chr7	q1
chr7q1cpgi	0.00701217	0.138545	0.050613	0.959634	-0.265815	0.280303	cpgichr7q1	single	SBS13	male	cpgi	chr7	q1
chr7q1cpgi	0.081301	0.398741	0.203894	0.838436	-0.761949	0.934254	cpgichr7q1	single	SBS15	female	cpgi	chr7	q1
chr7q1cpgi	-0.0578402	0.423918	-0.136442	0.891472	-0.946434	0.836272	cpgichr7q1	single	SBS15	male	cpgi	chr7	q1
chr7q1cpgi	0.352156	0.0863287	4.07925	4.52e-05	0.160391	0.544953	cpgichr7q1	single	SBS1	female	cpgi	chr7	q1
chr7q1cpgi	0.418776	0.0815119	5.13761	2.78e-07	0.238324	0.600151	cpgichr7q1	single	SBS1	male	cpgi	chr7	q1
chr7q1cpgi	0.219103	0.158944	1.3785	0.16805	-0.0935496	0.533046	cpgichr7q1	single	SBS2	female	cpgi	chr7	q1
chr7q1cpgi	0.37504	0.144825	2.58962	0.00960821	0.0860358	0.665232	cpgichr7q1	single	SBS2	male	cpgi	chr7	q1
chr7q1cpgi	-0.255057	0.149437	-1.70678	0.0878635	-0.552051	0.0418408	cpgichr7q1	single	SBS7a	female	cpgi	chr7	q1
chr7q1cpgi	-0.246858	0.0862749	-2.8613	0.0042191	-0.418013	-0.0757282	cpgichr7q1	single	SBS7a	male	cpgi	chr7	q1
chr7q1cpgi	-0.0428546	0.150964	-0.283873	0.776508	-0.335415	0.250546	cpgichr7q1	single	SBS7b	female	cpgi	chr7	q1
chr7q1cpgi	0.0403486	0.0965849	0.417753	0.676128	-0.149705	0.230513	cpgichr7q1	single	SBS7b	male	cpgi	chr7	q1
chr7q2cpgi	-0.493698	0.381445	-1.29428	0.195568	-1.25382	0.264812	cpgichr7q2	single	SBS10a	female	cpgi	chr7	q2
chr7q2cpgi	-0.443802	0.180569	-2.4578	0.0139792	-0.798583	-0.0890791	cpgichr7q2	single	SBS10a	male	cpgi	chr7	q2
chr7q2cpgi	-1.28939	0.56406	-2.28592	0.0222591	-2.47639	-0.104143	cpgichr7q2	single	SBS10b	female	cpgi	chr7	q2
chr7q2cpgi	-0.92674	0.247098	-3.75049	0.000176	-1.4264	-0.427096	cpgichr7q2	single	SBS10b	male	cpgi	chr7	q2
chr7q2cpgi	0.229243	0.136383	1.68088	0.0927871	-0.0378422	0.497238	cpgichr7q2	single	SBS13	female	cpgi	chr7	q2
chr7q2cpgi	0.232855	0.141307	1.64787	0.0993797	-0.0439298	0.510396	cpgichr7q2	single	SBS13	male	cpgi	chr7	q2
chr7q2cpgi	0.48071	0.440793	1.09056	0.275468	-0.415589	1.40373	cpgichr7q2	single	SBS15	female	cpgi	chr7	q2
chr7q2cpgi	-1.17381	0.509142	-2.30546	0.0211409	-2.21788	-0.128855	cpgichr7q2	single	SBS15	male	cpgi	chr7	q2
chr7q2cpgi	0.141066	0.0962849	1.46509	0.142897	-0.0708954	0.354098	cpgichr7q2	single	SBS1	female	cpgi	chr7	q2
chr7q2cpgi	0.321133	0.0917447	3.50029	0.000465	0.119498	0.524006	cpgichr7q2	single	SBS1	male	cpgi	chr7	q2
chr7q2cpgi	0.296071	0.16128	1.83575	0.0663944	-0.0238757	0.617254	cpgichr7q2	single	SBS2	female	cpgi	chr7	q2
chr7q2cpgi	0.324162	0.15169	2.13701	0.0325973	0.0232166	0.62562	cpgichr7q2	single	SBS2	male	cpgi	chr7	q2
chr7q2cpgi	-0.328698	0.137746	-2.38627	0.0170204	-0.601947	-0.055597	cpgichr7q2	single	SBS7a	female	cpgi	chr7	q2
chr7q2cpgi	-0.286757	0.0896254	-3.1995	0.00137664	-0.464259	-0.109295	cpgichr7q2	single	SBS7a	male	cpgi	chr7	q2
chr7q2cpgi	0.00598552	0.160254	0.0373501	0.970206	-0.305426	0.318569	cpgichr7q2	single	SBS7b	female	cpgi	chr7	q2
chr7q2cpgi	-0.0757791	0.104581	-0.724594	0.468701	-0.280168	0.128684	cpgichr7q2	single	SBS7b	male	cpgi	chr7	q2
chr8q1cpgi	-0.452958	0.37059	-1.22226	0.221609	-1.1809	0.273464	cpgichr8q1	single	SBS10a	female	cpgi	chr8	q1
chr8q1cpgi	-0.572511	0.186741	-3.06581	0.00217084	-0.939105	-0.206007	cpgichr8q1	single	SBS10a	male	cpgi	chr8	q1
chr8q1cpgi	-0.393793	0.514903	-0.764791	0.444396	-1.49739	0.711263	cpgichr8q1	single	SBS10b	female	cpgi	chr8	q1
chr8q1cpgi	-0.546095	0.255933	-2.13375	0.0328636	-1.068	-0.0241028	cpgichr8q1	single	SBS10b	male	cpgi	chr8	q1
chr8q1cpgi	-0.0757774	0.151288	-0.500882	0.616454	-0.373107	0.221903	cpgichr8q1	single	SBS13	female	cpgi	chr8	q1
chr8q1cpgi	0.213584	0.153734	1.38931	0.16474	-0.0866525	0.515269	cpgichr8q1	single	SBS13	male	cpgi	chr8	q1
chr8q1cpgi	1.08225	0.493658	2.19231	0.0283568	0.0397465	2.17275	cpgichr8q1	single	SBS15	female	cpgi	chr8	q1
chr8q1cpgi	-0.376582	0.472563	-0.796894	0.425513	-1.36645	0.61561	cpgichr8q1	single	SBS15	male	cpgi	chr8	q1
chr8q1cpgi	0.730477	0.0979256	7.45951	8.68e-14	0.519569	0.943849	cpgichr8q1	single	SBS1	female	cpgi	chr8	q1
chr8q1cpgi	0.810999	0.0925476	8.76305	1.9e-18	0.611008	1.01328	cpgichr8q1	single	SBS1	male	cpgi	chr8	q1
chr8q1cpgi	0.162381	0.167322	0.970474	0.33181	-0.16863	0.495025	cpgichr8q1	single	SBS2	female	cpgi	chr8	q1
chr8q1cpgi	0.182442	0.160897	1.13391	0.256834	-0.133976	0.499613	cpgichr8q1	single	SBS2	male	cpgi	chr8	q1
chr8q1cpgi	-0.393512	0.153719	-2.55995	0.0104687	-0.698376	-0.088857	cpgichr8q1	single	SBS7a	female	cpgi	chr8	q1
chr8q1cpgi	-0.454709	0.0911733	-4.9873	6.12e-07	-0.635648	-0.273834	cpgichr8q1	single	SBS7a	male	cpgi	chr8	q1
chr8q1cpgi	-0.216147	0.175648	-1.23057	0.218485	-0.562089	0.129905	cpgichr8q1	single	SBS7b	female	cpgi	chr8	q1
chr8q1cpgi	-0.311853	0.109494	-2.84814	0.00439749	-0.527193	-0.096593	cpgichr8q1	single	SBS7b	male	cpgi	chr8	q1
chr8q2cpgi	-0.428575	0.414292	-1.03448	0.300913	-1.25185	0.393038	cpgichr8q2	single	SBS10a	female	cpgi	chr8	q2
chr8q2cpgi	-0.505132	0.184551	-2.73708	0.00619863	-0.868317	-0.14202	cpgichr8q2	single	SBS10a	male	cpgi	chr8	q2
chr8q2cpgi	-0.995363	0.551403	-1.80515	0.0710519	-2.16225	0.170659	cpgichr8q2	single	SBS10b	female	cpgi	chr8	q2
chr8q2cpgi	-0.885583	0.286606	-3.08989	0.00200228	-1.46537	-0.30579	cpgichr8q2	single	SBS10b	male	cpgi	chr8	q2
chr8q2cpgi	-0.0393372	0.143813	-0.27353	0.784446	-0.321757	0.242956	cpgichr8q2	single	SBS13	female	cpgi	chr8	q2
chr8q2cpgi	-0.103346	0.150459	-0.686868	0.492166	-0.399856	0.192809	cpgichr8q2	single	SBS13	male	cpgi	chr8	q2
chr8q2cpgi	-0.279006	0.403274	-0.691852	0.489031	-1.10282	0.545398	cpgichr8q2	single	SBS15	female	cpgi	chr8	q2
chr8q2cpgi	-0.415371	0.509451	-0.815331	0.414883	-1.47938	0.65238	cpgichr8q2	single	SBS15	male	cpgi	chr8	q2
chr8q2cpgi	0.120635	0.104643	1.15282	0.248984	-0.107685	0.350182	cpgichr8q2	single	SBS1	female	cpgi	chr8	q2
chr8q2cpgi	0.245578	0.0951775	2.58021	0.00987397	0.0384427	0.453997	cpgichr8q2	single	SBS1	male	cpgi	chr8	q2
chr8q2cpgi	0.182561	0.169203	1.07895	0.280611	-0.151531	0.5175	cpgichr8q2	single	SBS2	female	cpgi	chr8	q2
chr8q2cpgi	0.40855	0.161014	2.53735	0.0111695	0.0888039	0.729461	cpgichr8q2	single	SBS2	male	cpgi	chr8	q2
chr8q2cpgi	-0.379673	0.145539	-2.60875	0.00908746	-0.667458	-0.0921353	cpgichr8q2	single	SBS7a	female	cpgi	chr8	q2
chr8q2cpgi	-0.396333	0.090371	-4.38563	1.16e-05	-0.575553	-0.217191	cpgichr8q2	single	SBS7a	male	cpgi	chr8	q2
chr8q2cpgi	-0.279627	0.184015	-1.51959	0.128613	-0.641624	0.0821433	cpgichr8q2	single	SBS7b	female	cpgi	chr8	q2
chr8q2cpgi	-0.3006	0.10594	-2.83745	0.00454752	-0.50721	-0.0940983	cpgichr8q2	single	SBS7b	male	cpgi	chr8	q2
chr9q1cpgi	-0.276447	0.420279	-0.65777	0.510686	-1.11041	0.555579	cpgichr9q1	single	SBS10a	female	cpgi	chr9	q1
chr9q1cpgi	-0.498504	0.186555	-2.67215	0.00753666	-0.865367	-0.131763	cpgichr9q1	single	SBS10a	male	cpgi	chr9	q1
chr9q1cpgi	-0.997417	0.590467	-1.6892	0.0911808	-2.24802	0.253055	cpgichr9q1	single	SBS10b	female	cpgi	chr9	q1
chr9q1cpgi	-0.601915	0.264847	-2.27269	0.0230448	-1.14461	-0.0591389	cpgichr9q1	single	SBS10b	male	cpgi	chr9	q1
chr9q1cpgi	0.184904	0.158575	1.16604	0.243598	-0.124799	0.49666	cpgichr9q1	single	SBS13	female	cpgi	chr9	q1
chr9q1cpgi	-0.185193	0.169904	-1.08998	0.27572	-0.520699	0.149522	cpgichr9q1	single	SBS13	male	cpgi	chr9	q1
chr9q1cpgi	0.991633	0.447505	2.21591	0.0266974	0.0947472	1.95391	cpgichr9q1	single	SBS15	female	cpgi	chr9	q1
chr9q1cpgi	-1.35689	0.532136	-2.54989	0.0107757	-2.45293	-0.262609	cpgichr9q1	single	SBS15	male	cpgi	chr9	q1
chr9q1cpgi	0.20681	0.117898	1.75415	0.079405	-0.056773	0.471913	cpgichr9q1	single	SBS1	female	cpgi	chr9	q1
chr9q1cpgi	0.358199	0.100255	3.57289	0.000353	0.136395	0.581451	cpgichr9q1	single	SBS1	male	cpgi	chr9	q1
chr9q1cpgi	0.25143	0.186978	1.34471	0.17872	-0.118573	0.623526	cpgichr9q1	single	SBS2	female	cpgi	chr9	q1
chr9q1cpgi	0.369188	0.193609	1.90688	0.0565366	-0.0196746	0.759062	cpgichr9q1	single	SBS2	male	cpgi	chr9	q1
chr9q1cpgi	-0.128219	0.162591	-0.788599	0.430346	-0.451191	0.194555	cpgichr9q1	single	SBS7a	female	cpgi	chr9	q1
chr9q1cpgi	-0.379568	0.092625	-4.0979	4.17e-05	-0.562843	-0.196384	cpgichr9q1	single	SBS7a	male	cpgi	chr9	q1
chr9q1cpgi	-0.0367043	0.187743	-0.195503	0.844999	-0.402678	0.330575	cpgichr9q1	single	SBS7b	female	cpgi	chr9	q1
chr9q1cpgi	-0.123975	0.119293	-1.03925	0.298688	-0.357045	0.109212	cpgichr9q1	single	SBS7b	male	cpgi	chr9	q1
chr9q2cpgi	-0.583361	0.413519	-1.41073	0.158326	-1.40201	0.233101	cpgichr9q2	single	SBS10a	female	cpgi	chr9	q2
chr9q2cpgi	-0.394216	0.188214	-2.09451	0.0362147	-0.764254	-0.0242578	cpgichr9q2	single	SBS10a	male	cpgi	chr9	q2
chr9q2cpgi	-0.636451	0.599741	-1.06121	0.288594	-1.90946	0.638956	cpgichr9q2	single	SBS10b	female	cpgi	chr9	q2
chr9q2cpgi	-0.762272	0.251224	-3.03423	0.00241152	-1.27536	-0.249196	cpgichr9q2	single	SBS10b	male	cpgi	chr9	q2
chr9q2cpgi	-0.0380429	0.158972	-0.239306	0.810868	-0.35035	0.27428	cpgichr9q2	single	SBS13	female	cpgi	chr9	q2
chr9q2cpgi	0.415758	0.156528	2.65612	0.00790444	0.108716	0.724404	cpgichr9q2	single	SBS13	male	cpgi	chr9	q2
chr9q2cpgi	0.458632	0.471003	0.973735	0.330188	-0.478558	1.43758	cpgichr9q2	single	SBS15	female	cpgi	chr9	q2
chr9q2cpgi	-0.976894	0.525479	-1.85905	0.0630194	-2.06647	0.106759	cpgichr9q2	single	SBS15	male	cpgi	chr9	q2
chr9q2cpgi	-0.0799676	0.123167	-0.649263	0.516168	-0.350112	0.191509	cpgichr9q2	single	SBS1	female	cpgi	chr9	q2
chr9q2cpgi	0.359479	0.103622	3.46915	0.000522	0.13993	0.581128	cpgichr9q2	single	SBS1	male	cpgi	chr9	q2
chr9q2cpgi	0.357506	0.185252	1.92984	0.0536271	-0.0074798	0.724555	cpgichr9q2	single	SBS2	female	cpgi	chr9	q2
chr9q2cpgi	0.455837	0.164357	2.77346	0.0055463	0.127817	0.785315	cpgichr9q2	single	SBS2	male	cpgi	chr9	q2
chr9q2cpgi	-0.11454	0.151618	-0.75545	0.449979	-0.414546	0.185382	cpgichr9q2	single	SBS7a	female	cpgi	chr9	q2
chr9q2cpgi	-0.228765	0.0917725	-2.49274	0.0126761	-0.409612	-0.0479781	cpgichr9q2	single	SBS7a	male	cpgi	chr9	q2
chr9q2cpgi	0.384462	0.194478	1.97689	0.0480537	0.00538282	0.767653	cpgichr9q2	single	SBS7b	female	cpgi	chr9	q2
chr9q2cpgi	-0.085223	0.110898	-0.768478	0.442203	-0.300759	0.130517	cpgichr9q2	single	SBS7b	male	cpgi	chr9	q2
chrXq1cpgi	-0.968161	0.426316	-2.271	0.0231472	-1.80697	-0.132825	cpgichrXq1	single	SBS10a	female	cpgi	chrX	q1
chrXq1cpgi	-0.782736	0.220139	-3.55565	0.000377	-1.21546	-0.350686	cpgichrXq1	single	SBS10a	male	cpgi	chrX	q1
chrXq1cpgi	-0.0074008	0.610772	-0.0121171	0.990332	-1.32544	1.31606	cpgichrXq1	single	SBS10b	female	cpgi	chrX	q1
chrXq1cpgi	-0.534221	0.331721	-1.61045	0.107299	-1.23202	0.163397	cpgichrXq1	single	SBS10b	male	cpgi	chrX	q1
chrXq1cpgi	-0.0525636	0.192176	-0.273519	0.784454	-0.428878	0.326418	cpgichrXq1	single	SBS13	female	cpgi	chrX	q1
chrXq1cpgi	0.039874	0.255695	0.155943	0.876078	-0.457612	0.544921	cpgichrXq1	single	SBS13	male	cpgi	chrX	q1
chrXq1cpgi	0.833649	0.511516	1.62976	0.103152	-0.20989	1.93657	cpgichrXq1	single	SBS15	female	cpgi	chrX	q1
chrXq1cpgi	0.446896	0.72292	0.618182	0.536455	-1.0068	1.94299	cpgichrXq1	single	SBS15	male	cpgi	chrX	q1
chrXq1cpgi	1.2506	0.121911	10.2584	1.09e-24	0.992686	1.51489	cpgichrXq1	single	SBS1	female	cpgi	chrX	q1
chrXq1cpgi	0.816623	0.170081	4.80137	1.58e-06	0.445042	1.19573	cpgichrXq1	single	SBS1	male	cpgi	chrX	q1
chrXq1cpgi	0.109919	0.219922	0.499806	0.617211	-0.3216	0.545346	cpgichrXq1	single	SBS2	female	cpgi	chrX	q1
chrXq1cpgi	0.0422378	0.219483	0.192443	0.847395	-0.389866	0.477526	cpgichrXq1	single	SBS2	male	cpgi	chrX	q1
chrXq1cpgi	-0.422013	0.166038	-2.54167	0.0110324	-0.751746	-0.092695	cpgichrXq1	single	SBS7a	female	cpgi	chrX	q1
chrXq1cpgi	-0.603862	0.112433	-5.37088	7.84e-08	-0.826514	-0.381521	cpgichrXq1	single	SBS7a	male	cpgi	chrX	q1
chrXq1cpgi	-0.124566	0.201116	-0.619375	0.535669	-0.517731	0.269971	cpgichrXq1	single	SBS7b	female	cpgi	chrX	q1
chrXq1cpgi	-0.190919	0.152688	-1.25039	0.211158	-0.490753	0.109584	cpgichrXq1	single	SBS7b	male	cpgi	chrX	q1
chrXq2cpgi	-0.449854	0.348386	-1.29125	0.196616	-1.13931	0.237986	cpgichrXq2	single	SBS10a	female	cpgi	chrX	q2
chrXq2cpgi	-0.667178	0.20863	-3.1979	0.0013843	-1.07778	-0.25686	cpgichrXq2	single	SBS10a	male	cpgi	chrX	q2
chrXq2cpgi	-0.264622	0.528016	-0.501162	0.616257	-1.3729	0.845347	cpgichrXq2	single	SBS10b	female	cpgi	chrX	q2
chrXq2cpgi	-0.751832	0.285906	-2.62965	0.00854736	-1.34527	-0.158472	cpgichrXq2	single	SBS10b	male	cpgi	chrX	q2
chrXq2cpgi	0.0453683	0.140924	0.321935	0.747502	-0.230553	0.32216	cpgichrXq2	single	SBS13	female	cpgi	chrX	q2
chrXq2cpgi	0.200299	0.202976	0.986813	0.323734	-0.196721	0.59958	cpgichrXq2	single	SBS13	male	cpgi	chrX	q2
chrXq2cpgi	0.358224	0.509139	0.703587	0.48169	-0.72292	1.45321	cpgichrXq2	single	SBS15	female	cpgi	chrX	q2
chrXq2cpgi	0.438326	0.548482	0.799161	0.424197	-0.660627	1.58062	cpgichrXq2	single	SBS15	male	cpgi	chrX	q2
chrXq2cpgi	0.935843	0.0971475	9.63321	5.79e-22	0.723207	1.15077	cpgichrXq2	single	SBS1	female	cpgi	chrX	q2
chrXq2cpgi	0.39551	0.15019	2.6334	0.00845356	0.0747545	0.720724	cpgichrXq2	single	SBS1	male	cpgi	chrX	q2
chrXq2cpgi	0.0198905	0.178583	0.111379	0.911316	-0.334155	0.373745	cpgichrXq2	single	SBS2	female	cpgi	chrX	q2
chrXq2cpgi	0.328694	0.186424	1.76315	0.0778744	-0.0388114	0.698276	cpgichrXq2	single	SBS2	male	cpgi	chrX	q2
chrXq2cpgi	-0.265405	0.160948	-1.64901	0.099145	-0.584974	0.0539219	cpgichrXq2	single	SBS7a	female	cpgi	chrX	q2
chrXq2cpgi	-0.524793	0.10353	-5.06898	4e-07	-0.729444	-0.320395	cpgichrXq2	single	SBS7a	male	cpgi	chrX	q2
chrXq2cpgi	-0.224211	0.188503	-1.18942	0.234273	-0.597066	0.148456	cpgichrXq2	single	SBS7b	female	cpgi	chrX	q2
chrXq2cpgi	-0.144144	0.134946	-1.06816	0.285447	-0.407801	0.119785	cpgichrXq2	single	SBS7b	male	cpgi	chrX	q2
promchr10q1promoters	-0.407581	0.482387	-0.844926	0.398152	-1.37408	0.555474	promchr10q1	single	SBS10a	female	prom	chr10	q1
promchr10q1promoters	-0.405825	0.188081	-2.15771	0.0309504	-0.775812	-0.0359955	promchr10q1	single	SBS10a	male	prom	chr10	q1
promchr10q1promoters	-0.438588	0.669705	-0.654897	0.512534	-1.88522	1.00884	promchr10q1	single	SBS10b	female	prom	chr10	q1
promchr10q1promoters	-0.778151	0.290519	-2.67848	0.00739561	-1.37668	-0.179614	promchr10q1	single	SBS10b	male	prom	chr10	q1
promchr10q1promoters	0.33433	0.192236	1.73916	0.0820059	-0.0410976	0.713286	promchr10q1	single	SBS13	female	prom	chr10	q1
promchr10q1promoters	-0.0470421	0.171839	-0.273758	0.784271	-0.384126	0.28937	promchr10q1	single	SBS13	male	prom	chr10	q1
promchr10q1promoters	0.812626	0.698692	1.16307	0.244802	-0.595108	2.27188	promchr10q1	single	SBS15	female	prom	chr10	q1
promchr10q1promoters	-0.788364	0.583457	-1.35119	0.176633	-2.01092	0.417734	promchr10q1	single	SBS15	male	prom	chr10	q1
promchr10q1promoters	0.251629	0.137103	1.83534	0.0664558	-0.0565378	0.561828	promchr10q1	single	SBS1	female	prom	chr10	q1
promchr10q1promoters	0.490142	0.132703	3.69352	0.000221	0.193696	0.789157	promchr10q1	single	SBS1	male	prom	chr10	q1
promchr10q1promoters	0.133735	0.215031	0.621933	0.533986	-0.295801	0.563757	promchr10q1	single	SBS2	female	prom	chr10	q1
promchr10q1promoters	0.331025	0.164472	2.01265	0.0441513	0.00722614	0.657106	promchr10q1	single	SBS2	male	prom	chr10	q1
promchr10q1promoters	-0.243224	0.172385	-1.41093	0.158265	-0.589856	0.102962	promchr10q1	single	SBS7a	female	prom	chr10	q1
promchr10q1promoters	-0.223657	0.101822	-2.19655	0.0280528	-0.426052	-0.0213771	promchr10q1	single	SBS7a	male	prom	chr10	q1
promchr10q1promoters	0.00691367	0.213953	0.032314	0.974222	-0.41423	0.428766	promchr10q1	single	SBS7b	female	prom	chr10	q1
promchr10q1promoters	-0.102122	0.125525	-0.81356	0.415897	-0.348696	0.144362	promchr10q1	single	SBS7b	male	prom	chr10	q1
promchr10q2promoters	-0.982506	0.482036	-2.03824	0.041526	-1.94639	-0.0254686	promchr10q2	single	SBS10a	female	prom	chr10	q2
promchr10q2promoters	-0.562884	0.199915	-2.81561	0.00486841	-0.955129	-0.170913	promchr10q2	single	SBS10a	male	prom	chr10	q2
promchr10q2promoters	-2.15466	0.823423	-2.61671	0.00887815	-4.01874	-0.473778	promchr10q2	single	SBS10b	female	prom	chr10	q2
promchr10q2promoters	-0.937135	0.275752	-3.39847	0.000678	-1.50749	-0.366972	promchr10q2	single	SBS10b	male	prom	chr10	q2
promchr10q2promoters	-0.0899809	0.173589	-0.518355	0.60421	-0.433295	0.251776	promchr10q2	single	SBS13	female	prom	chr10	q2
promchr10q2promoters	0.350647	0.197527	1.77519	0.0758672	-0.0384804	0.742033	promchr10q2	single	SBS13	male	prom	chr10	q2
promchr10q2promoters	-0.641237	0.664086	-0.965594	0.334247	-2.06466	0.789599	promchr10q2	single	SBS15	female	prom	chr10	q2
promchr10q2promoters	-1.08387	0.683457	-1.58586	0.112771	-2.54164	0.36996	promchr10q2	single	SBS15	male	prom	chr10	q2
promchr10q2promoters	-0.258005	0.164171	-1.57157	0.116051	-0.605111	0.0891515	promchr10q2	single	SBS1	female	prom	chr10	q2
promchr10q2promoters	-0.0236775	0.141165	-0.167729	0.866796	-0.329267	0.283306	promchr10q2	single	SBS1	male	prom	chr10	q2
promchr10q2promoters	0.42001	0.215741	1.94683	0.0515555	-0.0038775	0.84837	promchr10q2	single	SBS2	female	prom	chr10	q2
promchr10q2promoters	0.55345	0.201854	2.74184	0.00610967	0.155599	0.954228	promchr10q2	single	SBS2	male	prom	chr10	q2
promchr10q2promoters	-0.289075	0.172334	-1.67741	0.0934617	-0.630977	0.0522084	promchr10q2	single	SBS7a	female	prom	chr10	q2
promchr10q2promoters	-0.358455	0.108445	-3.30539	0.000948	-0.572867	-0.144248	promchr10q2	single	SBS7a	male	prom	chr10	q2
promchr10q2promoters	0.155379	0.228444	0.680163	0.496401	-0.290767	0.605455	promchr10q2	single	SBS7b	female	prom	chr10	q2
promchr10q2promoters	0.070919	0.148948	0.476131	0.633981	-0.218238	0.360557	promchr10q2	single	SBS7b	male	prom	chr10	q2
promchr11q1promoters	-0.168546	0.417741	-0.403469	0.686603	-1.00094	0.662233	promchr11q1	single	SBS10a	female	prom	chr11	q1
promchr11q1promoters	-0.163616	0.180095	-0.9085	0.363614	-0.516838	0.189535	promchr11q1	single	SBS10a	male	prom	chr11	q1
promchr11q1promoters	-0.358693	0.661217	-0.542473	0.587493	-1.76771	1.05249	promchr11q1	single	SBS10b	female	prom	chr11	q1
promchr11q1promoters	-0.523764	0.259481	-2.0185	0.0435389	-1.05434	0.00686887	promchr11q1	single	SBS10b	male	prom	chr11	q1
promchr11q1promoters	0.0499843	0.149222	0.334966	0.737651	-0.240919	0.341245	promchr11q1	single	SBS13	female	prom	chr11	q1
promchr11q1promoters	0.0954817	0.140549	0.67935	0.496916	-0.18048	0.371743	promchr11q1	single	SBS13	male	prom	chr11	q1
promchr11q1promoters	0.298434	0.44176	0.675557	0.499322	-0.611028	1.22524	promchr11q1	single	SBS15	female	prom	chr11	q1
promchr11q1promoters	-0.546988	0.575063	-0.951179	0.341513	-1.77075	0.679071	promchr11q1	single	SBS15	male	prom	chr11	q1
promchr11q1promoters	0.106941	0.126892	0.842768	0.399358	-0.187981	0.402859	promchr11q1	single	SBS1	female	prom	chr11	q1
promchr11q1promoters	0.0772121	0.116556	0.662446	0.507685	-0.194784	0.350052	promchr11q1	single	SBS1	male	prom	chr11	q1
promchr11q1promoters	-0.0619631	0.166749	-0.371594	0.710195	-0.391082	0.266667	promchr11q1	single	SBS2	female	prom	chr11	q1
promchr11q1promoters	0.16017	0.14665	1.0922	0.274747	-0.130192	0.451095	promchr11q1	single	SBS2	male	prom	chr11	q1
promchr11q1promoters	-0.0611923	0.142499	-0.429423	0.667615	-0.344932	0.222395	promchr11q1	single	SBS7a	female	prom	chr11	q1
promchr11q1promoters	-0.0209589	0.0904324	-0.231764	0.816722	-0.201243	0.159283	promchr11q1	single	SBS7a	male	prom	chr11	q1
promchr11q1promoters	0.069853	0.159749	0.437267	0.661918	-0.243833	0.384064	promchr11q1	single	SBS7b	female	prom	chr11	q1
promchr11q1promoters	-0.0155423	0.103721	-0.149848	0.880885	-0.222191	0.191071	promchr11q1	single	SBS7b	male	prom	chr11	q1
promchr11q2promoters	-0.816251	0.51111	-1.59702	0.110262	-1.82738	0.19129	promchr11q2	single	SBS10a	female	prom	chr11	q2
promchr11q2promoters	-0.453105	0.195338	-2.31959	0.020363	-0.836856	-0.0694697	promchr11q2	single	SBS10a	male	prom	chr11	q2
promchr11q2promoters	-1.39381	0.636295	-2.1905	0.0284878	-2.74627	-0.0488576	promchr11q2	single	SBS10b	female	prom	chr11	q2
promchr11q2promoters	-0.806933	0.250637	-3.21953	0.00128402	-1.32167	-0.292425	promchr11q2	single	SBS10b	male	prom	chr11	q2
promchr11q2promoters	0.301947	0.150829	2.00191	0.0452947	0.00657871	0.598646	promchr11q2	single	SBS13	female	prom	chr11	q2
promchr11q2promoters	0.330835	0.163838	2.01929	0.0434575	0.00896419	0.653781	promchr11q2	single	SBS13	male	prom	chr11	q2
promchr11q2promoters	0.0292719	0.422646	0.0692586	0.944784	-0.808582	0.870342	promchr11q2	single	SBS15	female	prom	chr11	q2
promchr11q2promoters	-0.309618	0.51897	-0.596601	0.550774	-1.39165	0.773946	promchr11q2	single	SBS15	male	prom	chr11	q2
promchr11q2promoters	-0.446567	0.138713	-3.21936	0.00128479	-0.749685	-0.143307	promchr11q2	single	SBS1	female	prom	chr11	q2
promchr11q2promoters	-0.116293	0.119263	-0.975101	0.32951	-0.377285	0.145425	promchr11q2	single	SBS1	male	prom	chr11	q2
promchr11q2promoters	0.190547	0.182765	1.04258	0.297144	-0.17259	0.554085	promchr11q2	single	SBS2	female	prom	chr11	q2
promchr11q2promoters	0.493617	0.172516	2.86127	0.00421944	0.14694	0.841484	promchr11q2	single	SBS2	male	prom	chr11	q2
promchr11q2promoters	-0.296046	0.151822	-1.94995	0.0511819	-0.595102	0.00269158	promchr11q2	single	SBS7a	female	prom	chr11	q2
promchr11q2promoters	-0.194945	0.0940327	-2.07316	0.0381572	-0.379933	-0.010035	promchr11q2	single	SBS7a	male	prom	chr11	q2
promchr11q2promoters	-0.327195	0.195246	-1.67581	0.0937754	-0.70945	0.0535265	promchr11q2	single	SBS7b	female	prom	chr11	q2
promchr11q2promoters	-0.0603644	0.110207	-0.547736	0.583873	-0.274758	0.154073	promchr11q2	single	SBS7b	male	prom	chr11	q2
promchr12q1promoters	-0.236434	0.386403	-0.611886	0.540613	-0.998033	0.523456	promchr12q1	single	SBS10a	female	prom	chr12	q1
promchr12q1promoters	-0.300501	0.180921	-1.66094	0.0967245	-0.655578	0.0544817	promchr12q1	single	SBS10a	male	prom	chr12	q1
promchr12q1promoters	-0.365661	0.550925	-0.663721	0.506869	-1.54941	0.820987	promchr12q1	single	SBS10b	female	prom	chr12	q1
promchr12q1promoters	-0.495107	0.261454	-1.89367	0.058269	-1.03368	0.0435956	promchr12q1	single	SBS10b	male	prom	chr12	q1
promchr12q1promoters	-0.0448108	0.156979	-0.285457	0.775294	-0.352796	0.262283	promchr12q1	single	SBS13	female	prom	chr12	q1
promchr12q1promoters	0.00392769	0.158506	0.0247794	0.980231	-0.306582	0.314098	promchr12q1	single	SBS13	male	prom	chr12	q1
promchr12q1promoters	1.19358	0.520818	2.29175	0.02192	0.0933173	2.36479	promchr12q1	single	SBS15	female	prom	chr12	q1
promchr12q1promoters	-0.695725	0.605664	-1.1487	0.25068	-1.96978	0.581946	promchr12q1	single	SBS15	male	prom	chr12	q1
promchr12q1promoters	0.128452	0.144407	0.88951	0.373729	-0.20525	0.463458	promchr12q1	single	SBS1	female	prom	chr12	q1
promchr12q1promoters	0.000973	0.122278	0.00795963	0.993649	-0.282111	0.284878	promchr12q1	single	SBS1	male	prom	chr12	q1
promchr12q1promoters	0.110741	0.185217	0.597903	0.549905	-0.253973	0.475595	promchr12q1	single	SBS2	female	prom	chr12	q1
promchr12q1promoters	0.256744	0.173612	1.47884	0.139184	-0.0878991	0.601897	promchr12q1	single	SBS2	male	prom	chr12	q1
promchr12q1promoters	0.013372	0.15144	0.0882989	0.929639	-0.290057	0.31661	promchr12q1	single	SBS7a	female	prom	chr12	q1
promchr12q1promoters	-0.117575	0.0926027	-1.26968	0.2042	-0.301711	0.0665	promchr12q1	single	SBS7a	male	prom	chr12	q1
promchr12q1promoters	0.213483	0.181471	1.1764	0.239436	-0.141711	0.569717	promchr12q1	single	SBS7b	female	prom	chr12	q1
promchr12q1promoters	0.217256	0.114061	1.90473	0.0568153	-0.0088953	0.443632	promchr12q1	single	SBS7b	male	prom	chr12	q1
promchr12q2promoters	-0.376028	0.440718	-0.853217	0.393539	-1.25751	0.502726	promchr12q2	single	SBS10a	female	prom	chr12	q2
promchr12q2promoters	-0.513892	0.191345	-2.68569	0.00723811	-0.890248	-0.137686	promchr12q2	single	SBS10a	male	prom	chr12	q2
promchr12q2promoters	-1.20093	0.496287	-2.41982	0.0155281	-2.26103	-0.159768	promchr12q2	single	SBS10b	female	prom	chr12	q2
promchr12q2promoters	-0.894868	0.252466	-3.5445	0.000393	-1.41467	-0.37527	promchr12q2	single	SBS10b	male	prom	chr12	q2
promchr12q2promoters	0.260388	0.160628	1.62106	0.105005	-0.0549459	0.576698	promchr12q2	single	SBS13	female	prom	chr12	q2
promchr12q2promoters	0.0254148	0.173975	0.146083	0.883856	-0.317096	0.367287	promchr12q2	single	SBS13	male	prom	chr12	q2
promchr12q2promoters	-0.210268	0.475995	-0.441745	0.658674	-1.17216	0.734006	promchr12q2	single	SBS15	female	prom	chr12	q2
promchr12q2promoters	-1.13798	0.67661	-1.68189	0.0925909	-2.54903	0.2699	promchr12q2	single	SBS15	male	prom	chr12	q2
promchr12q2promoters	-0.563189	0.16032	-3.51291	0.000443	-0.920218	-0.205861	promchr12q2	single	SBS1	female	prom	chr12	q2
promchr12q2promoters	-0.553808	0.133717	-4.14164	3.45e-05	-0.846865	-0.261147	promchr12q2	single	SBS1	male	prom	chr12	q2
promchr12q2promoters	0.296989	0.194014	1.53076	0.125829	-0.0850639	0.680266	promchr12q2	single	SBS2	female	prom	chr12	q2
promchr12q2promoters	0.383238	0.190125	2.01572	0.0438296	0.00473408	0.761941	promchr12q2	single	SBS2	male	prom	chr12	q2
promchr12q2promoters	-0.271759	0.151871	-1.78941	0.0735483	-0.572824	0.0288994	promchr12q2	single	SBS7a	female	prom	chr12	q2
promchr12q2promoters	-0.228498	0.0968671	-2.35888	0.0183303	-0.420241	-0.0368496	promchr12q2	single	SBS7a	male	prom	chr12	q2
promchr12q2promoters	-0.0678084	0.184059	-0.368405	0.712571	-0.426237	0.290831	promchr12q2	single	SBS7b	female	prom	chr12	q2
promchr12q2promoters	-0.0883493	0.119492	-0.739375	0.459679	-0.321379	0.14467	promchr12q2	single	SBS7b	male	prom	chr12	q2
promchr13q1promoters	-0.402576	0.542061	-0.742676	0.457678	-1.44721	0.63395	promchr13q1	single	SBS10a	female	prom	chr13	q1
promchr13q1promoters	-0.12297	0.213015	-0.577283	0.563748	-0.540284	0.294063	promchr13q1	single	SBS10a	male	prom	chr13	q1
promchr13q1promoters	-0.663937	0.92261	-0.719629	0.471754	-2.70761	1.38206	promchr13q1	single	SBS10b	female	prom	chr13	q1
promchr13q1promoters	-0.775363	0.334436	-2.31842	0.0204264	-1.47267	-0.0777662	promchr13q1	single	SBS10b	male	prom	chr13	q1
promchr13q1promoters	-0.0360106	0.256315	-0.140493	0.88827	-0.536808	0.463456	promchr13q1	single	SBS13	female	prom	chr13	q1
promchr13q1promoters	0.0213813	0.221641	0.0964685	0.923148	-0.412398	0.455091	promchr13q1	single	SBS13	male	prom	chr13	q1
promchr13q1promoters	0.70995	0.715065	0.992848	0.320784	-0.774546	2.30185	promchr13q1	single	SBS15	female	prom	chr13	q1
promchr13q1promoters	-0.933041	0.977986	-0.954044	0.340061	-3.0586	1.21134	promchr13q1	single	SBS15	male	prom	chr13	q1
promchr13q1promoters	0.213025	0.212126	1.00424	0.315264	-0.276647	0.706752	promchr13q1	single	SBS1	female	prom	chr13	q1
promchr13q1promoters	0.828484	0.192538	4.30296	1.69e-05	0.381698	1.28042	promchr13q1	single	SBS1	male	prom	chr13	q1
promchr13q1promoters	0.207534	0.262968	0.789199	0.429996	-0.312002	0.729701	promchr13q1	single	SBS2	female	prom	chr13	q1
promchr13q1promoters	0.172988	0.213279	0.811086	0.417316	-0.248512	0.595825	promchr13q1	single	SBS2	male	prom	chr13	q1
promchr13q1promoters	-0.318039	0.194637	-1.63401	0.102256	-0.706091	0.0691195	promchr13q1	single	SBS7a	female	prom	chr13	q1
promchr13q1promoters	-0.160701	0.108079	-1.48689	0.137045	-0.376911	0.0553027	promchr13q1	single	SBS7a	male	prom	chr13	q1
promchr13q1promoters	-0.0866127	0.246666	-0.351133	0.725489	-0.575409	0.400249	promchr13q1	single	SBS7b	female	prom	chr13	q1
promchr13q1promoters	-0.139007	0.144079	-0.964796	0.334647	-0.423681	0.145076	promchr13q1	single	SBS7b	male	prom	chr13	q1
promchr13q2promoters	-0.51791	0.574538	-0.901436	0.367357	-1.6574	0.613707	promchr13q2	single	SBS10a	female	prom	chr13	q2
promchr13q2promoters	-0.49299	0.22192	-2.22148	0.0263187	-0.928273	-0.0582539	promchr13q2	single	SBS10a	male	prom	chr13	q2
promchr13q2promoters	0.382113	0.664659	0.5749	0.565359	-1.10642	1.89351	promchr13q2	single	SBS10b	female	prom	chr13	q2
promchr13q2promoters	-1.19929	0.310334	-3.86453	0.000111	-1.85027	-0.549488	promchr13q2	single	SBS10b	male	prom	chr13	q2
promchr13q2promoters	-0.0777718	0.234438	-0.331738	0.740087	-0.541794	0.382112	promchr13q2	single	SBS13	female	prom	chr13	q2
promchr13q2promoters	0.14759	0.221732	0.665625	0.505651	-0.288376	0.584212	promchr13q2	single	SBS13	male	prom	chr13	q2
promchr13q2promoters	-0.942829	0.677746	-1.39113	0.164187	-2.42032	0.396576	promchr13q2	single	SBS15	male	prom	chr13	q2
promchr13q2promoters	-0.437574	0.238	-1.83855	0.0659816	-0.964375	0.0899799	promchr13q2	single	SBS1	female	prom	chr13	q2
promchr13q2promoters	-0.370879	0.21287	-1.74228	0.0814594	-0.834401	0.0929617	promchr13q2	single	SBS1	male	prom	chr13	q2
promchr13q2promoters	0.376375	0.271011	1.38878	0.164899	-0.157794	0.918108	promchr13q2	single	SBS2	female	prom	chr13	q2
promchr13q2promoters	0.135834	0.246734	0.550527	0.581958	-0.35469	0.626083	promchr13q2	single	SBS2	male	prom	chr13	q2
promchr13q2promoters	-0.452519	0.203456	-2.22416	0.0261376	-0.854416	-0.0528563	promchr13q2	single	SBS7a	female	prom	chr13	q2
promchr13q2promoters	-0.609156	0.12573	-4.84495	1.27e-06	-0.858352	-0.360832	promchr13q2	single	SBS7a	male	prom	chr13	q2
promchr13q2promoters	-0.794293	0.319374	-2.48703	0.0128816	-1.43389	-0.176937	promchr13q2	single	SBS7b	female	prom	chr13	q2
promchr13q2promoters	-0.223239	0.176384	-1.26564	0.205642	-0.570265	0.121881	promchr13q2	single	SBS7b	male	prom	chr13	q2
promchr14q1promoters	0.0220452	0.461044	0.0478158	0.961863	-0.904335	0.947236	promchr14q1	single	SBS10a	female	prom	chr14	q1
promchr14q1promoters	-0.104019	0.204884	-0.507699	0.611665	-0.507479	0.299281	promchr14q1	single	SBS10a	male	prom	chr14	q1
promchr14q1promoters	0.402786	0.721928	0.557932	0.576891	-1.20556	2.01433	promchr14q1	single	SBS10b	female	prom	chr14	q1
promchr14q1promoters	-0.289578	0.282468	-1.02517	0.305281	-0.878052	0.299179	promchr14q1	single	SBS10b	male	prom	chr14	q1
promchr14q1promoters	-0.0363636	0.193107	-0.188309	0.850635	-0.41548	0.34339	promchr14q1	single	SBS13	female	prom	chr14	q1
promchr14q1promoters	0.0839155	0.202696	0.413996	0.678877	-0.310693	0.480001	promchr14q1	single	SBS13	male	prom	chr14	q1
promchr14q1promoters	-0.18294	0.577122	-0.316987	0.751254	-1.38381	1.00422	promchr14q1	single	SBS15	female	prom	chr14	q1
promchr14q1promoters	0.102606	0.638647	0.160662	0.87236	-1.22516	1.44259	promchr14q1	single	SBS15	male	prom	chr14	q1
promchr14q1promoters	0.467011	0.158956	2.93799	0.00330345	0.109167	0.828368	promchr14q1	single	SBS1	female	prom	chr14	q1
promchr14q1promoters	0.3816	0.144059	2.64892	0.00807489	0.0526133	0.712809	promchr14q1	single	SBS1	male	prom	chr14	q1
promchr14q1promoters	0.37073	0.240244	1.54314	0.122797	-0.100283	0.849825	promchr14q1	single	SBS2	female	prom	chr14	q1
promchr14q1promoters	0.25626	0.204612	1.25242	0.210418	-0.144885	0.660237	promchr14q1	single	SBS2	male	prom	chr14	q1
promchr14q1promoters	0.166467	0.166568	0.999399	0.317601	-0.164648	0.497485	promchr14q1	single	SBS7a	female	prom	chr14	q1
promchr14q1promoters	0.0215527	0.104435	0.206375	0.836498	-0.186052	0.229083	promchr14q1	single	SBS7a	male	prom	chr14	q1
promchr14q1promoters	0.161957	0.213075	0.760093	0.447199	-0.256283	0.582338	promchr14q1	single	SBS7b	female	prom	chr14	q1
promchr14q1promoters	0.0578651	0.127329	0.454452	0.649504	-0.191177	0.30737	promchr14q1	single	SBS7b	male	prom	chr14	q1
promchr14q2promoters	-0.367313	0.484144	-0.758686	0.44804	-1.3274	0.585364	promchr14q2	single	SBS10a	female	prom	chr14	q2
promchr14q2promoters	-0.486675	0.205391	-2.3695	0.0178121	-0.891035	-0.0826446	promchr14q2	single	SBS10a	male	prom	chr14	q2
promchr14q2promoters	-0.585156	0.726318	-0.805648	0.420446	-2.14898	0.984875	promchr14q2	single	SBS10b	female	prom	chr14	q2
promchr14q2promoters	-1.07883	0.288636	-3.73768	0.000186	-1.67848	-0.479943	promchr14q2	single	SBS10b	male	prom	chr14	q2
promchr14q2promoters	0.6925	0.189555	3.65329	0.000259	0.324148	1.07007	promchr14q2	single	SBS13	female	prom	chr14	q2
promchr14q2promoters	0.215859	0.205642	1.04969	0.293862	-0.186142	0.618383	promchr14q2	single	SBS13	male	prom	chr14	q2
promchr14q2promoters	-0.856059	0.74338	-1.15158	0.249495	-2.43343	0.621107	promchr14q2	single	SBS15	female	prom	chr14	q2
promchr14q2promoters	-0.424131	0.546353	-0.776294	0.437575	-1.52408	0.652694	promchr14q2	single	SBS15	male	prom	chr14	q2
promchr14q2promoters	-0.0458203	0.188369	-0.243248	0.807814	-0.453903	0.363973	promchr14q2	single	SBS1	female	prom	chr14	q2
promchr14q2promoters	-0.202026	0.183644	-1.10009	0.271292	-0.604368	0.201977	promchr14q2	single	SBS1	male	prom	chr14	q2
promchr14q2promoters	0.48331	0.245329	1.97004	0.0488334	0.00249694	0.969529	promchr14q2	single	SBS2	female	prom	chr14	q2
promchr14q2promoters	0.36192	0.20601	1.75681	0.0789506	-0.0455242	0.770804	promchr14q2	single	SBS2	male	prom	chr14	q2
promchr14q2promoters	-0.273114	0.176582	-1.54667	0.121942	-0.618216	0.0711787	promchr14q2	single	SBS7a	female	prom	chr14	q2
promchr14q2promoters	-0.283815	0.105551	-2.68888	0.00716917	-0.491156	-0.0767004	promchr14q2	single	SBS7a	male	prom	chr14	q2
promchr14q2promoters	0.164613	0.236805	0.695141	0.486967	-0.296799	0.628749	promchr14q2	single	SBS7b	female	prom	chr14	q2
promchr14q2promoters	-0.103502	0.141635	-0.730764	0.464923	-0.377731	0.170406	promchr14q2	single	SBS7b	male	prom	chr14	q2
promchr15q1promoters	-0.209185	0.456364	-0.458373	0.646684	-1.10987	0.687881	promchr15q1	single	SBS10a	female	prom	chr15	q1
promchr15q1promoters	-0.302568	0.203255	-1.48861	0.136589	-0.701681	0.0963152	promchr15q1	single	SBS10a	male	prom	chr15	q1
promchr15q1promoters	0.0754985	0.600938	0.125634	0.900021	-1.25382	1.40559	promchr15q1	single	SBS10b	female	prom	chr15	q1
promchr15q1promoters	-0.616567	0.301127	-2.04753	0.0406062	-1.24867	0.0156524	promchr15q1	single	SBS10b	male	prom	chr15	q1
promchr15q1promoters	0.37102	0.213104	1.74103	0.0816791	-0.0447634	0.794352	promchr15q1	single	SBS13	female	prom	chr15	q1
promchr15q1promoters	0.0463871	0.184632	0.251241	0.801628	-0.314396	0.408337	promchr15q1	single	SBS13	male	prom	chr15	q1
promchr15q1promoters	2.7066	1.14613	2.36151	0.0182005	0.773389	5.72314	promchr15q1	single	SBS15	female	prom	chr15	q1
promchr15q1promoters	0.226906	0.493778	0.45953	0.645853	-0.785886	1.25881	promchr15q1	single	SBS15	male	prom	chr15	q1
promchr15q1promoters	-0.0742763	0.16595	-0.447584	0.654454	-0.458579	0.311475	promchr15q1	single	SBS1	female	prom	chr15	q1
promchr15q1promoters	0.243429	0.148405	1.6403	0.100943	-0.100472	0.589181	promchr15q1	single	SBS1	male	prom	chr15	q1
promchr15q1promoters	0.202791	0.213903	0.948053	0.343102	-0.217014	0.626854	promchr15q1	single	SBS2	female	prom	chr15	q1
promchr15q1promoters	0.404444	0.192722	2.09859	0.0358535	0.0257977	0.787609	promchr15q1	single	SBS2	male	prom	chr15	q1
promchr15q1promoters	0.0685741	0.164143	0.417771	0.676114	-0.258956	0.395956	promchr15q1	single	SBS7a	female	prom	chr15	q1
promchr15q1promoters	0.0301964	0.100888	0.299306	0.764706	-0.170499	0.230821	promchr15q1	single	SBS7a	male	prom	chr15	q1
promchr15q1promoters	0.156026	0.192858	0.809018	0.418505	-0.219199	0.533767	promchr15q1	single	SBS7b	female	prom	chr15	q1
promchr15q1promoters	0.235442	0.129444	1.81887	0.068931	-0.017743	0.489495	promchr15q1	single	SBS7b	male	prom	chr15	q1
promchr15q2promoters	-1.11531	0.544829	-2.04708	0.0406506	-2.19301	-0.0494201	promchr15q2	single	SBS10a	female	prom	chr15	q2
promchr15q2promoters	-0.519602	0.209142	-2.48445	0.0129753	-0.9317	-0.10785	promchr15q2	single	SBS10a	male	prom	chr15	q2
promchr15q2promoters	-0.592376	0.655153	-0.90418	0.3659	-2.02343	0.832128	promchr15q2	single	SBS10b	female	prom	chr15	q2
promchr15q2promoters	-1.31434	0.304637	-4.31445	1.6e-05	-1.9443	-0.685612	promchr15q2	single	SBS10b	male	prom	chr15	q2
promchr15q2promoters	0.0721379	0.197912	0.364495	0.715489	-0.318043	0.462625	promchr15q2	single	SBS13	female	prom	chr15	q2
promchr15q2promoters	0.258697	0.198281	1.3047	0.191997	-0.132494	0.650975	promchr15q2	single	SBS13	male	prom	chr15	q2
promchr15q2promoters	-0.220031	0.650485	-0.338258	0.735169	-1.60185	1.17788	promchr15q2	single	SBS15	female	prom	chr15	q2
promchr15q2promoters	-0.451406	0.52685	-0.856802	0.391554	-1.53508	0.611658	promchr15q2	single	SBS15	male	prom	chr15	q2
promchr15q2promoters	0.371754	0.179388	2.07234	0.0382333	0.000635	0.749018	promchr15q2	single	SBS1	female	prom	chr15	q2
promchr15q2promoters	0.543861	0.155252	3.50309	0.00046	0.226335	0.867837	promchr15q2	single	SBS1	male	prom	chr15	q2
promchr15q2promoters	0.571586	0.245785	2.32555	0.0200426	0.0905114	1.06036	promchr15q2	single	SBS2	female	prom	chr15	q2
promchr15q2promoters	0.286235	0.21183	1.35125	0.176614	-0.133576	0.706953	promchr15q2	single	SBS2	male	prom	chr15	q2
promchr15q2promoters	-0.389809	0.175122	-2.22593	0.0260187	-0.736412	-0.0440296	promchr15q2	single	SBS7a	female	prom	chr15	q2
promchr15q2promoters	-0.439339	0.10126	-4.33872	1.43e-05	-0.638567	-0.240401	promchr15q2	single	SBS7a	male	prom	chr15	q2
promchr15q2promoters	-0.225967	0.249464	-0.905808	0.365037	-0.710993	0.257011	promchr15q2	single	SBS7b	female	prom	chr15	q2
promchr15q2promoters	-0.222976	0.141388	-1.57704	0.114785	-0.498837	0.0524858	promchr15q2	single	SBS7b	male	prom	chr15	q2
promchr16q1promoters	-0.256287	0.530552	-0.483056	0.629056	-1.30296	0.788655	promchr16q1	single	SBS10a	female	prom	chr16	q1
promchr16q1promoters	-0.250428	0.199971	-1.25232	0.210453	-0.643574	0.142579	promchr16q1	single	SBS10a	male	prom	chr16	q1
promchr16q1promoters	-1.43179	0.738475	-1.93885	0.05252	-3.02416	0.142742	promchr16q1	single	SBS10b	female	prom	chr16	q1
promchr16q1promoters	-0.415616	0.28501	-1.45825	0.144771	-1.0025	0.1711	promchr16q1	single	SBS10b	male	prom	chr16	q1
promchr16q1promoters	0.382633	0.195677	1.95543	0.0505328	-0.0019298	0.771319	promchr16q1	single	SBS13	female	prom	chr16	q1
promchr16q1promoters	0.382329	0.182411	2.09597	0.0360849	0.0252616	0.742057	promchr16q1	single	SBS13	male	prom	chr16	q1
promchr16q1promoters	0.0927703	0.551253	0.16829	0.866355	-1.03308	1.24052	promchr16q1	single	SBS15	female	prom	chr16	q1
promchr16q1promoters	-0.254352	0.522906	-0.48642	0.62667	-1.3188	0.814673	promchr16q1	single	SBS15	male	prom	chr16	q1
promchr16q1promoters	0.1511	0.141813	1.06548	0.286657	-0.152373	0.456499	promchr16q1	single	SBS1	female	prom	chr16	q1
promchr16q1promoters	0.158758	0.125519	1.26481	0.205939	-0.10888	0.427958	promchr16q1	single	SBS1	male	prom	chr16	q1
promchr16q1promoters	-0.271929	0.21557	-1.26144	0.20715	-0.705583	0.15709	promchr16q1	single	SBS2	female	prom	chr16	q1
promchr16q1promoters	0.228957	0.195135	1.17333	0.240665	-0.15705	0.616273	promchr16q1	single	SBS2	male	prom	chr16	q1
promchr16q1promoters	-0.151595	0.158834	-0.95442	0.339871	-0.465279	0.161946	promchr16q1	single	SBS7a	female	prom	chr16	q1
promchr16q1promoters	-0.130939	0.0999991	-1.30941	0.190397	-0.327258	0.065332	promchr16q1	single	SBS7a	male	prom	chr16	q1
promchr16q1promoters	0.0195194	0.207489	0.0940742	0.92505	-0.38321	0.423634	promchr16q1	single	SBS7b	female	prom	chr16	q1
promchr16q1promoters	-0.0358598	0.12969	-0.276505	0.782161	-0.288483	0.216897	promchr16q1	single	SBS7b	male	prom	chr16	q1
promchr16q2promoters	-0.424688	0.57535	-0.738138	0.460431	-1.55921	0.705296	promchr16q2	single	SBS10a	female	prom	chr16	q2
promchr16q2promoters	-0.362873	0.213396	-1.70047	0.0890424	-0.782083	0.0560838	promchr16q2	single	SBS10a	male	prom	chr16	q2
promchr16q2promoters	-1.07775	0.742917	-1.4507	0.146863	-2.67054	0.492989	promchr16q2	single	SBS10b	female	prom	chr16	q2
promchr16q2promoters	-1.13405	0.289035	-3.92356	8.72e-05	-1.72941	-0.54006	promchr16q2	single	SBS10b	male	prom	chr16	q2
promchr16q2promoters	0.256262	0.169181	1.51472	0.129844	-0.0772365	0.591544	promchr16q2	single	SBS13	female	prom	chr16	q2
promchr16q2promoters	0.248255	0.181626	1.36685	0.171674	-0.110644	0.607713	promchr16q2	single	SBS13	male	prom	chr16	q2
promchr16q2promoters	0.0529917	0.557018	0.0951345	0.924208	-1.05818	1.18407	promchr16q2	single	SBS15	female	prom	chr16	q2
promchr16q2promoters	0.245208	0.56911	0.430862	0.666568	-0.923085	1.43197	promchr16q2	single	SBS15	male	prom	chr16	q2
promchr16q2promoters	-0.50055	0.158675	-3.15457	0.00160736	-0.831888	-0.170969	promchr16q2	single	SBS1	female	prom	chr16	q2
promchr16q2promoters	-0.1981	0.130645	-1.51632	0.129439	-0.469012	0.0731059	promchr16q2	single	SBS1	male	prom	chr16	q2
promchr16q2promoters	0.347313	0.248025	1.40031	0.161419	-0.153133	0.849397	promchr16q2	single	SBS2	female	prom	chr16	q2
promchr16q2promoters	0.309	0.206331	1.49759	0.134239	-0.100515	0.719324	promchr16q2	single	SBS2	male	prom	chr16	q2
promchr16q2promoters	0.0755917	0.165017	0.458085	0.646892	-0.247638	0.398915	promchr16q2	single	SBS7a	female	prom	chr16	q2
[truncated: 508 more rows]
